# Supplementary material for: Haplotype-resolved genome assembly of poplar line NL895 provides a valuable tree genomic resource
Source: For Res (Fayettev). 2024 Apr 23;4:e015. doi: 10.48130/forres-0024-0013 (PMC11524272; doi:10.48130/forres-0024-0013)
Supplement: Supplementary file 1 — Supplementary data to this article can be found online. [file forres-0024-0013-S1.zip]

Archive with 13 entries (13 files):
- 10.48130_forres-0024-0013-Suppl-FigureS1.pdf
- 10.48130_forres-0024-0013-Suppl-FigureS2.pdf
- 10.48130_forres-0024-0013-Suppl-TableS1.xlsx
- 10.48130_forres-0024-0013-Suppl-TableS10.xlsx
- 10.48130_forres-0024-0013-Suppl-TableS11.xlsx
- 10.48130_forres-0024-0013-Suppl-TableS2.xlsx
- 10.48130_forres-0024-0013-Suppl-TableS3.xlsx
- 10.48130_forres-0024-0013-Suppl-TableS4.xlsx
- 10.48130_forres-0024-0013-Suppl-TableS5.xlsx
- 10.48130_forres-0024-0013-Suppl-TableS6.xlsx
- 10.48130_forres-0024-0013-Suppl-TableS7.xlsx
- 10.48130_forres-0024-0013-Suppl-TableS8.xlsx
- 10.48130_forres-0024-0013-Suppl-TableS9.xlsx
