# Supplementary material for: Haplotype-resolved genome assembly of poplar line NL895 provides a valuable tree genomic resource
Source: For Res (Fayettev). 2024 Apr 23;4:e015. doi: 10.48130/forres-0024-0013 (PMC11524272; doi:10.48130/forres-0024-0013)
Supplement: Supplementary file 1 — Supplementary data to this article can be found online. [file forres-0024-0013-S1.zip › 10.48130_forres-0024-0013-Suppl-TableS1.xlsx]

## Sheet: S1
Table S1. Summary of sequence data used for genome assembly
Data Type	Bases (Gp)	Reads Number	Average length (bp)	N50 (bp)
Pair-end reads	51.22	341459806	150	N/A
CLR reads	59.14	9459789	16823	26047
HiC reads	63.27	421820366	150	N/A
