# Supplementary material for: Haplotype-resolved genome assembly of poplar line NL895 provides a valuable tree genomic resource
Source: For Res (Fayettev). 2024 Apr 23;4:e015. doi: 10.48130/forres-0024-0013 (PMC11524272; doi:10.48130/forres-0024-0013)
Supplement: Supplementary file 1 — Supplementary data to this article can be found online. [file forres-0024-0013-S1.zip › 10.48130_forres-0024-0013-Suppl-TableS10.xlsx]

## Sheet: S10
Table S10. Gene pairs in NL895 diploid genome
Gene1	Gene2
PdeH.Chr06A.2	PdeH.Chr06B.2593
PdeH.Chr06A.14	PdeH.Chr06B.2576
PdeH.Chr06A.16	PdeH.Chr06B.2571
PdeH.Chr06A.17	PdeH.Chr06B.2569
PdeH.Chr06A.24	PdeH.Chr06B.2568
PdeH.Chr06A.25	PdeH.Chr06B.2547
PdeH.Chr06A.28	PdeH.Chr06B.2544
PdeH.Chr06A.30	PdeH.Chr06B.2539
PdeH.Chr06A.31	PdeH.Chr06B.2537
PdeH.Chr06A.33	PdeH.Chr06B.2536
PdeH.Chr06A.34	PdeH.Chr06B.2534
PdeH.Chr06A.36	PdeH.Chr06B.2533
PdeH.Chr06A.37	PdeH.Chr06B.2532
PdeH.Chr06A.38	PdeH.Chr06B.2531
PdeH.Chr06A.39	PdeH.Chr06B.2529
PdeH.Chr06A.41	PdeH.Chr06B.2527
PdeH.Chr06A.42	PdeH.Chr06B.2526
PdeH.Chr06A.43	PdeH.Chr06B.2525
PdeH.Chr06A.44	PdeH.Chr06B.2524
PdeH.Chr06A.45	PdeH.Chr06B.2522
PdeH.Chr06A.46	PdeH.Chr06B.2521
PdeH.Chr06A.47	PdeH.Chr06B.2520
PdeH.Chr06A.48	PdeH.Chr06B.2519
PdeH.Chr06A.49	PdeH.Chr06B.2518
PdeH.Chr06A.50	PdeH.Chr06B.2517
PdeH.Chr06A.51	PdeH.Chr06B.2516
PdeH.Chr06A.52	PdeH.Chr06B.2515
PdeH.Chr06A.53	PdeH.Chr06B.2514
PdeH.Chr06A.55	PdeH.Chr06B.2512
PdeH.Chr06A.56	PdeH.Chr06B.2511
PdeH.Chr06A.57	PdeH.Chr06B.2510
PdeH.Chr06A.58	PdeH.Chr06B.2509
PdeH.Chr06A.59	PdeH.Chr06B.2508
PdeH.Chr06A.60	PdeH.Chr06B.2507
PdeH.Chr06A.61	PdeH.Chr06B.2506
PdeH.Chr06A.62	PdeH.Chr06B.2505
PdeH.Chr06A.63	PdeH.Chr06B.2503
PdeH.Chr06A.64	PdeH.Chr06B.2502
PdeH.Chr06A.69	PdeH.Chr06B.2495
PdeH.Chr06A.74	PdeH.Chr06B.2488
PdeH.Chr06A.76	PdeH.Chr06B.2487
PdeH.Chr06A.77	PdeH.Chr06B.2486
PdeH.Chr06A.78	PdeH.Chr06B.2485
PdeH.Chr06A.79	PdeH.Chr06B.2484
PdeH.Chr06A.80	PdeH.Chr06B.2483
PdeH.Chr06A.83	PdeH.Chr06B.2482
PdeH.Chr06A.85	PdeH.Chr06B.2481
PdeH.Chr06A.91	PdeH.Chr06B.2468
PdeH.Chr06A.92	PdeH.Chr06B.2467
PdeH.Chr06A.93	PdeH.Chr06B.2466
PdeH.Chr06A.94	PdeH.Chr06B.2465
PdeH.Chr06A.96	PdeH.Chr06B.2459
PdeH.Chr06A.111	PdeH.Chr06B.2446
PdeH.Chr06A.112	PdeH.Chr06B.2445
PdeH.Chr06A.115	PdeH.Chr06B.2440
PdeH.Chr06A.116	PdeH.Chr06B.2439
PdeH.Chr06A.117	PdeH.Chr06B.2438
PdeH.Chr06A.118	PdeH.Chr06B.2437
PdeH.Chr06A.120	PdeH.Chr06B.2436
PdeH.Chr06A.121	PdeH.Chr06B.2435
PdeH.Chr06A.122	PdeH.Chr06B.2434
PdeH.Chr06A.123	PdeH.Chr06B.2433
PdeH.Chr06A.124	PdeH.Chr06B.2432
PdeH.Chr06A.125	PdeH.Chr06B.2431
PdeH.Chr06A.126	PdeH.Chr06B.2430
PdeH.Chr06A.127	PdeH.Chr06B.2429
PdeH.Chr06A.128	PdeH.Chr06B.2428
PdeH.Chr06A.129	PdeH.Chr06B.2427
PdeH.Chr06A.130	PdeH.Chr06B.2426
PdeH.Chr06A.131	PdeH.Chr06B.2425
PdeH.Chr06A.132	PdeH.Chr06B.2424
PdeH.Chr06A.133	PdeH.Chr06B.2421
PdeH.Chr06A.134	PdeH.Chr06B.2420
PdeH.Chr06A.135	PdeH.Chr06B.2419
PdeH.Chr06A.136	PdeH.Chr06B.2418
PdeH.Chr06A.137	PdeH.Chr06B.2417
PdeH.Chr06A.138	PdeH.Chr06B.2416
PdeH.Chr06A.139	PdeH.Chr06B.2415
PdeH.Chr06A.140	PdeH.Chr06B.2414
PdeH.Chr06A.142	PdeH.Chr06B.2413
PdeH.Chr06A.143	PdeH.Chr06B.2411
PdeH.Chr06A.144	PdeH.Chr06B.2410
PdeH.Chr06A.145	PdeH.Chr06B.2408
PdeH.Chr06A.150	PdeH.Chr06B.2407
PdeH.Chr06A.151	PdeH.Chr06B.2406
PdeH.Chr06A.152	PdeH.Chr06B.2405
PdeH.Chr06A.155	PdeH.Chr06B.2404
PdeH.Chr06A.156	PdeH.Chr06B.2403
PdeH.Chr06A.157	PdeH.Chr06B.2402
PdeH.Chr06A.158	PdeH.Chr06B.2401
PdeH.Chr06A.159	PdeH.Chr06B.2400
PdeH.Chr06A.160	PdeH.Chr06B.2399
PdeH.Chr06A.161	PdeH.Chr06B.2398
PdeH.Chr06A.162	PdeH.Chr06B.2397
PdeH.Chr06A.164	PdeH.Chr06B.2396
PdeH.Chr06A.165	PdeH.Chr06B.2395
PdeH.Chr06A.166	PdeH.Chr06B.2394
PdeH.Chr06A.167	PdeH.Chr06B.2393
PdeH.Chr06A.170	PdeH.Chr06B.2391
PdeH.Chr06A.173	PdeH.Chr06B.2390
PdeH.Chr06A.174	PdeH.Chr06B.2389
PdeH.Chr06A.175	PdeH.Chr06B.2388
PdeH.Chr06A.176	PdeH.Chr06B.2387
PdeH.Chr06A.177	PdeH.Chr06B.2385
PdeH.Chr06A.178	PdeH.Chr06B.2384
PdeH.Chr06A.179	PdeH.Chr06B.2381
PdeH.Chr06A.181	PdeH.Chr06B.2380
PdeH.Chr06A.182	PdeH.Chr06B.2379
PdeH.Chr06A.183	PdeH.Chr06B.2378
PdeH.Chr06A.184	PdeH.Chr06B.2377
PdeH.Chr06A.185	PdeH.Chr06B.2376
PdeH.Chr06A.186	PdeH.Chr06B.2375
PdeH.Chr06A.187	PdeH.Chr06B.2374
PdeH.Chr06A.188	PdeH.Chr06B.2373
PdeH.Chr06A.189	PdeH.Chr06B.2372
PdeH.Chr06A.190	PdeH.Chr06B.2371
PdeH.Chr06A.191	PdeH.Chr06B.2370
PdeH.Chr06A.192	PdeH.Chr06B.2369
PdeH.Chr06A.194	PdeH.Chr06B.2368
PdeH.Chr06A.195	PdeH.Chr06B.2367
PdeH.Chr06A.196	PdeH.Chr06B.2366
PdeH.Chr06A.197	PdeH.Chr06B.2363
PdeH.Chr06A.198	PdeH.Chr06B.2362
PdeH.Chr06A.200	PdeH.Chr06B.2360
PdeH.Chr06A.202	PdeH.Chr06B.2358
PdeH.Chr06A.205	PdeH.Chr06B.2355
PdeH.Chr06A.206	PdeH.Chr06B.2354
PdeH.Chr06A.207	PdeH.Chr06B.2353
PdeH.Chr06A.208	PdeH.Chr06B.2352
PdeH.Chr06A.210	PdeH.Chr06B.2351
PdeH.Chr06A.211	PdeH.Chr06B.2350
PdeH.Chr06A.213	PdeH.Chr06B.2348
PdeH.Chr06A.215	PdeH.Chr06B.2347
PdeH.Chr06A.216	PdeH.Chr06B.2344
PdeH.Chr06A.217	PdeH.Chr06B.2343
PdeH.Chr06A.219	PdeH.Chr06B.2342
PdeH.Chr06A.220	PdeH.Chr06B.2341
PdeH.Chr06A.221	PdeH.Chr06B.2340
PdeH.Chr06A.222	PdeH.Chr06B.2339
PdeH.Chr06A.223	PdeH.Chr06B.2338
PdeH.Chr06A.224	PdeH.Chr06B.2337
PdeH.Chr06A.225	PdeH.Chr06B.2336
PdeH.Chr06A.226	PdeH.Chr06B.2335
PdeH.Chr06A.227	PdeH.Chr06B.2334
PdeH.Chr06A.228	PdeH.Chr06B.2332
PdeH.Chr06A.230	PdeH.Chr06B.2331
PdeH.Chr06A.231	PdeH.Chr06B.2330
PdeH.Chr06A.232	PdeH.Chr06B.2329
PdeH.Chr06A.233	PdeH.Chr06B.2328
PdeH.Chr06A.237	PdeH.Chr06B.2327
PdeH.Chr06A.239	PdeH.Chr06B.2324
PdeH.Chr06A.240	PdeH.Chr06B.2323
PdeH.Chr06A.241	PdeH.Chr06B.2321
PdeH.Chr06A.243	PdeH.Chr06B.2320
PdeH.Chr06A.244	PdeH.Chr06B.2319
PdeH.Chr06A.245	PdeH.Chr06B.2317
PdeH.Chr06A.246	PdeH.Chr06B.2316
PdeH.Chr06A.247	PdeH.Chr06B.2315
PdeH.Chr06A.248	PdeH.Chr06B.2314
PdeH.Chr06A.249	PdeH.Chr06B.2312
PdeH.Chr06A.253	PdeH.Chr06B.2308
PdeH.Chr06A.254	PdeH.Chr06B.2306
PdeH.Chr06A.262	PdeH.Chr06B.2304
PdeH.Chr06A.263	PdeH.Chr06B.2303
PdeH.Chr06A.265	PdeH.Chr06B.2302
PdeH.Chr06A.267	PdeH.Chr06B.2301
PdeH.Chr06A.268	PdeH.Chr06B.2300
PdeH.Chr06A.269	PdeH.Chr06B.2299
PdeH.Chr06A.270	PdeH.Chr06B.2298
PdeH.Chr06A.271	PdeH.Chr06B.2297
PdeH.Chr06A.273	PdeH.Chr06B.2296
PdeH.Chr06A.274	PdeH.Chr06B.2295
PdeH.Chr06A.275	PdeH.Chr06B.2294
PdeH.Chr06A.276	PdeH.Chr06B.2292
PdeH.Chr06A.277	PdeH.Chr06B.2291
PdeH.Chr06A.278	PdeH.Chr06B.2290
PdeH.Chr06A.279	PdeH.Chr06B.2289
PdeH.Chr06A.280	PdeH.Chr06B.2287
PdeH.Chr06A.282	PdeH.Chr06B.2285
PdeH.Chr06A.284	PdeH.Chr06B.2284
PdeH.Chr06A.289	PdeH.Chr06B.2283
PdeH.Chr06A.290	PdeH.Chr06B.2282
PdeH.Chr06A.291	PdeH.Chr06B.2281
PdeH.Chr06A.292	PdeH.Chr06B.2280
PdeH.Chr06A.293	PdeH.Chr06B.2279
PdeH.Chr06A.294	PdeH.Chr06B.2278
PdeH.Chr06A.295	PdeH.Chr06B.2277
PdeH.Chr06A.298	PdeH.Chr06B.2276
PdeH.Chr06A.300	PdeH.Chr06B.2274
PdeH.Chr06A.301	PdeH.Chr06B.2273
PdeH.Chr06A.302	PdeH.Chr06B.2272
PdeH.Chr06A.303	PdeH.Chr06B.2271
PdeH.Chr06A.304	PdeH.Chr06B.2270
PdeH.Chr06A.305	PdeH.Chr06B.2269
PdeH.Chr06A.306	PdeH.Chr06B.2268
PdeH.Chr06A.307	PdeH.Chr06B.2267
PdeH.Chr06A.312	PdeH.Chr06B.2266
PdeH.Chr06A.319	PdeH.Chr06B.2265
PdeH.Chr06A.320	PdeH.Chr06B.2257
PdeH.Chr06A.324	PdeH.Chr06B.2248
PdeH.Chr06A.325	PdeH.Chr06B.2247
PdeH.Chr06A.326	PdeH.Chr06B.2246
PdeH.Chr06A.327	PdeH.Chr06B.2245
PdeH.Chr06A.328	PdeH.Chr06B.2244
PdeH.Chr06A.330	PdeH.Chr06B.2243
PdeH.Chr06A.331	PdeH.Chr06B.2242
PdeH.Chr06A.332	PdeH.Chr06B.2241
PdeH.Chr06A.333	PdeH.Chr06B.2240
PdeH.Chr06A.334	PdeH.Chr06B.2239
PdeH.Chr06A.335	PdeH.Chr06B.2238
PdeH.Chr06A.336	PdeH.Chr06B.2237
PdeH.Chr06A.337	PdeH.Chr06B.2236
PdeH.Chr06A.338	PdeH.Chr06B.2235
PdeH.Chr06A.339	PdeH.Chr06B.2234
PdeH.Chr06A.340	PdeH.Chr06B.2233
PdeH.Chr06A.341	PdeH.Chr06B.2232
PdeH.Chr06A.343	PdeH.Chr06B.2230
PdeH.Chr06A.344	PdeH.Chr06B.2229
PdeH.Chr06A.346	PdeH.Chr06B.2227
PdeH.Chr06A.347	PdeH.Chr06B.2226
PdeH.Chr06A.348	PdeH.Chr06B.2225
PdeH.Chr06A.349	PdeH.Chr06B.2223
PdeH.Chr06A.351	PdeH.Chr06B.2222
PdeH.Chr06A.352	PdeH.Chr06B.2221
PdeH.Chr06A.353	PdeH.Chr06B.2220
PdeH.Chr06A.354	PdeH.Chr06B.2219
PdeH.Chr06A.355	PdeH.Chr06B.2218
PdeH.Chr06A.357	PdeH.Chr06B.2216
PdeH.Chr06A.358	PdeH.Chr06B.2214
PdeH.Chr06A.359	PdeH.Chr06B.2213
PdeH.Chr06A.360	PdeH.Chr06B.2212
PdeH.Chr06A.361	PdeH.Chr06B.2211
PdeH.Chr06A.362	PdeH.Chr06B.2210
PdeH.Chr06A.363	PdeH.Chr06B.2208
PdeH.Chr06A.364	PdeH.Chr06B.2207
PdeH.Chr06A.365	PdeH.Chr06B.2206
PdeH.Chr06A.366	PdeH.Chr06B.2204
PdeH.Chr06A.367	PdeH.Chr06B.2203
PdeH.Chr06A.368	PdeH.Chr06B.2202
PdeH.Chr06A.369	PdeH.Chr06B.2201
PdeH.Chr06A.370	PdeH.Chr06B.2200
PdeH.Chr06A.371	PdeH.Chr06B.2199
PdeH.Chr06A.372	PdeH.Chr06B.2198
PdeH.Chr06A.373	PdeH.Chr06B.2197
PdeH.Chr06A.374	PdeH.Chr06B.2196
PdeH.Chr06A.375	PdeH.Chr06B.2195
PdeH.Chr06A.376	PdeH.Chr06B.2194
PdeH.Chr06A.377	PdeH.Chr06B.2193
PdeH.Chr06A.378	PdeH.Chr06B.2191
PdeH.Chr06A.379	PdeH.Chr06B.2190
PdeH.Chr06A.380	PdeH.Chr06B.2189
PdeH.Chr06A.381	PdeH.Chr06B.2187
PdeH.Chr06A.384	PdeH.Chr06B.2186
PdeH.Chr06A.385	PdeH.Chr06B.2185
PdeH.Chr06A.386	PdeH.Chr06B.2184
PdeH.Chr06A.387	PdeH.Chr06B.2183
PdeH.Chr06A.388	PdeH.Chr06B.2177
PdeH.Chr06A.389	PdeH.Chr06B.2176
PdeH.Chr06A.390	PdeH.Chr06B.2175
PdeH.Chr06A.391	PdeH.Chr06B.2174
PdeH.Chr06A.392	PdeH.Chr06B.2173
PdeH.Chr06A.393	PdeH.Chr06B.2172
PdeH.Chr06A.394	PdeH.Chr06B.2171
PdeH.Chr06A.395	PdeH.Chr06B.2170
PdeH.Chr06A.396	PdeH.Chr06B.2166
PdeH.Chr06A.398	PdeH.Chr06B.2165
PdeH.Chr06A.400	PdeH.Chr06B.2164
PdeH.Chr06A.401	PdeH.Chr06B.2163
PdeH.Chr06A.402	PdeH.Chr06B.2162
PdeH.Chr06A.403	PdeH.Chr06B.2161
PdeH.Chr06A.404	PdeH.Chr06B.2160
PdeH.Chr06A.405	PdeH.Chr06B.2159
PdeH.Chr06A.406	PdeH.Chr06B.2158
PdeH.Chr06A.407	PdeH.Chr06B.2157
PdeH.Chr06A.408	PdeH.Chr06B.2155
PdeH.Chr06A.409	PdeH.Chr06B.2153
PdeH.Chr06A.410	PdeH.Chr06B.2152
PdeH.Chr06A.412	PdeH.Chr06B.2151
PdeH.Chr06A.413	PdeH.Chr06B.2150
PdeH.Chr06A.414	PdeH.Chr06B.2149
PdeH.Chr06A.415	PdeH.Chr06B.2146
PdeH.Chr06A.420	PdeH.Chr06B.2144
PdeH.Chr06A.423	PdeH.Chr06B.2142
PdeH.Chr06A.425	PdeH.Chr06B.2140
PdeH.Chr06A.426	PdeH.Chr06B.2139
PdeH.Chr06A.427	PdeH.Chr06B.2138
PdeH.Chr06A.428	PdeH.Chr06B.2137
PdeH.Chr06A.429	PdeH.Chr06B.2136
PdeH.Chr06A.430	PdeH.Chr06B.2135
PdeH.Chr06A.433	PdeH.Chr06B.2134
PdeH.Chr06A.434	PdeH.Chr06B.2132
PdeH.Chr06A.435	PdeH.Chr06B.2130
PdeH.Chr06A.436	PdeH.Chr06B.2129
PdeH.Chr06A.437	PdeH.Chr06B.2126
PdeH.Chr06A.438	PdeH.Chr06B.2124
PdeH.Chr06A.440	PdeH.Chr06B.2122
PdeH.Chr06A.441	PdeH.Chr06B.2119
PdeH.Chr06A.442	PdeH.Chr06B.2118
PdeH.Chr06A.443	PdeH.Chr06B.2116
PdeH.Chr06A.444	PdeH.Chr06B.2115
PdeH.Chr06A.445	PdeH.Chr06B.2114
PdeH.Chr06A.446	PdeH.Chr06B.2112
PdeH.Chr06A.448	PdeH.Chr06B.2110
PdeH.Chr06A.449	PdeH.Chr06B.2109
PdeH.Chr06A.450	PdeH.Chr06B.2108
PdeH.Chr06A.451	PdeH.Chr06B.2107
PdeH.Chr06A.452	PdeH.Chr06B.2106
PdeH.Chr06A.453	PdeH.Chr06B.2105
PdeH.Chr06A.455	PdeH.Chr06B.2103
PdeH.Chr06A.458	PdeH.Chr06B.2101
PdeH.Chr06A.459	PdeH.Chr06B.2100
PdeH.Chr06A.460	PdeH.Chr06B.2099
PdeH.Chr06A.461	PdeH.Chr06B.2098
PdeH.Chr06A.463	PdeH.Chr06B.2097
PdeH.Chr06A.464	PdeH.Chr06B.2096
PdeH.Chr06A.465	PdeH.Chr06B.2094
PdeH.Chr06A.466	PdeH.Chr06B.2093
PdeH.Chr06A.467	PdeH.Chr06B.2092
PdeH.Chr06A.468	PdeH.Chr06B.2091
PdeH.Chr06A.469	PdeH.Chr06B.2090
PdeH.Chr06A.470	PdeH.Chr06B.2087
PdeH.Chr06A.474	PdeH.Chr06B.2086
PdeH.Chr06A.475	PdeH.Chr06B.2085
PdeH.Chr06A.476	PdeH.Chr06B.2084
PdeH.Chr06A.477	PdeH.Chr06B.2083
PdeH.Chr06A.478	PdeH.Chr06B.2082
PdeH.Chr06A.479	PdeH.Chr06B.2081
PdeH.Chr06A.480	PdeH.Chr06B.2080
PdeH.Chr06A.481	PdeH.Chr06B.2079
PdeH.Chr06A.482	PdeH.Chr06B.2077
PdeH.Chr06A.483	PdeH.Chr06B.2076
PdeH.Chr06A.484	PdeH.Chr06B.2075
PdeH.Chr06A.486	PdeH.Chr06B.2074
PdeH.Chr06A.487	PdeH.Chr06B.2073
PdeH.Chr06A.488	PdeH.Chr06B.2072
PdeH.Chr06A.489	PdeH.Chr06B.2071
PdeH.Chr06A.490	PdeH.Chr06B.2070
PdeH.Chr06A.491	PdeH.Chr06B.2069
PdeH.Chr06A.492	PdeH.Chr06B.2068
PdeH.Chr06A.493	PdeH.Chr06B.2067
PdeH.Chr06A.494	PdeH.Chr06B.2066
PdeH.Chr06A.495	PdeH.Chr06B.2063
PdeH.Chr06A.500	PdeH.Chr06B.2062
PdeH.Chr06A.501	PdeH.Chr06B.2061
PdeH.Chr06A.505	PdeH.Chr06B.2058
PdeH.Chr06A.506	PdeH.Chr06B.2057
PdeH.Chr06A.507	PdeH.Chr06B.2056
PdeH.Chr06A.510	PdeH.Chr06B.2053
PdeH.Chr06A.511	PdeH.Chr06B.2052
PdeH.Chr06A.512	PdeH.Chr06B.2051
PdeH.Chr06A.513	PdeH.Chr06B.2050
PdeH.Chr06A.514	PdeH.Chr06B.2049
PdeH.Chr06A.515	PdeH.Chr06B.2048
PdeH.Chr06A.516	PdeH.Chr06B.2047
PdeH.Chr06A.517	PdeH.Chr06B.2046
PdeH.Chr06A.518	PdeH.Chr06B.2045
PdeH.Chr06A.519	PdeH.Chr06B.2044
PdeH.Chr06A.520	PdeH.Chr06B.2043
PdeH.Chr06A.521	PdeH.Chr06B.2042
PdeH.Chr06A.522	PdeH.Chr06B.2041
PdeH.Chr06A.524	PdeH.Chr06B.2040
PdeH.Chr06A.525	PdeH.Chr06B.2039
PdeH.Chr06A.526	PdeH.Chr06B.2038
PdeH.Chr06A.527	PdeH.Chr06B.2037
PdeH.Chr06A.528	PdeH.Chr06B.2036
PdeH.Chr06A.529	PdeH.Chr06B.2035
PdeH.Chr06A.530	PdeH.Chr06B.2034
PdeH.Chr06A.531	PdeH.Chr06B.2033
PdeH.Chr06A.532	PdeH.Chr06B.2032
PdeH.Chr06A.533	PdeH.Chr06B.2031
PdeH.Chr06A.535	PdeH.Chr06B.2030
PdeH.Chr06A.536	PdeH.Chr06B.2029
PdeH.Chr06A.537	PdeH.Chr06B.2028
PdeH.Chr06A.538	PdeH.Chr06B.2027
PdeH.Chr06A.539	PdeH.Chr06B.2026
PdeH.Chr06A.540	PdeH.Chr06B.2025
PdeH.Chr06A.541	PdeH.Chr06B.2023
PdeH.Chr06A.542	PdeH.Chr06B.2022
PdeH.Chr06A.543	PdeH.Chr06B.2020
PdeH.Chr06A.545	PdeH.Chr06B.2019
PdeH.Chr06A.546	PdeH.Chr06B.2018
PdeH.Chr06A.547	PdeH.Chr06B.2017
PdeH.Chr06A.548	PdeH.Chr06B.2016
PdeH.Chr06A.549	PdeH.Chr06B.2015
PdeH.Chr06A.550	PdeH.Chr06B.2014
PdeH.Chr06A.551	PdeH.Chr06B.2013
PdeH.Chr06A.552	PdeH.Chr06B.2012
PdeH.Chr06A.553	PdeH.Chr06B.2011
PdeH.Chr06A.554	PdeH.Chr06B.2010
PdeH.Chr06A.555	PdeH.Chr06B.2009
PdeH.Chr06A.557	PdeH.Chr06B.2008
PdeH.Chr06A.558	PdeH.Chr06B.2007
PdeH.Chr06A.559	PdeH.Chr06B.2006
PdeH.Chr06A.560	PdeH.Chr06B.2005
PdeH.Chr06A.561	PdeH.Chr06B.2003
PdeH.Chr06A.563	PdeH.Chr06B.2000
PdeH.Chr06A.564	PdeH.Chr06B.1999
PdeH.Chr06A.570	PdeH.Chr06B.1991
PdeH.Chr06A.571	PdeH.Chr06B.1990
PdeH.Chr06A.573	PdeH.Chr06B.1989
PdeH.Chr06A.574	PdeH.Chr06B.1988
PdeH.Chr06A.575	PdeH.Chr06B.1987
PdeH.Chr06A.576	PdeH.Chr06B.1986
PdeH.Chr06A.577	PdeH.Chr06B.1985
PdeH.Chr06A.578	PdeH.Chr06B.1984
PdeH.Chr06A.579	PdeH.Chr06B.1983
PdeH.Chr06A.580	PdeH.Chr06B.1982
PdeH.Chr06A.581	PdeH.Chr06B.1980
PdeH.Chr06A.582	PdeH.Chr06B.1979
PdeH.Chr06A.583	PdeH.Chr06B.1977
PdeH.Chr06A.584	PdeH.Chr06B.1976
PdeH.Chr06A.585	PdeH.Chr06B.1975
PdeH.Chr06A.586	PdeH.Chr06B.1974
PdeH.Chr06A.587	PdeH.Chr06B.1972
PdeH.Chr06A.589	PdeH.Chr06B.1971
PdeH.Chr06A.590	PdeH.Chr06B.1970
PdeH.Chr06A.591	PdeH.Chr06B.1969
PdeH.Chr06A.592	PdeH.Chr06B.1968
PdeH.Chr06A.593	PdeH.Chr06B.1967
PdeH.Chr06A.594	PdeH.Chr06B.1966
PdeH.Chr06A.596	PdeH.Chr06B.1965
PdeH.Chr06A.597	PdeH.Chr06B.1964
PdeH.Chr06A.598	PdeH.Chr06B.1963
PdeH.Chr06A.599	PdeH.Chr06B.1962
PdeH.Chr06A.600	PdeH.Chr06B.1961
PdeH.Chr06A.601	PdeH.Chr06B.1960
PdeH.Chr06A.602	PdeH.Chr06B.1959
PdeH.Chr06A.603	PdeH.Chr06B.1958
PdeH.Chr06A.604	PdeH.Chr06B.1956
PdeH.Chr06A.607	PdeH.Chr06B.1955
PdeH.Chr06A.608	PdeH.Chr06B.1954
PdeH.Chr06A.609	PdeH.Chr06B.1953
PdeH.Chr06A.610	PdeH.Chr06B.1952
PdeH.Chr06A.611	PdeH.Chr06B.1951
PdeH.Chr06A.612	PdeH.Chr06B.1949
PdeH.Chr06A.613	PdeH.Chr06B.1948
PdeH.Chr06A.614	PdeH.Chr06B.1947
PdeH.Chr06A.615	PdeH.Chr06B.1946
PdeH.Chr06A.616	PdeH.Chr06B.1945
PdeH.Chr06A.617	PdeH.Chr06B.1944
PdeH.Chr06A.618	PdeH.Chr06B.1943
PdeH.Chr06A.619	PdeH.Chr06B.1942
PdeH.Chr06A.620	PdeH.Chr06B.1941
PdeH.Chr06A.621	PdeH.Chr06B.1940
PdeH.Chr06A.622	PdeH.Chr06B.1939
PdeH.Chr06A.623	PdeH.Chr06B.1938
PdeH.Chr06A.624	PdeH.Chr06B.1937
PdeH.Chr06A.625	PdeH.Chr06B.1936
PdeH.Chr06A.626	PdeH.Chr06B.1935
PdeH.Chr06A.627	PdeH.Chr06B.1933
PdeH.Chr06A.629	PdeH.Chr06B.1932
PdeH.Chr06A.630	PdeH.Chr06B.1931
PdeH.Chr06A.631	PdeH.Chr06B.1930
PdeH.Chr06A.632	PdeH.Chr06B.1929
PdeH.Chr06A.633	PdeH.Chr06B.1928
PdeH.Chr06A.634	PdeH.Chr06B.1927
PdeH.Chr06A.635	PdeH.Chr06B.1926
PdeH.Chr06A.636	PdeH.Chr06B.1925
PdeH.Chr06A.637	PdeH.Chr06B.1924
PdeH.Chr06A.638	PdeH.Chr06B.1923
PdeH.Chr06A.639	PdeH.Chr06B.1922
PdeH.Chr06A.640	PdeH.Chr06B.1921
PdeH.Chr06A.641	PdeH.Chr06B.1920
PdeH.Chr06A.642	PdeH.Chr06B.1919
PdeH.Chr06A.643	PdeH.Chr06B.1918
PdeH.Chr06A.644	PdeH.Chr06B.1917
PdeH.Chr06A.645	PdeH.Chr06B.1916
PdeH.Chr06A.646	PdeH.Chr06B.1915
PdeH.Chr06A.647	PdeH.Chr06B.1914
PdeH.Chr06A.648	PdeH.Chr06B.1913
PdeH.Chr06A.649	PdeH.Chr06B.1912
PdeH.Chr06A.650	PdeH.Chr06B.1911
PdeH.Chr06A.651	PdeH.Chr06B.1910
PdeH.Chr06A.652	PdeH.Chr06B.1909
PdeH.Chr06A.653	PdeH.Chr06B.1908
PdeH.Chr06A.655	PdeH.Chr06B.1906
PdeH.Chr06A.657	PdeH.Chr06B.1904
PdeH.Chr06A.658	PdeH.Chr06B.1903
PdeH.Chr06A.662	PdeH.Chr06B.1902
PdeH.Chr06A.663	PdeH.Chr06B.1901
PdeH.Chr06A.664	PdeH.Chr06B.1900
PdeH.Chr06A.665	PdeH.Chr06B.1899
PdeH.Chr06A.666	PdeH.Chr06B.1898
PdeH.Chr06A.667	PdeH.Chr06B.1897
PdeH.Chr06A.668	PdeH.Chr06B.1896
PdeH.Chr06A.669	PdeH.Chr06B.1894
PdeH.Chr06A.670	PdeH.Chr06B.1893
PdeH.Chr06A.671	PdeH.Chr06B.1892
PdeH.Chr06A.673	PdeH.Chr06B.1890
PdeH.Chr06A.675	PdeH.Chr06B.1888
PdeH.Chr06A.677	PdeH.Chr06B.1886
PdeH.Chr06A.678	PdeH.Chr06B.1885
PdeH.Chr06A.679	PdeH.Chr06B.1884
PdeH.Chr06A.680	PdeH.Chr06B.1883
PdeH.Chr06A.682	PdeH.Chr06B.1882
PdeH.Chr06A.683	PdeH.Chr06B.1881
PdeH.Chr06A.684	PdeH.Chr06B.1880
PdeH.Chr06A.686	PdeH.Chr06B.1879
PdeH.Chr06A.688	PdeH.Chr06B.1872
PdeH.Chr06A.693	PdeH.Chr06B.1868
PdeH.Chr06A.694	PdeH.Chr06B.1866
PdeH.Chr06A.698	PdeH.Chr06B.1862
PdeH.Chr06A.699	PdeH.Chr06B.1861
PdeH.Chr06A.700	PdeH.Chr06B.1860
PdeH.Chr06A.701	PdeH.Chr06B.1859
PdeH.Chr06A.702	PdeH.Chr06B.1858
PdeH.Chr06A.704	PdeH.Chr06B.1856
PdeH.Chr06A.705	PdeH.Chr06B.1855
PdeH.Chr06A.711	PdeH.Chr06B.1854
PdeH.Chr06A.712	PdeH.Chr06B.1853
PdeH.Chr06A.714	PdeH.Chr06B.1847
PdeH.Chr06A.715	PdeH.Chr06B.1846
PdeH.Chr06A.717	PdeH.Chr06B.1844
PdeH.Chr06A.718	PdeH.Chr06B.1843
PdeH.Chr06A.719	PdeH.Chr06B.1842
PdeH.Chr06A.724	PdeH.Chr06B.1840
PdeH.Chr06A.725	PdeH.Chr06B.1839
PdeH.Chr06A.726	PdeH.Chr06B.1838
PdeH.Chr06A.728	PdeH.Chr06B.1837
PdeH.Chr06A.729	PdeH.Chr06B.1836
PdeH.Chr06A.730	PdeH.Chr06B.1835
PdeH.Chr06A.731	PdeH.Chr06B.1834
PdeH.Chr06A.732	PdeH.Chr06B.1833
PdeH.Chr06A.733	PdeH.Chr06B.1831
PdeH.Chr06A.735	PdeH.Chr06B.1829
PdeH.Chr06A.737	PdeH.Chr06B.1828
PdeH.Chr06A.738	PdeH.Chr06B.1827
PdeH.Chr06A.739	PdeH.Chr06B.1826
PdeH.Chr06A.740	PdeH.Chr06B.1825
PdeH.Chr06A.741	PdeH.Chr06B.1824
PdeH.Chr06A.742	PdeH.Chr06B.1823
PdeH.Chr06A.743	PdeH.Chr06B.1821
PdeH.Chr06A.744	PdeH.Chr06B.1820
PdeH.Chr06A.745	PdeH.Chr06B.1819
PdeH.Chr06A.746	PdeH.Chr06B.1818
PdeH.Chr06A.747	PdeH.Chr06B.1817
PdeH.Chr06A.748	PdeH.Chr06B.1816
PdeH.Chr06A.749	PdeH.Chr06B.1813
PdeH.Chr06A.750	PdeH.Chr06B.1812
PdeH.Chr06A.751	PdeH.Chr06B.1811
PdeH.Chr06A.753	PdeH.Chr06B.1810
PdeH.Chr06A.754	PdeH.Chr06B.1809
PdeH.Chr06A.755	PdeH.Chr06B.1808
PdeH.Chr06A.757	PdeH.Chr06B.1806
PdeH.Chr06A.758	PdeH.Chr06B.1804
PdeH.Chr06A.759	PdeH.Chr06B.1803
PdeH.Chr06A.760	PdeH.Chr06B.1802
PdeH.Chr06A.761	PdeH.Chr06B.1800
PdeH.Chr06A.762	PdeH.Chr06B.1799
PdeH.Chr06A.763	PdeH.Chr06B.1798
PdeH.Chr06A.765	PdeH.Chr06B.1796
PdeH.Chr06A.766	PdeH.Chr06B.1794
PdeH.Chr06A.767	PdeH.Chr06B.1791
PdeH.Chr06A.771	PdeH.Chr06B.1790
PdeH.Chr06A.772	PdeH.Chr06B.1788
PdeH.Chr06A.773	PdeH.Chr06B.1786
PdeH.Chr06A.775	PdeH.Chr06B.1784
PdeH.Chr06A.776	PdeH.Chr06B.1783
PdeH.Chr06A.777	PdeH.Chr06B.1782
PdeH.Chr06A.778	PdeH.Chr06B.1780
PdeH.Chr06A.780	PdeH.Chr06B.1779
PdeH.Chr06A.781	PdeH.Chr06B.1778
PdeH.Chr06A.782	PdeH.Chr06B.1777
PdeH.Chr06A.783	PdeH.Chr06B.1774
PdeH.Chr06A.784	PdeH.Chr06B.1773
PdeH.Chr06A.785	PdeH.Chr06B.1768
PdeH.Chr06A.787	PdeH.Chr06B.1765
PdeH.Chr06A.788	PdeH.Chr06B.1764
PdeH.Chr06A.789	PdeH.Chr06B.1763
PdeH.Chr06A.790	PdeH.Chr06B.1762
PdeH.Chr06A.791	PdeH.Chr06B.1761
PdeH.Chr06A.792	PdeH.Chr06B.1760
PdeH.Chr06A.793	PdeH.Chr06B.1759
PdeH.Chr06A.794	PdeH.Chr06B.1758
PdeH.Chr06A.795	PdeH.Chr06B.1757
PdeH.Chr06A.796	PdeH.Chr06B.1756
PdeH.Chr06A.797	PdeH.Chr06B.1755
PdeH.Chr06A.798	PdeH.Chr06B.1754
PdeH.Chr06A.799	PdeH.Chr06B.1753
PdeH.Chr06A.800	PdeH.Chr06B.1752
PdeH.Chr06A.801	PdeH.Chr06B.1751
PdeH.Chr06A.802	PdeH.Chr06B.1750
PdeH.Chr06A.803	PdeH.Chr06B.1749
PdeH.Chr06A.804	PdeH.Chr06B.1747
PdeH.Chr06A.806	PdeH.Chr06B.1746
PdeH.Chr06A.807	PdeH.Chr06B.1745
PdeH.Chr06A.808	PdeH.Chr06B.1743
PdeH.Chr06A.809	PdeH.Chr06B.1742
PdeH.Chr06A.810	PdeH.Chr06B.1741
PdeH.Chr06A.811	PdeH.Chr06B.1740
PdeH.Chr06A.812	PdeH.Chr06B.1739
PdeH.Chr06A.813	PdeH.Chr06B.1737
PdeH.Chr06A.814	PdeH.Chr06B.1736
PdeH.Chr06A.815	PdeH.Chr06B.1735
PdeH.Chr06A.816	PdeH.Chr06B.1734
PdeH.Chr06A.817	PdeH.Chr06B.1733
PdeH.Chr06A.818	PdeH.Chr06B.1732
PdeH.Chr06A.819	PdeH.Chr06B.1731
PdeH.Chr06A.820	PdeH.Chr06B.1730
PdeH.Chr06A.821	PdeH.Chr06B.1729
PdeH.Chr06A.822	PdeH.Chr06B.1728
PdeH.Chr06A.823	PdeH.Chr06B.1727
PdeH.Chr06A.824	PdeH.Chr06B.1725
PdeH.Chr06A.825	PdeH.Chr06B.1724
PdeH.Chr06A.826	PdeH.Chr06B.1723
PdeH.Chr06A.827	PdeH.Chr06B.1722
PdeH.Chr06A.829	PdeH.Chr06B.1721
PdeH.Chr06A.830	PdeH.Chr06B.1719
PdeH.Chr06A.831	PdeH.Chr06B.1718
PdeH.Chr06A.834	PdeH.Chr06B.1715
PdeH.Chr06A.836	PdeH.Chr06B.1713
PdeH.Chr06A.837	PdeH.Chr06B.1712
PdeH.Chr06A.838	PdeH.Chr06B.1711
PdeH.Chr06A.839	PdeH.Chr06B.1710
PdeH.Chr06A.840	PdeH.Chr06B.1707
PdeH.Chr06A.841	PdeH.Chr06B.1705
PdeH.Chr06A.843	PdeH.Chr06B.1704
PdeH.Chr06A.844	PdeH.Chr06B.1703
PdeH.Chr06A.845	PdeH.Chr06B.1702
PdeH.Chr06A.846	PdeH.Chr06B.1701
PdeH.Chr06A.847	PdeH.Chr06B.1697
PdeH.Chr06A.848	PdeH.Chr06B.1696
PdeH.Chr06A.850	PdeH.Chr06B.1695
PdeH.Chr06A.851	PdeH.Chr06B.1694
PdeH.Chr06A.852	PdeH.Chr06B.1692
PdeH.Chr06A.854	PdeH.Chr06B.1691
PdeH.Chr06A.855	PdeH.Chr06B.1690
PdeH.Chr06A.858	PdeH.Chr06B.1689
PdeH.Chr06A.859	PdeH.Chr06B.1688
PdeH.Chr06A.860	PdeH.Chr06B.1687
PdeH.Chr06A.861	PdeH.Chr06B.1686
PdeH.Chr06A.862	PdeH.Chr06B.1685
PdeH.Chr06A.863	PdeH.Chr06B.1683
PdeH.Chr06A.864	PdeH.Chr06B.1682
PdeH.Chr06A.865	PdeH.Chr06B.1681
PdeH.Chr06A.866	PdeH.Chr06B.1678
PdeH.Chr06A.867	PdeH.Chr06B.1677
PdeH.Chr06A.868	PdeH.Chr06B.1676
PdeH.Chr06A.869	PdeH.Chr06B.1675
PdeH.Chr06A.870	PdeH.Chr06B.1674
PdeH.Chr06A.871	PdeH.Chr06B.1673
PdeH.Chr06A.872	PdeH.Chr06B.1672
PdeH.Chr06A.873	PdeH.Chr06B.1671
PdeH.Chr06A.874	PdeH.Chr06B.1670
PdeH.Chr06A.875	PdeH.Chr06B.1669
PdeH.Chr06A.876	PdeH.Chr06B.1668
PdeH.Chr06A.877	PdeH.Chr06B.1667
PdeH.Chr06A.878	PdeH.Chr06B.1666
PdeH.Chr06A.879	PdeH.Chr06B.1665
PdeH.Chr06A.880	PdeH.Chr06B.1664
PdeH.Chr06A.881	PdeH.Chr06B.1663
PdeH.Chr06A.882	PdeH.Chr06B.1662
PdeH.Chr06A.883	PdeH.Chr06B.1661
PdeH.Chr06A.884	PdeH.Chr06B.1660
PdeH.Chr06A.885	PdeH.Chr06B.1659
PdeH.Chr06A.889	PdeH.Chr06B.1657
PdeH.Chr06A.892	PdeH.Chr06B.1656
PdeH.Chr06A.893	PdeH.Chr06B.1655
PdeH.Chr06A.894	PdeH.Chr06B.1654
PdeH.Chr06A.895	PdeH.Chr06B.1653
PdeH.Chr06A.896	PdeH.Chr06B.1652
PdeH.Chr06A.897	PdeH.Chr06B.1651
PdeH.Chr06A.898	PdeH.Chr06B.1650
PdeH.Chr06A.899	PdeH.Chr06B.1649
PdeH.Chr06A.900	PdeH.Chr06B.1648
PdeH.Chr06A.901	PdeH.Chr06B.1647
PdeH.Chr06A.902	PdeH.Chr06B.1646
PdeH.Chr06A.905	PdeH.Chr06B.1642
PdeH.Chr06A.906	PdeH.Chr06B.1641
PdeH.Chr06A.907	PdeH.Chr06B.1640
PdeH.Chr06A.908	PdeH.Chr06B.1639
PdeH.Chr06A.909	PdeH.Chr06B.1638
PdeH.Chr06A.910	PdeH.Chr06B.1637
PdeH.Chr06A.911	PdeH.Chr06B.1636
PdeH.Chr06A.912	PdeH.Chr06B.1635
PdeH.Chr06A.914	PdeH.Chr06B.1632
PdeH.Chr06A.915	PdeH.Chr06B.1631
PdeH.Chr06A.917	PdeH.Chr06B.1629
PdeH.Chr06A.918	PdeH.Chr06B.1628
PdeH.Chr06A.920	PdeH.Chr06B.1627
PdeH.Chr06A.921	PdeH.Chr06B.1626
PdeH.Chr06A.922	PdeH.Chr06B.1625
PdeH.Chr06A.923	PdeH.Chr06B.1624
PdeH.Chr06A.924	PdeH.Chr06B.1623
PdeH.Chr06A.925	PdeH.Chr06B.1622
PdeH.Chr06A.926	PdeH.Chr06B.1621
PdeH.Chr06A.929	PdeH.Chr06B.1620
PdeH.Chr06A.930	PdeH.Chr06B.1619
PdeH.Chr06A.931	PdeH.Chr06B.1618
PdeH.Chr06A.932	PdeH.Chr06B.1617
PdeH.Chr06A.933	PdeH.Chr06B.1616
PdeH.Chr06A.934	PdeH.Chr06B.1615
PdeH.Chr06A.935	PdeH.Chr06B.1614
PdeH.Chr06A.936	PdeH.Chr06B.1613
PdeH.Chr06A.937	PdeH.Chr06B.1612
PdeH.Chr06A.938	PdeH.Chr06B.1611
PdeH.Chr06A.939	PdeH.Chr06B.1610
PdeH.Chr06A.940	PdeH.Chr06B.1608
PdeH.Chr06A.941	PdeH.Chr06B.1606
PdeH.Chr06A.942	PdeH.Chr06B.1605
PdeH.Chr06A.943	PdeH.Chr06B.1604
PdeH.Chr06A.944	PdeH.Chr06B.1603
PdeH.Chr06A.945	PdeH.Chr06B.1602
PdeH.Chr06A.946	PdeH.Chr06B.1601
PdeH.Chr06A.947	PdeH.Chr06B.1600
PdeH.Chr06A.948	PdeH.Chr06B.1599
PdeH.Chr06A.949	PdeH.Chr06B.1598
PdeH.Chr06A.950	PdeH.Chr06B.1597
PdeH.Chr06A.951	PdeH.Chr06B.1596
PdeH.Chr06A.952	PdeH.Chr06B.1595
PdeH.Chr06A.953	PdeH.Chr06B.1594
PdeH.Chr06A.954	PdeH.Chr06B.1591
PdeH.Chr06A.955	PdeH.Chr06B.1590
PdeH.Chr06A.956	PdeH.Chr06B.1589
PdeH.Chr06A.957	PdeH.Chr06B.1588
PdeH.Chr06A.959	PdeH.Chr06B.1587
PdeH.Chr06A.960	PdeH.Chr06B.1586
PdeH.Chr06A.961	PdeH.Chr06B.1585
PdeH.Chr06A.962	PdeH.Chr06B.1584
PdeH.Chr06A.963	PdeH.Chr06B.1583
PdeH.Chr06A.964	PdeH.Chr06B.1582
PdeH.Chr06A.965	PdeH.Chr06B.1581
PdeH.Chr06A.966	PdeH.Chr06B.1580
PdeH.Chr06A.967	PdeH.Chr06B.1579
PdeH.Chr06A.968	PdeH.Chr06B.1578
PdeH.Chr06A.970	PdeH.Chr06B.1577
PdeH.Chr06A.971	PdeH.Chr06B.1576
PdeH.Chr06A.972	PdeH.Chr06B.1575
PdeH.Chr06A.973	PdeH.Chr06B.1574
PdeH.Chr06A.974	PdeH.Chr06B.1573
PdeH.Chr06A.975	PdeH.Chr06B.1572
PdeH.Chr06A.976	PdeH.Chr06B.1570
PdeH.Chr06A.978	PdeH.Chr06B.1569
PdeH.Chr06A.979	PdeH.Chr06B.1568
PdeH.Chr06A.980	PdeH.Chr06B.1567
PdeH.Chr06A.981	PdeH.Chr06B.1566
PdeH.Chr06A.982	PdeH.Chr06B.1565
PdeH.Chr06A.983	PdeH.Chr06B.1564
PdeH.Chr06A.984	PdeH.Chr06B.1563
PdeH.Chr06A.985	PdeH.Chr06B.1562
PdeH.Chr06A.986	PdeH.Chr06B.1561
PdeH.Chr06A.987	PdeH.Chr06B.1560
PdeH.Chr06A.988	PdeH.Chr06B.1558
PdeH.Chr06A.989	PdeH.Chr06B.1557
PdeH.Chr06A.990	PdeH.Chr06B.1556
PdeH.Chr06A.992	PdeH.Chr06B.1555
PdeH.Chr06A.993	PdeH.Chr06B.1554
PdeH.Chr06A.994	PdeH.Chr06B.1553
PdeH.Chr06A.995	PdeH.Chr06B.1552
PdeH.Chr06A.996	PdeH.Chr06B.1551
PdeH.Chr06A.997	PdeH.Chr06B.1550
PdeH.Chr06A.999	PdeH.Chr06B.1549
PdeH.Chr06A.1000	PdeH.Chr06B.1548
PdeH.Chr06A.1001	PdeH.Chr06B.1547
PdeH.Chr06A.1002	PdeH.Chr06B.1546
PdeH.Chr06A.1003	PdeH.Chr06B.1545
PdeH.Chr06A.1004	PdeH.Chr06B.1544
PdeH.Chr06A.1005	PdeH.Chr06B.1543
PdeH.Chr06A.1006	PdeH.Chr06B.1542
PdeH.Chr06A.1007	PdeH.Chr06B.1541
PdeH.Chr06A.1008	PdeH.Chr06B.1539
PdeH.Chr06A.1009	PdeH.Chr06B.1538
PdeH.Chr06A.1010	PdeH.Chr06B.1537
PdeH.Chr06A.1011	PdeH.Chr06B.1536
PdeH.Chr06A.1012	PdeH.Chr06B.1535
PdeH.Chr06A.1013	PdeH.Chr06B.1534
PdeH.Chr06A.1016	PdeH.Chr06B.1532
PdeH.Chr06A.1017	PdeH.Chr06B.1531
PdeH.Chr06A.1018	PdeH.Chr06B.1530
PdeH.Chr06A.1021	PdeH.Chr06B.1527
PdeH.Chr06A.1022	PdeH.Chr06B.1526
PdeH.Chr06A.1023	PdeH.Chr06B.1525
PdeH.Chr06A.1024	PdeH.Chr06B.1523
PdeH.Chr06A.1025	PdeH.Chr06B.1522
PdeH.Chr06A.1026	PdeH.Chr06B.1521
PdeH.Chr06A.1027	PdeH.Chr06B.1520
PdeH.Chr06A.1028	PdeH.Chr06B.1519
PdeH.Chr06A.1029	PdeH.Chr06B.1518
PdeH.Chr06A.1030	PdeH.Chr06B.1517
PdeH.Chr06A.1031	PdeH.Chr06B.1516
PdeH.Chr06A.1032	PdeH.Chr06B.1511
PdeH.Chr06A.1033	PdeH.Chr06B.1510
PdeH.Chr06A.1035	PdeH.Chr06B.1508
PdeH.Chr06A.1036	PdeH.Chr06B.1507
PdeH.Chr06A.1037	PdeH.Chr06B.1505
PdeH.Chr06A.1041	PdeH.Chr06B.1501
PdeH.Chr06A.1042	PdeH.Chr06B.1500
PdeH.Chr06A.1043	PdeH.Chr06B.1499
PdeH.Chr06A.1044	PdeH.Chr06B.1498
PdeH.Chr06A.1045	PdeH.Chr06B.1497
PdeH.Chr06A.1046	PdeH.Chr06B.1496
PdeH.Chr06A.1047	PdeH.Chr06B.1495
PdeH.Chr06A.1048	PdeH.Chr06B.1494
PdeH.Chr06A.1049	PdeH.Chr06B.1493
PdeH.Chr06A.1050	PdeH.Chr06B.1491
PdeH.Chr06A.1051	PdeH.Chr06B.1490
PdeH.Chr06A.1052	PdeH.Chr06B.1489
PdeH.Chr06A.1054	PdeH.Chr06B.1487
PdeH.Chr06A.1055	PdeH.Chr06B.1486
PdeH.Chr06A.1056	PdeH.Chr06B.1485
PdeH.Chr06A.1057	PdeH.Chr06B.1483
PdeH.Chr06A.1058	PdeH.Chr06B.1482
PdeH.Chr06A.1062	PdeH.Chr06B.1480
PdeH.Chr06A.1063	PdeH.Chr06B.1478
PdeH.Chr06A.1064	PdeH.Chr06B.1477
PdeH.Chr06A.1065	PdeH.Chr06B.1474
PdeH.Chr06A.1066	PdeH.Chr06B.1473
PdeH.Chr06A.1067	PdeH.Chr06B.1472
PdeH.Chr06A.1068	PdeH.Chr06B.1471
PdeH.Chr06A.1069	PdeH.Chr06B.1470
PdeH.Chr06A.1071	PdeH.Chr06B.1468
PdeH.Chr06A.1072	PdeH.Chr06B.1467
PdeH.Chr06A.1073	PdeH.Chr06B.1466
PdeH.Chr06A.1074	PdeH.Chr06B.1465
PdeH.Chr06A.1075	PdeH.Chr06B.1464
PdeH.Chr06A.1076	PdeH.Chr06B.1463
PdeH.Chr06A.1077	PdeH.Chr06B.1462
PdeH.Chr06A.1078	PdeH.Chr06B.1461
PdeH.Chr06A.1079	PdeH.Chr06B.1460
PdeH.Chr06A.1080	PdeH.Chr06B.1459
PdeH.Chr06A.1081	PdeH.Chr06B.1456
PdeH.Chr06A.1083	PdeH.Chr06B.1455
PdeH.Chr06A.1084	PdeH.Chr06B.1454
PdeH.Chr06A.1085	PdeH.Chr06B.1453
PdeH.Chr06A.1086	PdeH.Chr06B.1452
PdeH.Chr06A.1087	PdeH.Chr06B.1451
PdeH.Chr06A.1089	PdeH.Chr06B.1448
PdeH.Chr06A.1090	PdeH.Chr06B.1447
PdeH.Chr06A.1091	PdeH.Chr06B.1446
PdeH.Chr06A.1094	PdeH.Chr06B.1444
PdeH.Chr06A.1095	PdeH.Chr06B.1442
PdeH.Chr06A.1096	PdeH.Chr06B.1441
PdeH.Chr06A.1097	PdeH.Chr06B.1437
PdeH.Chr06A.1099	PdeH.Chr06B.1438
PdeH.Chr06A.1104	PdeH.Chr06B.1431
PdeH.Chr06A.1112	PdeH.Chr06B.1428
PdeH.Chr06A.1113	PdeH.Chr06B.1427
PdeH.Chr06A.1114	PdeH.Chr06B.1426
PdeH.Chr06A.1117	PdeH.Chr06B.1422
PdeH.Chr06A.1118	PdeH.Chr06B.1421
PdeH.Chr06A.1119	PdeH.Chr06B.1420
PdeH.Chr06A.1120	PdeH.Chr06B.1419
PdeH.Chr06A.1121	PdeH.Chr06B.1418
PdeH.Chr06A.1122	PdeH.Chr06B.1416
PdeH.Chr06A.1123	PdeH.Chr06B.1415
PdeH.Chr06A.1124	PdeH.Chr06B.1414
PdeH.Chr06A.1126	PdeH.Chr06B.1413
PdeH.Chr06A.1127	PdeH.Chr06B.1412
PdeH.Chr06A.1128	PdeH.Chr06B.1411
PdeH.Chr06A.1129	PdeH.Chr06B.1409
PdeH.Chr06A.1130	PdeH.Chr06B.1408
PdeH.Chr06A.1131	PdeH.Chr06B.1407
PdeH.Chr06A.1132	PdeH.Chr06B.1405
PdeH.Chr06A.1133	PdeH.Chr06B.1404
PdeH.Chr06A.1134	PdeH.Chr06B.1403
PdeH.Chr06A.1135	PdeH.Chr06B.1402
PdeH.Chr06A.1136	PdeH.Chr06B.1401
PdeH.Chr06A.1138	PdeH.Chr06B.1398
PdeH.Chr06A.1143	PdeH.Chr06B.1397
PdeH.Chr06A.1144	PdeH.Chr06B.1396
PdeH.Chr06A.1145	PdeH.Chr06B.1395
PdeH.Chr06A.1146	PdeH.Chr06B.1394
PdeH.Chr06A.1147	PdeH.Chr06B.1393
PdeH.Chr06A.1148	PdeH.Chr06B.1392
PdeH.Chr06A.1149	PdeH.Chr06B.1391
PdeH.Chr06A.1150	PdeH.Chr06B.1390
PdeH.Chr06A.1151	PdeH.Chr06B.1389
PdeH.Chr06A.1153	PdeH.Chr06B.1388
PdeH.Chr06A.1154	PdeH.Chr06B.1387
PdeH.Chr06A.1155	PdeH.Chr06B.1386
PdeH.Chr06A.1158	PdeH.Chr06B.1385
PdeH.Chr06A.1159	PdeH.Chr06B.1383
PdeH.Chr06A.1162	PdeH.Chr06B.1381
PdeH.Chr06A.1163	PdeH.Chr06B.1380
PdeH.Chr06A.1164	PdeH.Chr06B.1379
PdeH.Chr06A.1166	PdeH.Chr06B.1378
PdeH.Chr06A.1167	PdeH.Chr06B.1375
PdeH.Chr06A.1168	PdeH.Chr06B.1374
PdeH.Chr06A.1169	PdeH.Chr06B.1373
PdeH.Chr06A.1170	PdeH.Chr06B.1372
PdeH.Chr06A.1171	PdeH.Chr06B.1371
PdeH.Chr06A.1172	PdeH.Chr06B.1368
PdeH.Chr06A.1173	PdeH.Chr06B.1367
PdeH.Chr06A.1174	PdeH.Chr06B.1366
PdeH.Chr06A.1175	PdeH.Chr06B.1365
PdeH.Chr06A.1176	PdeH.Chr06B.1364
PdeH.Chr06A.1177	PdeH.Chr06B.1363
PdeH.Chr06A.1178	PdeH.Chr06B.1360
PdeH.Chr06A.1179	PdeH.Chr06B.1359
PdeH.Chr06A.1181	PdeH.Chr06B.1357
PdeH.Chr06A.1182	PdeH.Chr06B.1356
PdeH.Chr06A.1183	PdeH.Chr06B.1355
PdeH.Chr06A.1186	PdeH.Chr06B.1353
PdeH.Chr06A.1188	PdeH.Chr06B.1350
PdeH.Chr06A.1189	PdeH.Chr06B.1349
PdeH.Chr06A.1190	PdeH.Chr06B.1348
PdeH.Chr06A.1192	PdeH.Chr06B.1345
PdeH.Chr06A.1195	PdeH.Chr06B.1344
PdeH.Chr06A.1196	PdeH.Chr06B.1343
PdeH.Chr06A.1197	PdeH.Chr06B.1342
PdeH.Chr06A.1198	PdeH.Chr06B.1339
PdeH.Chr06A.1199	PdeH.Chr06B.1338
PdeH.Chr06A.1200	PdeH.Chr06B.1337
PdeH.Chr06A.1202	PdeH.Chr06B.1336
PdeH.Chr06A.1203	PdeH.Chr06B.1335
PdeH.Chr06A.1204	PdeH.Chr06B.1334
PdeH.Chr06A.1205	PdeH.Chr06B.1333
PdeH.Chr06A.1207	PdeH.Chr06B.1331
PdeH.Chr06A.1208	PdeH.Chr06B.1330
PdeH.Chr06A.1211	PdeH.Chr06B.1329
PdeH.Chr06A.1214	PdeH.Chr06B.1326
PdeH.Chr06A.1217	PdeH.Chr06B.1322
PdeH.Chr06A.1218	PdeH.Chr06B.1321
PdeH.Chr06A.1219	PdeH.Chr06B.1318
PdeH.Chr06A.1220	PdeH.Chr06B.1317
PdeH.Chr06A.1221	PdeH.Chr06B.1316
PdeH.Chr06A.1222	PdeH.Chr06B.1315
PdeH.Chr06A.1223	PdeH.Chr06B.1314
PdeH.Chr06A.1224	PdeH.Chr06B.1313
PdeH.Chr06A.1225	PdeH.Chr06B.1312
PdeH.Chr06A.1226	PdeH.Chr06B.1311
PdeH.Chr06A.1227	PdeH.Chr06B.1310
PdeH.Chr06A.1228	PdeH.Chr06B.1309
PdeH.Chr06A.1229	PdeH.Chr06B.1308
PdeH.Chr06A.1230	PdeH.Chr06B.1307
PdeH.Chr06A.1232	PdeH.Chr06B.1304
PdeH.Chr06A.1234	PdeH.Chr06B.1301
PdeH.Chr06A.1236	PdeH.Chr06B.1300
PdeH.Chr06A.1238	PdeH.Chr06B.1299
PdeH.Chr06A.1239	PdeH.Chr06B.1298
PdeH.Chr06A.1241	PdeH.Chr06B.1297
PdeH.Chr06A.1243	PdeH.Chr06B.1295
PdeH.Chr06A.1246	PdeH.Chr06B.1294
PdeH.Chr06A.1247	PdeH.Chr06B.1293
PdeH.Chr06A.1251	PdeH.Chr06B.1292
PdeH.Chr06A.1253	PdeH.Chr06B.1289
PdeH.Chr06A.1254	PdeH.Chr06B.1288
PdeH.Chr06A.1255	PdeH.Chr06B.1287
PdeH.Chr06A.1256	PdeH.Chr06B.1286
PdeH.Chr06A.1257	PdeH.Chr06B.1282
PdeH.Chr06A.1259	PdeH.Chr06B.1281
PdeH.Chr06A.1260	PdeH.Chr06B.1280
PdeH.Chr06A.1261	PdeH.Chr06B.1274
PdeH.Chr06A.1263	PdeH.Chr06B.1271
PdeH.Chr06A.1264	PdeH.Chr06B.1270
PdeH.Chr06A.1265	PdeH.Chr06B.1269
PdeH.Chr06A.1267	PdeH.Chr06B.1268
PdeH.Chr06A.1268	PdeH.Chr06B.1267
PdeH.Chr06A.1271	PdeH.Chr06B.1263
PdeH.Chr06A.1272	PdeH.Chr06B.1261
PdeH.Chr06A.1274	PdeH.Chr06B.1256
PdeH.Chr06A.1275	PdeH.Chr06B.1252
PdeH.Chr06A.1277	PdeH.Chr06B.1249
PdeH.Chr06A.1278	PdeH.Chr06B.1248
PdeH.Chr06A.1281	PdeH.Chr06B.1247
PdeH.Chr06A.1282	PdeH.Chr06B.1246
PdeH.Chr06A.1283	PdeH.Chr06B.1245
PdeH.Chr06A.1286	PdeH.Chr06B.1241
PdeH.Chr06A.1287	PdeH.Chr06B.1240
PdeH.Chr06A.1289	PdeH.Chr06B.1238
PdeH.Chr06A.1290	PdeH.Chr06B.1237
PdeH.Chr06A.1291	PdeH.Chr06B.1236
PdeH.Chr06A.1292	PdeH.Chr06B.1232
PdeH.Chr06A.1293	PdeH.Chr06B.1231
PdeH.Chr06A.1299	PdeH.Chr06B.1229
PdeH.Chr06A.1300	PdeH.Chr06B.1228
PdeH.Chr06A.1301	PdeH.Chr06B.1227
PdeH.Chr06A.1302	PdeH.Chr06B.1226
PdeH.Chr06A.1303	PdeH.Chr06B.1225
PdeH.Chr06A.1306	PdeH.Chr06B.1222
PdeH.Chr06A.1307	PdeH.Chr06B.1221
PdeH.Chr06A.1311	PdeH.Chr06B.1219
PdeH.Chr06A.1313	PdeH.Chr06B.1218
PdeH.Chr06A.1315	PdeH.Chr06B.1216
PdeH.Chr06A.1316	PdeH.Chr06B.1215
PdeH.Chr06A.1325	PdeH.Chr06B.1213
PdeH.Chr06A.1327	PdeH.Chr06B.1211
PdeH.Chr06A.1330	PdeH.Chr06B.1210
PdeH.Chr06A.1331	PdeH.Chr06B.1207
PdeH.Chr06A.1335	PdeH.Chr06B.1206
PdeH.Chr06A.1336	PdeH.Chr06B.1204
PdeH.Chr06A.1338	PdeH.Chr06B.1201
PdeH.Chr06A.1339	PdeH.Chr06B.1200
PdeH.Chr06A.1340	PdeH.Chr06B.1199
PdeH.Chr06A.1343	PdeH.Chr06B.1198
PdeH.Chr06A.1347	PdeH.Chr06B.1191
PdeH.Chr06A.1354	PdeH.Chr06B.1190
PdeH.Chr06A.1359	PdeH.Chr06B.1189
PdeH.Chr06A.1365	PdeH.Chr06B.1186
PdeH.Chr06A.1366	PdeH.Chr06B.1185
PdeH.Chr06A.1368	PdeH.Chr06B.1182
PdeH.Chr06A.1369	PdeH.Chr06B.1181
PdeH.Chr06A.1370	PdeH.Chr06B.1178
PdeH.Chr06A.1371	PdeH.Chr06B.1177
PdeH.Chr06A.1373	PdeH.Chr06B.1176
PdeH.Chr06A.1384	PdeH.Chr06B.1174
PdeH.Chr06A.1385	PdeH.Chr06B.1173
PdeH.Chr06A.1386	PdeH.Chr06B.1172
PdeH.Chr06A.1387	PdeH.Chr06B.1171
PdeH.Chr06A.1392	PdeH.Chr06B.1170
PdeH.Chr06A.1400	PdeH.Chr06B.1166
PdeH.Chr06A.1403	PdeH.Chr06B.1165
PdeH.Chr06A.1416	PdeH.Chr06B.1160
PdeH.Chr06A.1417	PdeH.Chr06B.1158
PdeH.Chr06A.1423	PdeH.Chr06B.1150
PdeH.Chr06A.1432	PdeH.Chr06B.1144
PdeH.Chr06A.1458	PdeH.Chr06B.1131
PdeH.Chr06A.1471	PdeH.Chr06B.1129
PdeH.Chr06A.1495	PdeH.Chr06B.1124
PdeH.Chr06A.1519	PdeH.Chr06B.1120
PdeH.Chr06A.1526	PdeH.Chr06B.1112
PdeH.Chr06A.1539	PdeH.Chr06B.1107
PdeH.Chr06A.1551	PdeH.Chr06B.1101
PdeH.Chr06A.1553	PdeH.Chr06B.1099
PdeH.Chr06A.1554	PdeH.Chr06B.1098
PdeH.Chr06A.1555	PdeH.Chr06B.1097
PdeH.Chr06A.1556	PdeH.Chr06B.1096
PdeH.Chr06A.1557	PdeH.Chr06B.1092
PdeH.Chr06A.1562	PdeH.Chr06B.1087
PdeH.Chr06A.1566	PdeH.Chr06B.1084
PdeH.Chr06A.1567	PdeH.Chr06B.1083
PdeH.Chr06A.1568	PdeH.Chr06B.1082
PdeH.Chr06A.1569	PdeH.Chr06B.1081
PdeH.Chr06A.1573	PdeH.Chr06B.1078
PdeH.Chr06A.1574	PdeH.Chr06B.1075
PdeH.Chr06A.1575	PdeH.Chr06B.1074
PdeH.Chr06A.1576	PdeH.Chr06B.1073
PdeH.Chr06A.1577	PdeH.Chr06B.1071
PdeH.Chr06A.1578	PdeH.Chr06B.1070
PdeH.Chr06A.1582	PdeH.Chr06B.1067
PdeH.Chr06A.1583	PdeH.Chr06B.1063
PdeH.Chr06A.1584	PdeH.Chr06B.1062
PdeH.Chr06A.1585	PdeH.Chr06B.1061
PdeH.Chr06A.1586	PdeH.Chr06B.1060
PdeH.Chr06A.1588	PdeH.Chr06B.1058
PdeH.Chr06A.1589	PdeH.Chr06B.1056
PdeH.Chr06A.1591	PdeH.Chr06B.1055
PdeH.Chr06A.1592	PdeH.Chr06B.1054
PdeH.Chr06A.1593	PdeH.Chr06B.1053
PdeH.Chr06A.1596	PdeH.Chr06B.1045
PdeH.Chr06A.1598	PdeH.Chr06B.1041
PdeH.Chr06A.1599	PdeH.Chr06B.1039
PdeH.Chr06A.1600	PdeH.Chr06B.1036
PdeH.Chr06A.1601	PdeH.Chr06B.1035
PdeH.Chr06A.1605	PdeH.Chr06B.1024
PdeH.Chr06A.1606	PdeH.Chr06B.1022
PdeH.Chr06A.1608	PdeH.Chr06B.1020
PdeH.Chr06A.1609	PdeH.Chr06B.1019
PdeH.Chr06A.1610	PdeH.Chr06B.1018
PdeH.Chr06A.1611	PdeH.Chr06B.1017
PdeH.Chr06A.1612	PdeH.Chr06B.1016
PdeH.Chr06A.1613	PdeH.Chr06B.1015
PdeH.Chr06A.1617	PdeH.Chr06B.1013
PdeH.Chr06A.1618	PdeH.Chr06B.1012
PdeH.Chr06A.1625	PdeH.Chr06B.1008
PdeH.Chr06A.1631	PdeH.Chr06B.1001
PdeH.Chr06A.1634	PdeH.Chr06B.997
PdeH.Chr06A.1638	PdeH.Chr06B.996
PdeH.Chr06A.1644	PdeH.Chr06B.995
PdeH.Chr06A.1645	PdeH.Chr06B.994
PdeH.Chr06A.1646	PdeH.Chr06B.993
PdeH.Chr06A.1647	PdeH.Chr06B.992
PdeH.Chr06A.1648	PdeH.Chr06B.991
PdeH.Chr06A.1650	PdeH.Chr06B.990
PdeH.Chr06A.1651	PdeH.Chr06B.989
PdeH.Chr06A.1655	PdeH.Chr06B.984
PdeH.Chr06A.1656	PdeH.Chr06B.983
PdeH.Chr06A.1657	PdeH.Chr06B.978
PdeH.Chr06A.1661	PdeH.Chr06B.974
PdeH.Chr06A.1663	PdeH.Chr06B.973
PdeH.Chr06A.1664	PdeH.Chr06B.970
PdeH.Chr06A.1669	PdeH.Chr06B.969
PdeH.Chr06A.1674	PdeH.Chr06B.962
PdeH.Chr06A.1675	PdeH.Chr06B.959
PdeH.Chr06A.1676	PdeH.Chr06B.954
PdeH.Chr06A.1682	PdeH.Chr06B.951
PdeH.Chr06A.1684	PdeH.Chr06B.950
PdeH.Chr06A.1685	PdeH.Chr06B.948
PdeH.Chr06A.1686	PdeH.Chr06B.947
PdeH.Chr06A.1689	PdeH.Chr06B.945
PdeH.Chr06A.1690	PdeH.Chr06B.944
PdeH.Chr06A.1691	PdeH.Chr06B.943
PdeH.Chr06A.1692	PdeH.Chr06B.942
PdeH.Chr06A.1697	PdeH.Chr06B.932
PdeH.Chr06A.1703	PdeH.Chr06B.916
PdeH.Chr06A.1706	PdeH.Chr06B.914
PdeH.Chr06A.1710	PdeH.Chr06B.913
PdeH.Chr06A.1711	PdeH.Chr06B.912
PdeH.Chr06A.1712	PdeH.Chr06B.911
PdeH.Chr06A.1714	PdeH.Chr06B.910
PdeH.Chr06A.1715	PdeH.Chr06B.909
PdeH.Chr06A.1716	PdeH.Chr06B.908
PdeH.Chr06A.1718	PdeH.Chr06B.907
PdeH.Chr06A.1719	PdeH.Chr06B.906
PdeH.Chr06A.1720	PdeH.Chr06B.905
PdeH.Chr06A.1722	PdeH.Chr06B.904
PdeH.Chr06A.1724	PdeH.Chr06B.903
PdeH.Chr06A.1725	PdeH.Chr06B.902
PdeH.Chr06A.1726	PdeH.Chr06B.901
PdeH.Chr06A.1727	PdeH.Chr06B.899
PdeH.Chr06A.1728	PdeH.Chr06B.898
PdeH.Chr06A.1729	PdeH.Chr06B.895
PdeH.Chr06A.1730	PdeH.Chr06B.894
PdeH.Chr06A.1731	PdeH.Chr06B.893
PdeH.Chr06A.1733	PdeH.Chr06B.892
PdeH.Chr06A.1734	PdeH.Chr06B.891
PdeH.Chr06A.1735	PdeH.Chr06B.890
PdeH.Chr06A.1737	PdeH.Chr06B.889
PdeH.Chr06A.1738	PdeH.Chr06B.888
PdeH.Chr06A.1739	PdeH.Chr06B.887
PdeH.Chr06A.1740	PdeH.Chr06B.886
PdeH.Chr06A.1741	PdeH.Chr06B.885
PdeH.Chr06A.1742	PdeH.Chr06B.884
PdeH.Chr06A.1743	PdeH.Chr06B.883
PdeH.Chr06A.1744	PdeH.Chr06B.882
PdeH.Chr06A.1745	PdeH.Chr06B.881
PdeH.Chr06A.1747	PdeH.Chr06B.879
PdeH.Chr06A.1748	PdeH.Chr06B.877
PdeH.Chr06A.1752	PdeH.Chr06B.875
PdeH.Chr06A.1753	PdeH.Chr06B.874
PdeH.Chr06A.1754	PdeH.Chr06B.873
PdeH.Chr06A.1755	PdeH.Chr06B.872
PdeH.Chr06A.1756	PdeH.Chr06B.871
PdeH.Chr06A.1758	PdeH.Chr06B.869
PdeH.Chr06A.1761	PdeH.Chr06B.867
PdeH.Chr06A.1762	PdeH.Chr06B.866
PdeH.Chr06A.1764	PdeH.Chr06B.864
PdeH.Chr06A.1765	PdeH.Chr06B.863
PdeH.Chr06A.1766	PdeH.Chr06B.862
PdeH.Chr06A.1768	PdeH.Chr06B.861
PdeH.Chr06A.1770	PdeH.Chr06B.859
PdeH.Chr06A.1771	PdeH.Chr06B.858
PdeH.Chr06A.1772	PdeH.Chr06B.857
PdeH.Chr06A.1773	PdeH.Chr06B.856
PdeH.Chr06A.1774	PdeH.Chr06B.855
PdeH.Chr06A.1775	PdeH.Chr06B.854
PdeH.Chr06A.1776	PdeH.Chr06B.853
PdeH.Chr06A.1777	PdeH.Chr06B.852
PdeH.Chr06A.1778	PdeH.Chr06B.850
PdeH.Chr06A.1779	PdeH.Chr06B.849
PdeH.Chr06A.1780	PdeH.Chr06B.848
PdeH.Chr06A.1781	PdeH.Chr06B.847
PdeH.Chr06A.1782	PdeH.Chr06B.841
PdeH.Chr06A.1784	PdeH.Chr06B.837
PdeH.Chr06A.1785	PdeH.Chr06B.836
PdeH.Chr06A.1787	PdeH.Chr06B.835
PdeH.Chr06A.1788	PdeH.Chr06B.834
PdeH.Chr06A.1790	PdeH.Chr06B.832
PdeH.Chr06A.1792	PdeH.Chr06B.829
PdeH.Chr06A.1793	PdeH.Chr06B.827
PdeH.Chr06A.1794	PdeH.Chr06B.826
PdeH.Chr06A.1795	PdeH.Chr06B.825
PdeH.Chr06A.1796	PdeH.Chr06B.824
PdeH.Chr06A.1797	PdeH.Chr06B.821
PdeH.Chr06A.1799	PdeH.Chr06B.819
PdeH.Chr06A.1800	PdeH.Chr06B.818
PdeH.Chr06A.1801	PdeH.Chr06B.817
PdeH.Chr06A.1803	PdeH.Chr06B.815
PdeH.Chr06A.1804	PdeH.Chr06B.812
PdeH.Chr06A.1805	PdeH.Chr06B.811
PdeH.Chr06A.1806	PdeH.Chr06B.810
PdeH.Chr06A.1807	PdeH.Chr06B.808
PdeH.Chr06A.1809	PdeH.Chr06B.807
PdeH.Chr06A.1810	PdeH.Chr06B.806
PdeH.Chr06A.1811	PdeH.Chr06B.805
PdeH.Chr06A.1812	PdeH.Chr06B.803
PdeH.Chr06A.1817	PdeH.Chr06B.802
PdeH.Chr06A.1818	PdeH.Chr06B.801
PdeH.Chr06A.1819	PdeH.Chr06B.800
PdeH.Chr06A.1820	PdeH.Chr06B.798
PdeH.Chr06A.1822	PdeH.Chr06B.797
PdeH.Chr06A.1823	PdeH.Chr06B.796
PdeH.Chr06A.1824	PdeH.Chr06B.795
PdeH.Chr06A.1825	PdeH.Chr06B.794
PdeH.Chr06A.1826	PdeH.Chr06B.790
PdeH.Chr06A.1827	PdeH.Chr06B.789
PdeH.Chr06A.1828	PdeH.Chr06B.788
PdeH.Chr06A.1829	PdeH.Chr06B.786
PdeH.Chr06A.1830	PdeH.Chr06B.785
PdeH.Chr06A.1831	PdeH.Chr06B.784
PdeH.Chr06A.1832	PdeH.Chr06B.783
PdeH.Chr06A.1833	PdeH.Chr06B.778
PdeH.Chr06A.1835	PdeH.Chr06B.777
PdeH.Chr06A.1836	PdeH.Chr06B.776
PdeH.Chr06A.1837	PdeH.Chr06B.774
PdeH.Chr06A.1838	PdeH.Chr06B.773
PdeH.Chr06A.1839	PdeH.Chr06B.770
PdeH.Chr06A.1843	PdeH.Chr06B.769
PdeH.Chr06A.1844	PdeH.Chr06B.767
PdeH.Chr06A.1845	PdeH.Chr06B.766
PdeH.Chr06A.1846	PdeH.Chr06B.765
PdeH.Chr06A.1847	PdeH.Chr06B.764
PdeH.Chr06A.1849	PdeH.Chr06B.760
PdeH.Chr06A.1850	PdeH.Chr06B.757
PdeH.Chr06A.1853	PdeH.Chr06B.754
PdeH.Chr06A.1854	PdeH.Chr06B.753
PdeH.Chr06A.1855	PdeH.Chr06B.752
PdeH.Chr06A.1856	PdeH.Chr06B.751
PdeH.Chr06A.1857	PdeH.Chr06B.750
PdeH.Chr06A.1858	PdeH.Chr06B.749
PdeH.Chr06A.1859	PdeH.Chr06B.747
PdeH.Chr06A.1860	PdeH.Chr06B.745
PdeH.Chr06A.1861	PdeH.Chr06B.744
PdeH.Chr06A.1862	PdeH.Chr06B.743
PdeH.Chr06A.1863	PdeH.Chr06B.742
PdeH.Chr06A.1867	PdeH.Chr06B.741
PdeH.Chr06A.1868	PdeH.Chr06B.739
PdeH.Chr06A.1869	PdeH.Chr06B.738
PdeH.Chr06A.1870	PdeH.Chr06B.737
PdeH.Chr06A.1871	PdeH.Chr06B.736
PdeH.Chr06A.1874	PdeH.Chr06B.734
PdeH.Chr06A.1878	PdeH.Chr06B.731
PdeH.Chr06A.1879	PdeH.Chr06B.730
PdeH.Chr06A.1880	PdeH.Chr06B.729
PdeH.Chr06A.1881	PdeH.Chr06B.728
PdeH.Chr06A.1882	PdeH.Chr06B.727
PdeH.Chr06A.1883	PdeH.Chr06B.726
PdeH.Chr06A.1884	PdeH.Chr06B.725
PdeH.Chr06A.1885	PdeH.Chr06B.724
PdeH.Chr06A.1886	PdeH.Chr06B.723
PdeH.Chr06A.1888	PdeH.Chr06B.722
PdeH.Chr06A.1889	PdeH.Chr06B.721
PdeH.Chr06A.1890	PdeH.Chr06B.720
PdeH.Chr06A.1891	PdeH.Chr06B.719
PdeH.Chr06A.1892	PdeH.Chr06B.716
PdeH.Chr06A.1893	PdeH.Chr06B.715
PdeH.Chr06A.1894	PdeH.Chr06B.714
PdeH.Chr06A.1895	PdeH.Chr06B.713
PdeH.Chr06A.1896	PdeH.Chr06B.712
PdeH.Chr06A.1898	PdeH.Chr06B.711
PdeH.Chr06A.1899	PdeH.Chr06B.710
PdeH.Chr06A.1900	PdeH.Chr06B.709
PdeH.Chr06A.1901	PdeH.Chr06B.707
PdeH.Chr06A.1902	PdeH.Chr06B.706
PdeH.Chr06A.1903	PdeH.Chr06B.705
PdeH.Chr06A.1904	PdeH.Chr06B.704
PdeH.Chr06A.1905	PdeH.Chr06B.703
PdeH.Chr06A.1906	PdeH.Chr06B.702
PdeH.Chr06A.1907	PdeH.Chr06B.701
PdeH.Chr06A.1909	PdeH.Chr06B.700
PdeH.Chr06A.1910	PdeH.Chr06B.699
PdeH.Chr06A.1911	PdeH.Chr06B.698
PdeH.Chr06A.1912	PdeH.Chr06B.697
PdeH.Chr06A.1913	PdeH.Chr06B.696
PdeH.Chr06A.1914	PdeH.Chr06B.695
PdeH.Chr06A.1916	PdeH.Chr06B.694
PdeH.Chr06A.1917	PdeH.Chr06B.693
PdeH.Chr06A.1918	PdeH.Chr06B.692
PdeH.Chr06A.1919	PdeH.Chr06B.691
PdeH.Chr06A.1920	PdeH.Chr06B.690
PdeH.Chr06A.1921	PdeH.Chr06B.688
PdeH.Chr06A.1922	PdeH.Chr06B.687
PdeH.Chr06A.1923	PdeH.Chr06B.686
PdeH.Chr06A.1924	PdeH.Chr06B.685
PdeH.Chr06A.1925	PdeH.Chr06B.684
PdeH.Chr06A.1926	PdeH.Chr06B.683
PdeH.Chr06A.1927	PdeH.Chr06B.682
PdeH.Chr06A.1928	PdeH.Chr06B.681
PdeH.Chr06A.1929	PdeH.Chr06B.680
PdeH.Chr06A.1930	PdeH.Chr06B.679
PdeH.Chr06A.1931	PdeH.Chr06B.678
PdeH.Chr06A.1932	PdeH.Chr06B.677
PdeH.Chr06A.1933	PdeH.Chr06B.676
PdeH.Chr06A.1934	PdeH.Chr06B.675
PdeH.Chr06A.1936	PdeH.Chr06B.674
PdeH.Chr06A.1937	PdeH.Chr06B.668
PdeH.Chr06A.1939	PdeH.Chr06B.666
PdeH.Chr06A.1940	PdeH.Chr06B.665
PdeH.Chr06A.1943	PdeH.Chr06B.664
PdeH.Chr06A.1944	PdeH.Chr06B.663
PdeH.Chr06A.1945	PdeH.Chr06B.662
PdeH.Chr06A.1946	PdeH.Chr06B.661
PdeH.Chr06A.1947	PdeH.Chr06B.660
PdeH.Chr06A.1950	PdeH.Chr06B.659
PdeH.Chr06A.1951	PdeH.Chr06B.658
PdeH.Chr06A.1952	PdeH.Chr06B.657
PdeH.Chr06A.1953	PdeH.Chr06B.656
PdeH.Chr06A.1957	PdeH.Chr06B.654
PdeH.Chr06A.1959	PdeH.Chr06B.653
PdeH.Chr06A.1960	PdeH.Chr06B.652
PdeH.Chr06A.1961	PdeH.Chr06B.651
PdeH.Chr06A.1962	PdeH.Chr06B.650
PdeH.Chr06A.1963	PdeH.Chr06B.649
PdeH.Chr06A.1969	PdeH.Chr06B.648
PdeH.Chr06A.1970	PdeH.Chr06B.647
PdeH.Chr06A.1971	PdeH.Chr06B.646
PdeH.Chr06A.1972	PdeH.Chr06B.644
PdeH.Chr06A.1973	PdeH.Chr06B.643
PdeH.Chr06A.1974	PdeH.Chr06B.642
PdeH.Chr06A.1975	PdeH.Chr06B.641
PdeH.Chr06A.1976	PdeH.Chr06B.640
PdeH.Chr06A.1977	PdeH.Chr06B.639
PdeH.Chr06A.1979	PdeH.Chr06B.638
PdeH.Chr06A.1980	PdeH.Chr06B.630
PdeH.Chr06A.1988	PdeH.Chr06B.627
PdeH.Chr06A.1992	PdeH.Chr06B.626
PdeH.Chr06A.1993	PdeH.Chr06B.625
PdeH.Chr06A.1994	PdeH.Chr06B.624
PdeH.Chr06A.1995	PdeH.Chr06B.623
PdeH.Chr06A.1997	PdeH.Chr06B.620
PdeH.Chr06A.1998	PdeH.Chr06B.618
PdeH.Chr06A.1999	PdeH.Chr06B.617
PdeH.Chr06A.2000	PdeH.Chr06B.616
PdeH.Chr06A.2001	PdeH.Chr06B.615
PdeH.Chr06A.2002	PdeH.Chr06B.613
PdeH.Chr06A.2004	PdeH.Chr06B.612
PdeH.Chr06A.2005	PdeH.Chr06B.611
PdeH.Chr06A.2006	PdeH.Chr06B.610
PdeH.Chr06A.2007	PdeH.Chr06B.609
PdeH.Chr06A.2008	PdeH.Chr06B.607
PdeH.Chr06A.2009	PdeH.Chr06B.606
PdeH.Chr06A.2010	PdeH.Chr06B.600
PdeH.Chr06A.2021	PdeH.Chr06B.599
PdeH.Chr06A.2022	PdeH.Chr06B.597
PdeH.Chr06A.2023	PdeH.Chr06B.596
PdeH.Chr06A.2024	PdeH.Chr06B.595
PdeH.Chr06A.2025	PdeH.Chr06B.594
PdeH.Chr06A.2026	PdeH.Chr06B.592
PdeH.Chr06A.2028	PdeH.Chr06B.591
PdeH.Chr06A.2029	PdeH.Chr06B.590
PdeH.Chr06A.2030	PdeH.Chr06B.589
PdeH.Chr06A.2031	PdeH.Chr06B.588
PdeH.Chr06A.2032	PdeH.Chr06B.587
PdeH.Chr06A.2033	PdeH.Chr06B.586
PdeH.Chr06A.2034	PdeH.Chr06B.585
PdeH.Chr06A.2035	PdeH.Chr06B.584
PdeH.Chr06A.2036	PdeH.Chr06B.583
PdeH.Chr06A.2037	PdeH.Chr06B.582
PdeH.Chr06A.2038	PdeH.Chr06B.581
PdeH.Chr06A.2039	PdeH.Chr06B.580
PdeH.Chr06A.2040	PdeH.Chr06B.579
PdeH.Chr06A.2041	PdeH.Chr06B.578
PdeH.Chr06A.2042	PdeH.Chr06B.577
PdeH.Chr06A.2043	PdeH.Chr06B.576
PdeH.Chr06A.2045	PdeH.Chr06B.575
PdeH.Chr06A.2046	PdeH.Chr06B.574
PdeH.Chr06A.2047	PdeH.Chr06B.572
PdeH.Chr06A.2048	PdeH.Chr06B.571
PdeH.Chr06A.2049	PdeH.Chr06B.569
PdeH.Chr06A.2051	PdeH.Chr06B.567
PdeH.Chr06A.2055	PdeH.Chr06B.566
PdeH.Chr06A.2056	PdeH.Chr06B.565
PdeH.Chr06A.2057	PdeH.Chr06B.563
PdeH.Chr06A.2059	PdeH.Chr06B.562
PdeH.Chr06A.2060	PdeH.Chr06B.561
PdeH.Chr06A.2061	PdeH.Chr06B.560
PdeH.Chr06A.2062	PdeH.Chr06B.559
PdeH.Chr06A.2063	PdeH.Chr06B.558
PdeH.Chr06A.2064	PdeH.Chr06B.557
PdeH.Chr06A.2066	PdeH.Chr06B.556
PdeH.Chr06A.2067	PdeH.Chr06B.555
PdeH.Chr06A.2068	PdeH.Chr06B.554
PdeH.Chr06A.2069	PdeH.Chr06B.553
PdeH.Chr06A.2071	PdeH.Chr06B.551
PdeH.Chr06A.2073	PdeH.Chr06B.549
PdeH.Chr06A.2074	PdeH.Chr06B.548
PdeH.Chr06A.2075	PdeH.Chr06B.547
PdeH.Chr06A.2076	PdeH.Chr06B.546
PdeH.Chr06A.2077	PdeH.Chr06B.545
PdeH.Chr06A.2078	PdeH.Chr06B.544
PdeH.Chr06A.2079	PdeH.Chr06B.543
PdeH.Chr06A.2080	PdeH.Chr06B.542
PdeH.Chr06A.2081	PdeH.Chr06B.541
PdeH.Chr06A.2082	PdeH.Chr06B.540
PdeH.Chr06A.2083	PdeH.Chr06B.539
PdeH.Chr06A.2084	PdeH.Chr06B.538
PdeH.Chr06A.2085	PdeH.Chr06B.537
PdeH.Chr06A.2087	PdeH.Chr06B.536
PdeH.Chr06A.2088	PdeH.Chr06B.535
PdeH.Chr06A.2089	PdeH.Chr06B.534
PdeH.Chr06A.2090	PdeH.Chr06B.533
PdeH.Chr06A.2091	PdeH.Chr06B.532
PdeH.Chr06A.2092	PdeH.Chr06B.531
PdeH.Chr06A.2093	PdeH.Chr06B.530
PdeH.Chr06A.2094	PdeH.Chr06B.529
PdeH.Chr06A.2096	PdeH.Chr06B.528
PdeH.Chr06A.2097	PdeH.Chr06B.527
PdeH.Chr06A.2098	PdeH.Chr06B.526
PdeH.Chr06A.2099	PdeH.Chr06B.525
PdeH.Chr06A.2100	PdeH.Chr06B.524
PdeH.Chr06A.2101	PdeH.Chr06B.523
PdeH.Chr06A.2102	PdeH.Chr06B.522
PdeH.Chr06A.2103	PdeH.Chr06B.521
PdeH.Chr06A.2104	PdeH.Chr06B.520
PdeH.Chr06A.2105	PdeH.Chr06B.519
PdeH.Chr06A.2106	PdeH.Chr06B.517
PdeH.Chr06A.2107	PdeH.Chr06B.516
PdeH.Chr06A.2108	PdeH.Chr06B.515
PdeH.Chr06A.2110	PdeH.Chr06B.513
PdeH.Chr06A.2112	PdeH.Chr06B.512
PdeH.Chr06A.2113	PdeH.Chr06B.511
PdeH.Chr06A.2115	PdeH.Chr06B.509
PdeH.Chr06A.2116	PdeH.Chr06B.508
PdeH.Chr06A.2117	PdeH.Chr06B.507
PdeH.Chr06A.2118	PdeH.Chr06B.506
PdeH.Chr06A.2119	PdeH.Chr06B.505
PdeH.Chr06A.2121	PdeH.Chr06B.503
PdeH.Chr06A.2123	PdeH.Chr06B.501
PdeH.Chr06A.2125	PdeH.Chr06B.499
PdeH.Chr06A.2126	PdeH.Chr06B.498
PdeH.Chr06A.2127	PdeH.Chr06B.497
PdeH.Chr06A.2128	PdeH.Chr06B.496
PdeH.Chr06A.2129	PdeH.Chr06B.495
PdeH.Chr06A.2131	PdeH.Chr06B.494
PdeH.Chr06A.2133	PdeH.Chr06B.493
PdeH.Chr06A.2134	PdeH.Chr06B.492
PdeH.Chr06A.2135	PdeH.Chr06B.491
PdeH.Chr06A.2136	PdeH.Chr06B.490
PdeH.Chr06A.2137	PdeH.Chr06B.489
PdeH.Chr06A.2138	PdeH.Chr06B.488
PdeH.Chr06A.2139	PdeH.Chr06B.487
PdeH.Chr06A.2140	PdeH.Chr06B.484
PdeH.Chr06A.2143	PdeH.Chr06B.482
PdeH.Chr06A.2144	PdeH.Chr06B.481
PdeH.Chr06A.2145	PdeH.Chr06B.480
PdeH.Chr06A.2147	PdeH.Chr06B.479
PdeH.Chr06A.2148	PdeH.Chr06B.478
PdeH.Chr06A.2149	PdeH.Chr06B.477
PdeH.Chr06A.2150	PdeH.Chr06B.475
PdeH.Chr06A.2151	PdeH.Chr06B.473
PdeH.Chr06A.2152	PdeH.Chr06B.472
PdeH.Chr06A.2153	PdeH.Chr06B.470
PdeH.Chr06A.2154	PdeH.Chr06B.469
PdeH.Chr06A.2155	PdeH.Chr06B.468
PdeH.Chr06A.2156	PdeH.Chr06B.466
PdeH.Chr06A.2157	PdeH.Chr06B.465
PdeH.Chr06A.2158	PdeH.Chr06B.464
PdeH.Chr06A.2159	PdeH.Chr06B.463
PdeH.Chr06A.2160	PdeH.Chr06B.462
PdeH.Chr06A.2161	PdeH.Chr06B.461
PdeH.Chr06A.2162	PdeH.Chr06B.460
PdeH.Chr06A.2163	PdeH.Chr06B.459
PdeH.Chr06A.2164	PdeH.Chr06B.458
PdeH.Chr06A.2165	PdeH.Chr06B.457
PdeH.Chr06A.2166	PdeH.Chr06B.456
PdeH.Chr06A.2167	PdeH.Chr06B.455
PdeH.Chr06A.2168	PdeH.Chr06B.454
PdeH.Chr06A.2169	PdeH.Chr06B.453
PdeH.Chr06A.2172	PdeH.Chr06B.452
PdeH.Chr06A.2173	PdeH.Chr06B.450
PdeH.Chr06A.2175	PdeH.Chr06B.449
PdeH.Chr06A.2176	PdeH.Chr06B.448
PdeH.Chr06A.2177	PdeH.Chr06B.447
PdeH.Chr06A.2178	PdeH.Chr06B.446
PdeH.Chr06A.2179	PdeH.Chr06B.445
PdeH.Chr06A.2180	PdeH.Chr06B.444
PdeH.Chr06A.2181	PdeH.Chr06B.443
PdeH.Chr06A.2182	PdeH.Chr06B.442
PdeH.Chr06A.2183	PdeH.Chr06B.441
PdeH.Chr06A.2184	PdeH.Chr06B.440
PdeH.Chr06A.2185	PdeH.Chr06B.439
PdeH.Chr06A.2186	PdeH.Chr06B.438
PdeH.Chr06A.2187	PdeH.Chr06B.437
PdeH.Chr06A.2188	PdeH.Chr06B.436
PdeH.Chr06A.2189	PdeH.Chr06B.435
PdeH.Chr06A.2190	PdeH.Chr06B.434
PdeH.Chr06A.2191	PdeH.Chr06B.433
PdeH.Chr06A.2192	PdeH.Chr06B.432
PdeH.Chr06A.2193	PdeH.Chr06B.431
PdeH.Chr06A.2194	PdeH.Chr06B.430
PdeH.Chr06A.2195	PdeH.Chr06B.428
PdeH.Chr06A.2196	PdeH.Chr06B.427
PdeH.Chr06A.2197	PdeH.Chr06B.426
PdeH.Chr06A.2198	PdeH.Chr06B.425
PdeH.Chr06A.2199	PdeH.Chr06B.424
PdeH.Chr06A.2200	PdeH.Chr06B.423
PdeH.Chr06A.2201	PdeH.Chr06B.422
PdeH.Chr06A.2202	PdeH.Chr06B.421
PdeH.Chr06A.2204	PdeH.Chr06B.419
PdeH.Chr06A.2205	PdeH.Chr06B.418
PdeH.Chr06A.2208	PdeH.Chr06B.415
PdeH.Chr06A.2209	PdeH.Chr06B.413
PdeH.Chr06A.2210	PdeH.Chr06B.411
PdeH.Chr06A.2212	PdeH.Chr06B.410
PdeH.Chr06A.2214	PdeH.Chr06B.409
PdeH.Chr06A.2215	PdeH.Chr06B.407
PdeH.Chr06A.2217	PdeH.Chr06B.406
PdeH.Chr06A.2218	PdeH.Chr06B.405
PdeH.Chr06A.2219	PdeH.Chr06B.404
PdeH.Chr06A.2220	PdeH.Chr06B.403
PdeH.Chr06A.2221	PdeH.Chr06B.402
PdeH.Chr06A.2222	PdeH.Chr06B.401
PdeH.Chr06A.2223	PdeH.Chr06B.400
PdeH.Chr06A.2224	PdeH.Chr06B.399
PdeH.Chr06A.2225	PdeH.Chr06B.398
PdeH.Chr06A.2226	PdeH.Chr06B.396
PdeH.Chr06A.2228	PdeH.Chr06B.395
PdeH.Chr06A.2229	PdeH.Chr06B.394
PdeH.Chr06A.2230	PdeH.Chr06B.393
PdeH.Chr06A.2231	PdeH.Chr06B.392
PdeH.Chr06A.2232	PdeH.Chr06B.391
PdeH.Chr06A.2233	PdeH.Chr06B.390
PdeH.Chr06A.2235	PdeH.Chr06B.389
PdeH.Chr06A.2236	PdeH.Chr06B.388
PdeH.Chr06A.2237	PdeH.Chr06B.387
PdeH.Chr06A.2238	PdeH.Chr06B.385
PdeH.Chr06A.2239	PdeH.Chr06B.384
PdeH.Chr06A.2240	PdeH.Chr06B.383
PdeH.Chr06A.2241	PdeH.Chr06B.382
PdeH.Chr06A.2242	PdeH.Chr06B.380
PdeH.Chr06A.2243	PdeH.Chr06B.379
PdeH.Chr06A.2244	PdeH.Chr06B.377
PdeH.Chr06A.2248	PdeH.Chr06B.375
PdeH.Chr06A.2249	PdeH.Chr06B.374
PdeH.Chr06A.2250	PdeH.Chr06B.373
PdeH.Chr06A.2251	PdeH.Chr06B.372
PdeH.Chr06A.2252	PdeH.Chr06B.369
PdeH.Chr06A.2255	PdeH.Chr06B.368
PdeH.Chr06A.2256	PdeH.Chr06B.366
PdeH.Chr06A.2257	PdeH.Chr06B.365
PdeH.Chr06A.2258	PdeH.Chr06B.364
PdeH.Chr06A.2259	PdeH.Chr06B.363
PdeH.Chr06A.2260	PdeH.Chr06B.362
PdeH.Chr06A.2261	PdeH.Chr06B.361
PdeH.Chr06A.2262	PdeH.Chr06B.360
PdeH.Chr06A.2263	PdeH.Chr06B.359
PdeH.Chr06A.2264	PdeH.Chr06B.356
PdeH.Chr06A.2265	PdeH.Chr06B.355
PdeH.Chr06A.2266	PdeH.Chr06B.354
PdeH.Chr06A.2267	PdeH.Chr06B.352
PdeH.Chr06A.2269	PdeH.Chr06B.350
PdeH.Chr06A.2271	PdeH.Chr06B.349
PdeH.Chr06A.2278	PdeH.Chr06B.348
PdeH.Chr06A.2279	PdeH.Chr06B.347
PdeH.Chr06A.2280	PdeH.Chr06B.346
PdeH.Chr06A.2281	PdeH.Chr06B.345
PdeH.Chr06A.2282	PdeH.Chr06B.344
PdeH.Chr06A.2283	PdeH.Chr06B.343
PdeH.Chr06A.2284	PdeH.Chr06B.342
PdeH.Chr06A.2294	PdeH.Chr06B.341
PdeH.Chr06A.2295	PdeH.Chr06B.340
PdeH.Chr06A.2296	PdeH.Chr06B.339
PdeH.Chr06A.2297	PdeH.Chr06B.338
PdeH.Chr06A.2298	PdeH.Chr06B.336
PdeH.Chr06A.2299	PdeH.Chr06B.334
PdeH.Chr06A.2301	PdeH.Chr06B.333
PdeH.Chr06A.2302	PdeH.Chr06B.332
PdeH.Chr06A.2303	PdeH.Chr06B.331
PdeH.Chr06A.2305	PdeH.Chr06B.327
PdeH.Chr06A.2307	PdeH.Chr06B.326
PdeH.Chr06A.2308	PdeH.Chr06B.325
PdeH.Chr06A.2309	PdeH.Chr06B.324
PdeH.Chr06A.2310	PdeH.Chr06B.322
PdeH.Chr06A.2311	PdeH.Chr06B.321
PdeH.Chr06A.2312	PdeH.Chr06B.320
PdeH.Chr06A.2313	PdeH.Chr06B.319
PdeH.Chr06A.2314	PdeH.Chr06B.317
PdeH.Chr06A.2315	PdeH.Chr06B.315
PdeH.Chr06A.2316	PdeH.Chr06B.314
PdeH.Chr06A.2318	PdeH.Chr06B.313
PdeH.Chr06A.2319	PdeH.Chr06B.312
PdeH.Chr06A.2320	PdeH.Chr06B.311
PdeH.Chr06A.2321	PdeH.Chr06B.310
PdeH.Chr06A.2322	PdeH.Chr06B.309
PdeH.Chr06A.2323	PdeH.Chr06B.308
PdeH.Chr06A.2324	PdeH.Chr06B.307
PdeH.Chr06A.2326	PdeH.Chr06B.306
PdeH.Chr06A.2327	PdeH.Chr06B.304
PdeH.Chr06A.2328	PdeH.Chr06B.303
PdeH.Chr06A.2329	PdeH.Chr06B.302
PdeH.Chr06A.2330	PdeH.Chr06B.301
PdeH.Chr06A.2331	PdeH.Chr06B.299
PdeH.Chr06A.2333	PdeH.Chr06B.298
PdeH.Chr06A.2334	PdeH.Chr06B.297
PdeH.Chr06A.2335	PdeH.Chr06B.296
PdeH.Chr06A.2336	PdeH.Chr06B.295
PdeH.Chr06A.2337	PdeH.Chr06B.294
PdeH.Chr06A.2338	PdeH.Chr06B.293
PdeH.Chr06A.2339	PdeH.Chr06B.292
PdeH.Chr06A.2340	PdeH.Chr06B.291
PdeH.Chr06A.2341	PdeH.Chr06B.290
PdeH.Chr06A.2342	PdeH.Chr06B.289
PdeH.Chr06A.2343	PdeH.Chr06B.288
PdeH.Chr06A.2344	PdeH.Chr06B.287
PdeH.Chr06A.2345	PdeH.Chr06B.286
PdeH.Chr06A.2349	PdeH.Chr06B.283
PdeH.Chr06A.2351	PdeH.Chr06B.281
PdeH.Chr06A.2353	PdeH.Chr06B.280
PdeH.Chr06A.2354	PdeH.Chr06B.279
PdeH.Chr06A.2355	PdeH.Chr06B.278
PdeH.Chr06A.2356	PdeH.Chr06B.277
PdeH.Chr06A.2357	PdeH.Chr06B.276
PdeH.Chr06A.2358	PdeH.Chr06B.275
PdeH.Chr06A.2359	PdeH.Chr06B.274
PdeH.Chr06A.2360	PdeH.Chr06B.272
PdeH.Chr06A.2361	PdeH.Chr06B.271
PdeH.Chr06A.2362	PdeH.Chr06B.270
PdeH.Chr06A.2363	PdeH.Chr06B.269
PdeH.Chr06A.2364	PdeH.Chr06B.268
PdeH.Chr06A.2365	PdeH.Chr06B.266
PdeH.Chr06A.2367	PdeH.Chr06B.265
PdeH.Chr06A.2368	PdeH.Chr06B.264
PdeH.Chr06A.2369	PdeH.Chr06B.263
PdeH.Chr06A.2370	PdeH.Chr06B.262
PdeH.Chr06A.2371	PdeH.Chr06B.261
PdeH.Chr06A.2372	PdeH.Chr06B.260
PdeH.Chr06A.2374	PdeH.Chr06B.259
PdeH.Chr06A.2377	PdeH.Chr06B.257
PdeH.Chr06A.2379	PdeH.Chr06B.255
PdeH.Chr06A.2380	PdeH.Chr06B.254
PdeH.Chr06A.2381	PdeH.Chr06B.253
PdeH.Chr06A.2382	PdeH.Chr06B.252
PdeH.Chr06A.2383	PdeH.Chr06B.251
PdeH.Chr06A.2384	PdeH.Chr06B.250
PdeH.Chr06A.2385	PdeH.Chr06B.249
PdeH.Chr06A.2386	PdeH.Chr06B.248
PdeH.Chr06A.2387	PdeH.Chr06B.247
PdeH.Chr06A.2388	PdeH.Chr06B.246
PdeH.Chr06A.2389	PdeH.Chr06B.244
PdeH.Chr06A.2390	PdeH.Chr06B.243
PdeH.Chr06A.2391	PdeH.Chr06B.242
PdeH.Chr06A.2392	PdeH.Chr06B.241
PdeH.Chr06A.2393	PdeH.Chr06B.240
PdeH.Chr06A.2394	PdeH.Chr06B.239
PdeH.Chr06A.2395	PdeH.Chr06B.238
PdeH.Chr06A.2397	PdeH.Chr06B.236
PdeH.Chr06A.2398	PdeH.Chr06B.235
PdeH.Chr06A.2399	PdeH.Chr06B.234
PdeH.Chr06A.2400	PdeH.Chr06B.233
PdeH.Chr06A.2401	PdeH.Chr06B.232
PdeH.Chr06A.2402	PdeH.Chr06B.231
PdeH.Chr06A.2403	PdeH.Chr06B.230
PdeH.Chr06A.2404	PdeH.Chr06B.229
PdeH.Chr06A.2406	PdeH.Chr06B.228
PdeH.Chr06A.2407	PdeH.Chr06B.227
PdeH.Chr06A.2408	PdeH.Chr06B.226
PdeH.Chr06A.2409	PdeH.Chr06B.225
PdeH.Chr06A.2410	PdeH.Chr06B.223
PdeH.Chr06A.2411	PdeH.Chr06B.222
PdeH.Chr06A.2412	PdeH.Chr06B.221
PdeH.Chr06A.2413	PdeH.Chr06B.220
PdeH.Chr06A.2414	PdeH.Chr06B.219
PdeH.Chr06A.2415	PdeH.Chr06B.218
PdeH.Chr06A.2416	PdeH.Chr06B.217
PdeH.Chr06A.2417	PdeH.Chr06B.216
PdeH.Chr06A.2418	PdeH.Chr06B.215
PdeH.Chr06A.2419	PdeH.Chr06B.214
PdeH.Chr06A.2420	PdeH.Chr06B.213
PdeH.Chr06A.2421	PdeH.Chr06B.212
PdeH.Chr06A.2423	PdeH.Chr06B.211
PdeH.Chr06A.2424	PdeH.Chr06B.210
PdeH.Chr06A.2426	PdeH.Chr06B.208
PdeH.Chr06A.2427	PdeH.Chr06B.207
PdeH.Chr06A.2428	PdeH.Chr06B.206
PdeH.Chr06A.2429	PdeH.Chr06B.201
PdeH.Chr06A.2431	PdeH.Chr06B.200
PdeH.Chr06A.2432	PdeH.Chr06B.199
PdeH.Chr06A.2433	PdeH.Chr06B.197
PdeH.Chr06A.2434	PdeH.Chr06B.196
PdeH.Chr06A.2435	PdeH.Chr06B.195
PdeH.Chr06A.2436	PdeH.Chr06B.194
PdeH.Chr06A.2437	PdeH.Chr06B.192
PdeH.Chr06A.2439	PdeH.Chr06B.189
PdeH.Chr06A.2442	PdeH.Chr06B.188
PdeH.Chr06A.2445	PdeH.Chr06B.187
PdeH.Chr06A.2446	PdeH.Chr06B.186
PdeH.Chr06A.2447	PdeH.Chr06B.185
PdeH.Chr06A.2448	PdeH.Chr06B.184
PdeH.Chr06A.2449	PdeH.Chr06B.183
PdeH.Chr06A.2450	PdeH.Chr06B.182
PdeH.Chr06A.2451	PdeH.Chr06B.180
PdeH.Chr06A.2452	PdeH.Chr06B.179
PdeH.Chr06A.2453	PdeH.Chr06B.178
PdeH.Chr06A.2454	PdeH.Chr06B.177
PdeH.Chr06A.2455	PdeH.Chr06B.176
PdeH.Chr06A.2456	PdeH.Chr06B.175
PdeH.Chr06A.2457	PdeH.Chr06B.174
PdeH.Chr06A.2458	PdeH.Chr06B.173
PdeH.Chr06A.2459	PdeH.Chr06B.172
PdeH.Chr06A.2460	PdeH.Chr06B.171
PdeH.Chr06A.2472	PdeH.Chr06B.170
PdeH.Chr06A.2474	PdeH.Chr06B.169
PdeH.Chr06A.2475	PdeH.Chr06B.168
PdeH.Chr06A.2476	PdeH.Chr06B.167
PdeH.Chr06A.2477	PdeH.Chr06B.166
PdeH.Chr06A.2478	PdeH.Chr06B.165
PdeH.Chr06A.2480	PdeH.Chr06B.163
PdeH.Chr06A.2482	PdeH.Chr06B.159
PdeH.Chr06A.2483	PdeH.Chr06B.157
PdeH.Chr06A.2484	PdeH.Chr06B.156
PdeH.Chr06A.2485	PdeH.Chr06B.155
PdeH.Chr06A.2486	PdeH.Chr06B.154
PdeH.Chr06A.2487	PdeH.Chr06B.153
PdeH.Chr06A.2488	PdeH.Chr06B.152
PdeH.Chr06A.2489	PdeH.Chr06B.151
PdeH.Chr06A.2490	PdeH.Chr06B.150
PdeH.Chr06A.2491	PdeH.Chr06B.149
PdeH.Chr06A.2493	PdeH.Chr06B.148
PdeH.Chr06A.2494	PdeH.Chr06B.147
PdeH.Chr06A.2495	PdeH.Chr06B.145
PdeH.Chr06A.2497	PdeH.Chr06B.143
PdeH.Chr06A.2498	PdeH.Chr06B.142
PdeH.Chr06A.2502	PdeH.Chr06B.139
PdeH.Chr06A.2503	PdeH.Chr06B.137
PdeH.Chr06A.2504	PdeH.Chr06B.136
PdeH.Chr06A.2505	PdeH.Chr06B.135
PdeH.Chr06A.2506	PdeH.Chr06B.134
PdeH.Chr06A.2507	PdeH.Chr06B.133
PdeH.Chr06A.2508	PdeH.Chr06B.131
PdeH.Chr06A.2509	PdeH.Chr06B.130
PdeH.Chr06A.2510	PdeH.Chr06B.129
PdeH.Chr06A.2511	PdeH.Chr06B.128
PdeH.Chr06A.2513	PdeH.Chr06B.126
PdeH.Chr06A.2515	PdeH.Chr06B.125
PdeH.Chr06A.2516	PdeH.Chr06B.124
PdeH.Chr06A.2518	PdeH.Chr06B.122
PdeH.Chr06A.2519	PdeH.Chr06B.121
PdeH.Chr06A.2520	PdeH.Chr06B.120
PdeH.Chr06A.2521	PdeH.Chr06B.119
PdeH.Chr06A.2523	PdeH.Chr06B.117
PdeH.Chr06A.2524	PdeH.Chr06B.116
PdeH.Chr06A.2529	PdeH.Chr06B.115
PdeH.Chr06A.2532	PdeH.Chr06B.113
PdeH.Chr06A.2534	PdeH.Chr06B.112
PdeH.Chr06A.2538	PdeH.Chr06B.111
PdeH.Chr06A.2540	PdeH.Chr06B.110
PdeH.Chr06A.2541	PdeH.Chr06B.109
PdeH.Chr06A.2542	PdeH.Chr06B.108
PdeH.Chr06A.2543	PdeH.Chr06B.107
PdeH.Chr06A.2545	PdeH.Chr06B.105
PdeH.Chr06A.2562	PdeH.Chr06B.98
PdeH.Chr06A.2569	PdeH.Chr06B.96
PdeH.Chr06A.2570	PdeH.Chr06B.94
PdeH.Chr06A.2571	PdeH.Chr06B.93
PdeH.Chr06A.2573	PdeH.Chr06B.91
PdeH.Chr06A.2577	PdeH.Chr06B.84
PdeH.Chr06A.2591	PdeH.Chr06B.81
PdeH.Chr06A.2592	PdeH.Chr06B.78
PdeH.Chr06A.2594	PdeH.Chr06B.77
PdeH.Chr06A.2595	PdeH.Chr06B.76
PdeH.Chr06A.2596	PdeH.Chr06B.75
PdeH.Chr06A.2597	PdeH.Chr06B.74
PdeH.Chr06A.2598	PdeH.Chr06B.73
PdeH.Chr06A.2599	PdeH.Chr06B.72
PdeH.Chr06A.2600	PdeH.Chr06B.71
PdeH.Chr06A.2601	PdeH.Chr06B.70
PdeH.Chr06A.2602	PdeH.Chr06B.69
PdeH.Chr06A.2607	PdeH.Chr06B.68
PdeH.Chr06A.2611	PdeH.Chr06B.63
PdeH.Chr06A.2613	PdeH.Chr06B.62
PdeH.Chr06A.2615	PdeH.Chr06B.61
PdeH.Chr06A.2617	PdeH.Chr06B.60
PdeH.Chr06A.2618	PdeH.Chr06B.59
PdeH.Chr06A.2620	PdeH.Chr06B.57
PdeH.Chr06A.2621	PdeH.Chr06B.56
PdeH.Chr06A.2622	PdeH.Chr06B.55
PdeH.Chr06A.2632	PdeH.Chr06B.53
PdeH.Chr06A.2641	PdeH.Chr06B.52
PdeH.Chr05A.1	PdeH.Chr05B.2539
PdeH.Chr05A.2	PdeH.Chr05B.2538
PdeH.Chr05A.3	PdeH.Chr05B.2537
PdeH.Chr05A.4	PdeH.Chr05B.2536
PdeH.Chr05A.5	PdeH.Chr05B.2535
PdeH.Chr05A.6	PdeH.Chr05B.2534
PdeH.Chr05A.7	PdeH.Chr05B.2533
PdeH.Chr05A.8	PdeH.Chr05B.2532
PdeH.Chr05A.10	PdeH.Chr05B.2531
PdeH.Chr05A.11	PdeH.Chr05B.2530
PdeH.Chr05A.12	PdeH.Chr05B.2529
PdeH.Chr05A.13	PdeH.Chr05B.2527
PdeH.Chr05A.14	PdeH.Chr05B.2526
PdeH.Chr05A.15	PdeH.Chr05B.2525
PdeH.Chr05A.16	PdeH.Chr05B.2524
PdeH.Chr05A.17	PdeH.Chr05B.2523
PdeH.Chr05A.19	PdeH.Chr05B.2522
PdeH.Chr05A.20	PdeH.Chr05B.2521
PdeH.Chr05A.21	PdeH.Chr05B.2520
PdeH.Chr05A.22	PdeH.Chr05B.2519
PdeH.Chr05A.23	PdeH.Chr05B.2518
PdeH.Chr05A.24	PdeH.Chr05B.2517
PdeH.Chr05A.25	PdeH.Chr05B.2516
PdeH.Chr05A.26	PdeH.Chr05B.2515
PdeH.Chr05A.27	PdeH.Chr05B.2514
PdeH.Chr05A.29	PdeH.Chr05B.2513
PdeH.Chr05A.30	PdeH.Chr05B.2512
PdeH.Chr05A.31	PdeH.Chr05B.2511
PdeH.Chr05A.33	PdeH.Chr05B.2510
PdeH.Chr05A.34	PdeH.Chr05B.2509
PdeH.Chr05A.35	PdeH.Chr05B.2508
PdeH.Chr05A.36	PdeH.Chr05B.2507
PdeH.Chr05A.38	PdeH.Chr05B.2505
PdeH.Chr05A.39	PdeH.Chr05B.2504
PdeH.Chr05A.40	PdeH.Chr05B.2503
PdeH.Chr05A.41	PdeH.Chr05B.2502
PdeH.Chr05A.42	PdeH.Chr05B.2501
PdeH.Chr05A.43	PdeH.Chr05B.2500
PdeH.Chr05A.44	PdeH.Chr05B.2499
PdeH.Chr05A.45	PdeH.Chr05B.2498
PdeH.Chr05A.46	PdeH.Chr05B.2497
PdeH.Chr05A.47	PdeH.Chr05B.2496
PdeH.Chr05A.49	PdeH.Chr05B.2494
PdeH.Chr05A.51	PdeH.Chr05B.2493
PdeH.Chr05A.53	PdeH.Chr05B.2491
PdeH.Chr05A.54	PdeH.Chr05B.2490
PdeH.Chr05A.55	PdeH.Chr05B.2489
PdeH.Chr05A.56	PdeH.Chr05B.2488
PdeH.Chr05A.58	PdeH.Chr05B.2487
PdeH.Chr05A.59	PdeH.Chr05B.2486
PdeH.Chr05A.60	PdeH.Chr05B.2484
PdeH.Chr05A.61	PdeH.Chr05B.2483
PdeH.Chr05A.62	PdeH.Chr05B.2482
PdeH.Chr05A.63	PdeH.Chr05B.2480
PdeH.Chr05A.65	PdeH.Chr05B.2478
PdeH.Chr05A.66	PdeH.Chr05B.2477
PdeH.Chr05A.67	PdeH.Chr05B.2476
PdeH.Chr05A.68	PdeH.Chr05B.2475
PdeH.Chr05A.69	PdeH.Chr05B.2474
PdeH.Chr05A.70	PdeH.Chr05B.2472
PdeH.Chr05A.72	PdeH.Chr05B.2471
PdeH.Chr05A.73	PdeH.Chr05B.2470
PdeH.Chr05A.74	PdeH.Chr05B.2469
PdeH.Chr05A.76	PdeH.Chr05B.2468
PdeH.Chr05A.77	PdeH.Chr05B.2467
PdeH.Chr05A.78	PdeH.Chr05B.2466
PdeH.Chr05A.79	PdeH.Chr05B.2465
PdeH.Chr05A.80	PdeH.Chr05B.2464
PdeH.Chr05A.81	PdeH.Chr05B.2463
PdeH.Chr05A.82	PdeH.Chr05B.2462
PdeH.Chr05A.83	PdeH.Chr05B.2461
PdeH.Chr05A.84	PdeH.Chr05B.2460
PdeH.Chr05A.87	PdeH.Chr05B.2459
PdeH.Chr05A.88	PdeH.Chr05B.2458
PdeH.Chr05A.89	PdeH.Chr05B.2457
PdeH.Chr05A.90	PdeH.Chr05B.2456
PdeH.Chr05A.97	PdeH.Chr05B.2450
PdeH.Chr05A.103	PdeH.Chr05B.2449
PdeH.Chr05A.105	PdeH.Chr05B.2448
PdeH.Chr05A.107	PdeH.Chr05B.2447
PdeH.Chr05A.108	PdeH.Chr05B.2446
PdeH.Chr05A.109	PdeH.Chr05B.2445
PdeH.Chr05A.110	PdeH.Chr05B.2444
PdeH.Chr05A.112	PdeH.Chr05B.2443
PdeH.Chr05A.113	PdeH.Chr05B.2442
PdeH.Chr05A.114	PdeH.Chr05B.2440
PdeH.Chr05A.116	PdeH.Chr05B.2439
PdeH.Chr05A.117	PdeH.Chr05B.2438
PdeH.Chr05A.118	PdeH.Chr05B.2437
PdeH.Chr05A.119	PdeH.Chr05B.2436
PdeH.Chr05A.120	PdeH.Chr05B.2435
PdeH.Chr05A.121	PdeH.Chr05B.2434
PdeH.Chr05A.122	PdeH.Chr05B.2433
PdeH.Chr05A.123	PdeH.Chr05B.2432
PdeH.Chr05A.124	PdeH.Chr05B.2431
PdeH.Chr05A.125	PdeH.Chr05B.2430
PdeH.Chr05A.126	PdeH.Chr05B.2429
PdeH.Chr05A.127	PdeH.Chr05B.2428
PdeH.Chr05A.128	PdeH.Chr05B.2427
PdeH.Chr05A.129	PdeH.Chr05B.2426
PdeH.Chr05A.130	PdeH.Chr05B.2425
PdeH.Chr05A.131	PdeH.Chr05B.2424
PdeH.Chr05A.134	PdeH.Chr05B.2423
PdeH.Chr05A.136	PdeH.Chr05B.2421
PdeH.Chr05A.137	PdeH.Chr05B.2419
PdeH.Chr05A.138	PdeH.Chr05B.2418
PdeH.Chr05A.139	PdeH.Chr05B.2417
PdeH.Chr05A.140	PdeH.Chr05B.2416
PdeH.Chr05A.141	PdeH.Chr05B.2414
PdeH.Chr05A.142	PdeH.Chr05B.2413
PdeH.Chr05A.143	PdeH.Chr05B.2412
PdeH.Chr05A.146	PdeH.Chr05B.2411
PdeH.Chr05A.148	PdeH.Chr05B.2409
PdeH.Chr05A.149	PdeH.Chr05B.2408
PdeH.Chr05A.150	PdeH.Chr05B.2407
PdeH.Chr05A.151	PdeH.Chr05B.2406
PdeH.Chr05A.152	PdeH.Chr05B.2405
PdeH.Chr05A.153	PdeH.Chr05B.2404
PdeH.Chr05A.154	PdeH.Chr05B.2403
PdeH.Chr05A.155	PdeH.Chr05B.2401
PdeH.Chr05A.157	PdeH.Chr05B.2400
PdeH.Chr05A.159	PdeH.Chr05B.2399
PdeH.Chr05A.160	PdeH.Chr05B.2398
PdeH.Chr05A.161	PdeH.Chr05B.2397
PdeH.Chr05A.163	PdeH.Chr05B.2393
PdeH.Chr05A.164	PdeH.Chr05B.2392
PdeH.Chr05A.165	PdeH.Chr05B.2391
PdeH.Chr05A.166	PdeH.Chr05B.2390
PdeH.Chr05A.167	PdeH.Chr05B.2388
PdeH.Chr05A.169	PdeH.Chr05B.2387
PdeH.Chr05A.170	PdeH.Chr05B.2386
PdeH.Chr05A.173	PdeH.Chr05B.2381
PdeH.Chr05A.174	PdeH.Chr05B.2380
PdeH.Chr05A.175	PdeH.Chr05B.2379
PdeH.Chr05A.176	PdeH.Chr05B.2378
PdeH.Chr05A.177	PdeH.Chr05B.2377
PdeH.Chr05A.178	PdeH.Chr05B.2376
PdeH.Chr05A.180	PdeH.Chr05B.2375
PdeH.Chr05A.181	PdeH.Chr05B.2374
PdeH.Chr05A.182	PdeH.Chr05B.2373
PdeH.Chr05A.183	PdeH.Chr05B.2371
PdeH.Chr05A.185	PdeH.Chr05B.2369
PdeH.Chr05A.186	PdeH.Chr05B.2368
PdeH.Chr05A.187	PdeH.Chr05B.2367
PdeH.Chr05A.188	PdeH.Chr05B.2366
PdeH.Chr05A.190	PdeH.Chr05B.2365
PdeH.Chr05A.191	PdeH.Chr05B.2364
PdeH.Chr05A.192	PdeH.Chr05B.2363
PdeH.Chr05A.193	PdeH.Chr05B.2362
PdeH.Chr05A.194	PdeH.Chr05B.2361
PdeH.Chr05A.195	PdeH.Chr05B.2360
PdeH.Chr05A.196	PdeH.Chr05B.2359
PdeH.Chr05A.197	PdeH.Chr05B.2358
PdeH.Chr05A.198	PdeH.Chr05B.2357
PdeH.Chr05A.202	PdeH.Chr05B.2356
PdeH.Chr05A.203	PdeH.Chr05B.2355
PdeH.Chr05A.205	PdeH.Chr05B.2353
PdeH.Chr05A.207	PdeH.Chr05B.2351
PdeH.Chr05A.208	PdeH.Chr05B.2350
PdeH.Chr05A.209	PdeH.Chr05B.2349
PdeH.Chr05A.210	PdeH.Chr05B.2348
PdeH.Chr05A.211	PdeH.Chr05B.2347
PdeH.Chr05A.212	PdeH.Chr05B.2346
PdeH.Chr05A.213	PdeH.Chr05B.2345
PdeH.Chr05A.214	PdeH.Chr05B.2344
PdeH.Chr05A.215	PdeH.Chr05B.2342
PdeH.Chr05A.216	PdeH.Chr05B.2341
PdeH.Chr05A.217	PdeH.Chr05B.2339
PdeH.Chr05A.219	PdeH.Chr05B.2338
PdeH.Chr05A.220	PdeH.Chr05B.2337
PdeH.Chr05A.221	PdeH.Chr05B.2336
PdeH.Chr05A.222	PdeH.Chr05B.2335
PdeH.Chr05A.223	PdeH.Chr05B.2334
PdeH.Chr05A.224	PdeH.Chr05B.2333
PdeH.Chr05A.225	PdeH.Chr05B.2332
PdeH.Chr05A.226	PdeH.Chr05B.2331
PdeH.Chr05A.227	PdeH.Chr05B.2330
PdeH.Chr05A.228	PdeH.Chr05B.2329
PdeH.Chr05A.229	PdeH.Chr05B.2328
PdeH.Chr05A.230	PdeH.Chr05B.2327
PdeH.Chr05A.231	PdeH.Chr05B.2326
PdeH.Chr05A.232	PdeH.Chr05B.2325
PdeH.Chr05A.233	PdeH.Chr05B.2324
PdeH.Chr05A.234	PdeH.Chr05B.2323
PdeH.Chr05A.235	PdeH.Chr05B.2322
PdeH.Chr05A.236	PdeH.Chr05B.2321
PdeH.Chr05A.237	PdeH.Chr05B.2320
PdeH.Chr05A.238	PdeH.Chr05B.2319
PdeH.Chr05A.239	PdeH.Chr05B.2316
PdeH.Chr05A.240	PdeH.Chr05B.2315
PdeH.Chr05A.241	PdeH.Chr05B.2314
PdeH.Chr05A.243	PdeH.Chr05B.2313
PdeH.Chr05A.244	PdeH.Chr05B.2312
PdeH.Chr05A.245	PdeH.Chr05B.2310
PdeH.Chr05A.246	PdeH.Chr05B.2309
PdeH.Chr05A.247	PdeH.Chr05B.2308
PdeH.Chr05A.248	PdeH.Chr05B.2307
PdeH.Chr05A.249	PdeH.Chr05B.2306
PdeH.Chr05A.251	PdeH.Chr05B.2304
PdeH.Chr05A.252	PdeH.Chr05B.2303
PdeH.Chr05A.253	PdeH.Chr05B.2302
PdeH.Chr05A.254	PdeH.Chr05B.2301
PdeH.Chr05A.255	PdeH.Chr05B.2300
PdeH.Chr05A.256	PdeH.Chr05B.2299
PdeH.Chr05A.257	PdeH.Chr05B.2298
PdeH.Chr05A.258	PdeH.Chr05B.2297
PdeH.Chr05A.259	PdeH.Chr05B.2296
PdeH.Chr05A.260	PdeH.Chr05B.2294
PdeH.Chr05A.262	PdeH.Chr05B.2293
PdeH.Chr05A.263	PdeH.Chr05B.2291
PdeH.Chr05A.264	PdeH.Chr05B.2290
PdeH.Chr05A.265	PdeH.Chr05B.2289
PdeH.Chr05A.266	PdeH.Chr05B.2288
PdeH.Chr05A.267	PdeH.Chr05B.2287
PdeH.Chr05A.268	PdeH.Chr05B.2286
PdeH.Chr05A.270	PdeH.Chr05B.2285
PdeH.Chr05A.271	PdeH.Chr05B.2284
PdeH.Chr05A.272	PdeH.Chr05B.2283
PdeH.Chr05A.273	PdeH.Chr05B.2282
PdeH.Chr05A.274	PdeH.Chr05B.2281
PdeH.Chr05A.275	PdeH.Chr05B.2280
PdeH.Chr05A.276	PdeH.Chr05B.2279
PdeH.Chr05A.277	PdeH.Chr05B.2278
PdeH.Chr05A.279	PdeH.Chr05B.2277
PdeH.Chr05A.281	PdeH.Chr05B.2275
PdeH.Chr05A.282	PdeH.Chr05B.2274
PdeH.Chr05A.283	PdeH.Chr05B.2273
PdeH.Chr05A.284	PdeH.Chr05B.2271
PdeH.Chr05A.285	PdeH.Chr05B.2270
PdeH.Chr05A.286	PdeH.Chr05B.2269
PdeH.Chr05A.287	PdeH.Chr05B.2268
PdeH.Chr05A.288	PdeH.Chr05B.2267
PdeH.Chr05A.289	PdeH.Chr05B.2266
PdeH.Chr05A.290	PdeH.Chr05B.2265
PdeH.Chr05A.291	PdeH.Chr05B.2264
PdeH.Chr05A.292	PdeH.Chr05B.2263
PdeH.Chr05A.293	PdeH.Chr05B.2261
PdeH.Chr05A.294	PdeH.Chr05B.2259
PdeH.Chr05A.295	PdeH.Chr05B.2258
PdeH.Chr05A.296	PdeH.Chr05B.2257
PdeH.Chr05A.297	PdeH.Chr05B.2256
PdeH.Chr05A.298	PdeH.Chr05B.2255
PdeH.Chr05A.299	PdeH.Chr05B.2254
PdeH.Chr05A.300	PdeH.Chr05B.2253
PdeH.Chr05A.301	PdeH.Chr05B.2252
PdeH.Chr05A.302	PdeH.Chr05B.2251
PdeH.Chr05A.305	PdeH.Chr05B.2250
PdeH.Chr05A.306	PdeH.Chr05B.2249
PdeH.Chr05A.307	PdeH.Chr05B.2248
PdeH.Chr05A.308	PdeH.Chr05B.2247
[truncated: 28,894 more rows]
