# Supplementary material for: Haplotype-resolved genome assembly of poplar line NL895 provides a valuable tree genomic resource
Source: For Res (Fayettev). 2024 Apr 23;4:e015. doi: 10.48130/forres-0024-0013 (PMC11524272; doi:10.48130/forres-0024-0013)
Supplement: Supplementary file 1 — Supplementary data to this article can be found online. [file forres-0024-0013-S1.zip › 10.48130_forres-0024-0013-Suppl-TableS11.xlsx]

## Sheet: S11
Table S11. Motif numbers in promoter
Motifs	Number of alleles	Rank for alleles	Number of haplotype-specific genes	Rank for haplotype-specific genes
DOFCOREZM	1314718	1	545600	1
CACTFTPPCA1	1067066	2	473503	2
CAATBOX1	1045958	3	434142	3
ARR1AT	1019725	4	424615	4
GT1CONSENSUS	853520	5	328510	5
GATABOX	728205	7	292259	6
ROOTMOTIFTAPOX1	835165	6	277720	7
GTGANTG10	508127	10	238769	8
POLLEN1LELAT52	572987	8	229854	9
WRKY71OS	462982	12	221188	10
TATABOX5	525096	9	157513	11
EBOXBNNAPA	301400	15	144527	12
MYCCONSENSUSAT	301400	16	144527	13
POLASIG1	464830	11	143293	14
SEF4MOTIFGM7S	348499	13	112862	15
RAV1AAT	232917	22	110296	16
WBOXNTERF3	232897	23	109156	17
TAAAGSTKST1	268262	19	106102	18
NODCON2GM	239098	20	105183	19
OSE2ROOTNODULE	239098	21	105183	20
IBOXCORE	274534	18	104235	21
POLASIG3	324186	14	102337	22
GT1GMSCAM4	277354	17	97734	23
MYBCORE	167853	29	88037	24
INRNTPSADB	193633	25	77532	25
CCAATBOX1	173993	27	77072	26
WBOXATNPR1	174150	26	76065	27
BIHD1OS	165910	30	75301	28
EECCRCAH1	148619	32	74002	29
CURECORECR	126230	34	62742	30
WBOXHVISO1	135192	33	61413	31
MYB1AT	150181	31	59085	32
ACGTATERD1	124532	35	56458	33
MARTBOX	200347	24	55811	34
POLASIG2	173863	28	52759	35
MYBST1	120477	36	51840	36
NODCON1GM	117417	37	46569	37
OSE1ROOTNODULE	117417	38	46569	38
MYB2CONSENSUSAT	80190	50	44154	39
PYRIMIDINEBOXOSRAMY1A	102798	40	42461	40
SURECOREATSULTR11	80368	48	42232	41
SORLIP1AT	66412	55	41435	42
DPBFCOREDCDC3	84362	46	38912	43
ANAERO1CONSENSUS	111506	39	38410	44
-300ELEMENT	91845	42	36871	45
REALPHALGLHCB21	91837	43	36271	46
PRECONSCRHSP70A	49887	69	35552	47
BOXIINTPATPB	88352	44	34710	48
-10PEHVPSBD	84959	45	34511	49
LTRECOREATCOR15	44814	75	33790	50
MYBCOREATCYCB1	52051	67	32834	51
CBFHV	48571	70	32027	52
CIACADIANLELHC	73437	54	30925	53
ASF1MOTIFCAMV	51866	68	30741	54
CARGCW8GAT	79388	51	30515	55
TATABOXOSPAL	95501	41	28715	56
ABRELATERD1	66202	56	28467	57
TATABOX2	81927	47	27987	58
SORLIP2AT	41593	82	27828	59
NTBBF1ARROLB	75968	53	27238	60
RHERPATEXPA7	56123	60	26974	61
CGACGOSAMY3	31257	94	26830	62
RYREPEATBNNAPA	53756	64	25936	63
CGCGBOXAT	25757	105	25799	64
TATABOX3	80235	49	25161	65
TBOXATGAPB	54750	62	25046	66
CPBCSPOR	66098	57	25034	67
TATABOX4	76908	52	24792	68
SITEIIATCYTC	47027	71	23798	69
GAREAT	60406	58	22884	70
SEF3MOTIFGM	54971	61	22200	71
MYBPZM	42059	79	21339	72
AMYBOX1	54261	63	20716	73
TATCCAOSAMY	46390	74	20145	74
PREATPRODH	44154	76	19546	75
ABRERATCAL	37829	86	19129	76
MYCATERD1	40993	83	19056	77
MYCATRD22	40993	84	19056	78
GT1CORE	53652	65	18970	79
SREATMSD	46618	73	18876	80
WBOXNTCHN48	33131	92	18739	81
DRECRTCOREAT	27944	100	18709	82
CAREOSREP1	41993	80	18684	83
CANBNNAPA	42910	78	18654	84
S1FBOXSORPS1L21	41838	81	17998	85
ERELEE4	46817	72	17224	86
SEF1MOTIF	57531	59	17161	87
ANAERO2CONSENSUS	27184	102	16940	88
ELRECOREPCRP1	37500	87	16644	89
SEBFCONSSTPR10A	32771	93	16522	90
MYBGAHV	44080	77	16055	91
IBOX	37210	88	15821	92
LECPLEACS2	53153	66	15276	93
INTRONLOWER	23727	108	15072	94
ARFAT	30575	95	14113	95
RYREPEATLEGUMINBOX	29323	96	13980	96
WBBOXPCWRKY1	33521	91	13902	97
E2FCONSENSUS	26108	104	13814	98
RBCSCONSENSUS	34115	89	13324	99
LTRE1HVBLT49	21560	114	13051	100
BOXLCOREDCPAL	26922	103	13002	101
QELEMENTZMZM13	27730	101	12730	102
AACACOREOSGLUB1	33796	90	12585	103
TATAPVTRNALEU	40305	85	12511	104
MYB2AT	29116	97	12340	105
CCA1ATLHCB1	29077	98	11138	106
MYBPLANT	28062	99	11096	107
RAV1BAT	17875	121	10957	108
IBOXCORENT	23000	111	9842	109
TATCCAYMOTIFOSRAMY3D	23008	110	9785	110
CATATGGMSAUR	21163	115	9506	111
GCCCORE	7273	151	9483	112
DRE2COREZMRAB17	18096	120	9334	113
RYREPEATGMGY2	19847	117	9330	114
SV40COREENHAN	19675	118	9265	115
2SSEEDPROTBANAPA	23227	109	9130	116
P1BS	17861	122	8310	117
SP8BFIBSP8BIB	22356	112	8255	118
PYRIMIDINEBOXHVEPB1	24646	107	8254	119
T/GBOXATPIN2	18490	119	8253	120
HEXMOTIFTAH3H4	16296	124	7984	121
TGACGTVMAMY	16296	125	7984	122
WUSATAg	20093	116	7761	123
MARARS	24861	106	7106	124
AMYBOX2	16280	126	6942	125
HEXAMERATH4	10584	140	6853	126
ANAERO3CONSENSUS	14027	128	6837	127
MARABOX1	21726	113	6275	128
-300CORE	13443	130	5832	129
PROLAMINBOXOSGLUB1	12385	133	5781	130
L1BOXATPDF1	14007	129	5546	131
PALBOXAPC	7966	146	5466	132
XYLAT	11693	135	5247	133
REBETALGLHCB21	10827	138	5161	134
MYB1LEPR	13277	131	5148	135
GARE1OSREP1	11009	137	5026	136
NAPINMOTIFBN	11804	134	4951	137
HDZIP2ATATHB2	16437	123	4930	138
ACGTTBOX	11346	136	4794	139
GCN4OSGLUB1	9796	142	4747	140
CACGTGMOTIF	12528	132	4543	141
BS1EGCCR	6748	154	4406	142
CTRMCAMV35S	14497	127	4349	143
ACGTABREMOTIFA2OSEM	10586	139	4334	144
MYBATRD22	9903	141	4102	145
TGTCACACMCUCUMISIN	8232	145	4006	146
AGMOTIFNTMYB2	4412	171	3745	147
LEAFYATAG	7815	148	3706	148
ACGTABOX	7781	149	3594	149
CEREGLUBOX2PSLEGA	7913	147	3344	150
UP2ATMSD	9290	144	3274	151
SURE1STPAT21	9540	143	3210	152
CRTDREHVCBF2	4570	169	3144	153
ACGTCBOX	4854	167	3061	154
TATCCACHVAL21	7200	152	3040	155
SORLIP5AT	7571	150	3034	156
BOXCPSAS1	6175	156	2918	157
CARGATCONSENSUS	5906	159	2842	158
LTREATLTI78	5476	162	2642	159
CMSRE1IBSPOA	3528	180	2630	160
SORLREP3AT	6684	155	2525	161
S1FSORPL21	6000	157	2439	162
DRE1COREZMRAB17	4321	172	2310	163
QARBNEXTA	5769	160	2294	164
BOXIIPCCHS	5148	163	2292	165
ABREOSRAB21	3165	183	2257	166
GT1MOTIFPSRBCS	5962	158	2220	167
EVENINGAT	6911	153	2134	168
GADOWNAT	5614	161	2109	169
PROXBBNNAPA	5004	166	1976	170
TELOBOXATEEF1AA1	5074	165	1971	171
BP5OSWX	3902	176	1925	172
AMMORESIVDCRNIA1	4020	174	1880	173
GARE2OSREP1	4758	168	1852	174
AGCBOXNPGLB	2230	199	1804	175
IRO2OS	5104	164	1788	176
RYREPEATVFLEB4	4005	175	1770	177
AMMORESIIUDCRNIA1	3216	182	1648	178
ACGTOSGLUB1	3825	179	1644	179
UPRMOTIFIIAT	3089	185	1628	180
UP1ATMSD	4516	170	1602	181
MYB26PS	3882	177	1597	182
SBOXATRBCS	2472	197	1417	183
NRRBNEXTA	2972	186	1416	184
CARGNCAT	2661	193	1386	185
EMHVCHORD	3860	178	1344	186
ATHB6COREAT	4035	173	1289	187
CELLCYCLESC	3097	184	1247	188
HEXAT	2717	190	1222	189
UPRMOTIFIAT	2717	191	1222	190
ATHB5ATCORE	2866	188	1208	191
ANAERO4CONSENSUS	2674	192	1130	192
AUXREPSIAA4	2604	194	1060	193
ARE1	1622	204	1041	194
GLMHVCHORD	1712	201	997	195
SURE2STPAT21	2848	189	940	196
GAGA8HVBKN3	3320	181	903	197
ABREATCONSENSUS	2549	196	890	198
CEREGLUBOX3PSLEGA	1707	202	879	199
LRENPCABE	2397	198	835	200
OPAQUE2ZMB32	1404	211	822	201
AT1BOX	2899	187	760	202
HBOXCONSENSUSPVCHS	960	229	749	203
ATHB1ATCONSENSUS	1805	200	742	204
E2F1OSPCNA	1286	214	683	205
E2FANTRNR	1286	215	683	206
GAGAGMGSA1	2593	195	682	207
TCA1MOTIF	1453	208	679	208
SPHCOREZMC1	1388	213	657	209
SITEIOSPCNA	735	240	657	210
INTRONUPPER	1403	212	651	211
HSELIKENTACIDICPR1	1187	219	650	212
CEREGLUBOX1PSLEGA	1649	203	639	213
AUXRETGA2GMGH3	1226	218	626	214
SP8BFIBSP8AIB	1512	207	615	215
CDA1ATCAB2	1407	210	591	216
SORLREP4AT	1166	220	562	217
5659BOXLELAT5659	982	227	551	218
EMBP1TAEM	1557	206	529	219
PIATGAPB	958	230	525	220
ZDNAFORMINGATCAB1	1611	205	522	221
MNF1ZMPPC1	1236	216	521	222
CACGCAATGMGH3	1135	224	491	223
E2FBNTRNR	868	232	478	224
-300MOTIFZMZEIN	1230	217	468	225
ATHB2ATCONSENSUS	1061	226	466	226
OCTAMOTIF2	420	255	463	227
PALINDROMICCBOXGM	811	234	457	228
TATABOX1	841	233	430	229
GGTCCCATGMSAUR	1066	225	409	230
ABREATRD22	1432	209	408	231
AUXRETGA1GMGH3	975	228	399	232
ABREMOTIFAOSOSEM	1140	221	396	233
ACGTABREMOTIFAOSOSEM	1140	222	396	234
UPRE2AT	616	248	389	235
ANAERO5CONSENSUS	796	236	366	236
SORLIP3AT	875	231	353	237
WRECSAA01	803	235	347	238
RGATAOS	711	242	326	239
S2FSORPL21	791	237	325	240
OCTAMERMOTIFTAH3H4	264	271	318	241
GBOXLERBCS	1137	223	310	242
NONAMERMOTIFTAH3H4	296	267	307	243
GMHDLGMVSPB	738	239	306	244
ABRECE1HVA22	314	265	293	245
POLLEN2LELAT52	697	244	279	246
AGATCONSENSUS	724	241	276	247
E2FAT	577	249	268	248
SORLREP2AT	706	243	267	249
MRNA3ENDTAH3	629	247	265	250
AGL2ATCONSENSUS	661	246	264	251
SORLIP4AT	493	251	254	252
ABREZMRAB28	765	238	238	253
PALBOXPPC	664	245	238	254
TE2F2NTPCNA	492	252	228	255
LBOXLERBCS	484	253	198	256
MSACRCYM	177	281	196	257
SITEIIBOSPCNA	348	261	181	258
AAGACGTAGATACL12	185	279	174	259
VOZATVPP	213	274	170	260
ELRENTCHN50	393	257	158	261
CAATBOX2	280	268	156	262
PE2FNTRNR1A	204	276	156	263
TOPOISOM	379	258	155	264
GT2OSPHYA	266	270	149	265
SGBFGMGMAUX28	303	266	148	266
GRAZMRAB28	122	292	148	267
HBOXPVCHS15	254	273	147	268
D4GMAUX28	354	259	145	269
PALBOXLPC	495	250	138	270
DREDR1ATRD29AB	270	269	135	271
TL1ATSAR	261	272	132	272
BOX1PSGS2	425	254	128	273
BBOXSITE1STPAT	316	264	119	274
ACIIIPVPAL2	396	256	118	275
D2GMAUX28	354	260	111	276
LREBOXIPCCHS1	346	262	111	277
JASE1ATOPR1	172	282	107	278
ABADESI1	333	263	96	279
VSF1PVGRP18	167	283	95	280
SORLREP5AT	192	278	89	281
GCBP2ZMGAPC4	206	275	84	282
NONAMERATH4	92	298	84	283
D1GMAUX28	145	286	80	284
HSELIKENTGLN2	139	288	74	285
AGL1ATCONSENSUS	136	289	63	286
O2F2BE2S1	142	287	60	287
HSE	130	290	58	288
D3GMAUX28	193	277	56	289
SITEIIAOSPCNA	153	284	56	290
LREBOXIIPCCHS1	147	285	52	291
HDMOTIFPCPR2	123	291	52	292
CONSERVED11NTZMATP1	181	280	50	293
ABREMOTIFIOSRAB16B	111	294	48	294
DR5GMGH3	78	303	48	295
ACEATCHS	68	311	46	296
ACGTSEED3	99	296	43	297
RBENTGA3	72	310	42	298
AMMORESVDCRNIA1	37	329	41	299
HDZIPIIIAT	75	308	40	300
ABREDISTBBNNAPA	80	301	38	301
ABREMOTIFIIIOSRAB16B	12	355	37	302
GBOXPC	118	293	34	303
C2GMAUX28	110	295	34	304
OPAQUE2ZM22Z	88	300	34	305
AGAMOUSATCONSENSUS	66	313	34	306
O2F3BE2S1	77	307	30	307
GBOXSORBCS1	64	314	29	308
ABREBZMRAB28	78	304	28	309
CPRFPCCHS	47	324	28	310
B2GMAUX28	74	309	27	311
AGL3ATCONSENSUS	79	302	26	312
ACIPVPAL2	68	312	26	313
C1MOTIFZMBZ2	93	297	24	314
ABREAZMRAB28	78	305	23	315
GBOX10NT	53	318	23	316
HSRENTHSR203J	59	315	22	317
ACGTROOT1	92	299	21	318
ABRE3HVA1	78	306	21	319
ABREA2HVA1	59	316	19	320
LS7ATPR1	42	326	19	321
GLUTAACAOS	53	319	18	322
RBCSBOX3PS	55	317	17	323
ABRE3HVA22	50	322	17	324
LS5ATPR1	30	335	17	325
RNFG1OS	52	320	16	326
GCAACREPEATZMZEIN	45	325	16	327
O2F1BE2S1	32	332	16	328
RBCSGBOXPS	19	345	16	329
IBOXLSCMCUCUMISIN	31	333	15	330
BOXBPSAS1	13	353	15	331
ABRETAEM	52	321	14	332
ARECOREZMGAPC4	50	323	14	333
OBP1ATGST6	27	339	14	334
RSEPVGRP1	39	328	13	335
HY5AT	37	330	12	336
ACGTSEED2	29	336	11	337
5256BOXLELAT5256	28	337	10	338
L4DCPAL1	28	338	10	339
BOX2PSGS2	33	331	9	340
CE3OSOSEM	26	340	9	341
DE1PSPRA2	19	346	9	342
SPHZMC1	17	348	9	343
CCTCGTGTCTCGMGH3	14	352	8	344
GBOXRELOSAMY3	3	370	8	345
PR2GCNT	22	343	7	346
TRANSTART	21	344	7	347
RYREPEAT4	15	350	7	348
ABREBNNAPA	13	354	6	349
GLUTECOREOS	12	356	6	350
RE1ASPHYA3	3	371	6	351
GARE2	18	347	5	352
CYTOSITECSHPRA	17	349	5	353
TDBA12NTCHN50	10	358	5	354
MREATCHS	15	351	4	355
ABADESI2	10	359	4	356
ABRE2HVA22	40	327	3	357
UPRE1AT	31	334	3	358
WINPSTPIIIK	26	341	3	359
BOX1PVCHS15	25	342	3	360
ABASEED1	8	360	3	361
GLUTEBOX2OSGT2	7	362	3	362
ABAREG2	8	361	2	363
L1DCPAL1	7	363	2	364
ELEMENT2GMLBC3	6	364	2	365
OCETYPEIINTHISTONE	5	366	2	366
SRENTTTO1	5	367	2	367
ABRE3OSRAB16	1	380	2	368
BOX2PVCHS15	1	381	2	369
GRAZMRAB17	0	389	2	370
EREGCC	6	365	1	371
SITE1SORPS1	4	368	1	372
IDRSZMFER1	2	373	1	373
JASE2ATOPR1	2	374	1	374
SITE3SORPS1	2	375	1	375
OCETYPEINTHISTONE	1	382	1	376
ABRE2HVA1	0	390	1	377
AS1LIKECSHPRA	0	391	1	378
ACIIPVPAL2	12	357	0	379
AACAOSGLUB1	4	369	0	380
SB3NPABC1	3	372	0	381
ABRECE3HVA1	2	376	0	382
ABRECE3ZMRAB28	2	377	0	383
GLUTEBP1OS	2	378	0	384
WBOXGACAD1A	2	379	0	385
BOX3PVCHS15	1	383	0	386
BOXICHS	1	384	0	387
C1GMAUX28	1	385	0	388
ELRE2PCPAL1	1	386	0	389
ESPASGL01	1	387	0	390
MEJARELELOX	1	388	0	391
