# Supplementary material for: Haplotype-resolved genome assembly of poplar line NL895 provides a valuable tree genomic resource
Source: For Res (Fayettev). 2024 Apr 23;4:e015. doi: 10.48130/forres-0024-0013 (PMC11524272; doi:10.48130/forres-0024-0013)
Supplement: Supplementary file 1 — Supplementary data to this article can be found online. [file forres-0024-0013-S1.zip › 10.48130_forres-0024-0013-Suppl-TableS2.xlsx]

## Sheet: S2
Table S2. Summary of poplar NL895 purged genome assembly with different software
Features	Canu	Hifisam	Mecat2	Wtdbg
Assembly length (bp)	412628918	390965789	456125234	521235128
Contig N50 Length (bp)	14829479	13562587	3658526	2564231
Shortest sequence length (bp)	2548	2156	1000	1000
Longest sequence length (bp)	26037430	26954632	14856321	15478524
Total number of contigs	242	301	2564	4587
