# Supplementary material for: Haplotype-resolved genome assembly of poplar line NL895 provides a valuable tree genomic resource
Source: For Res (Fayettev). 2024 Apr 23;4:e015. doi: 10.48130/forres-0024-0013 (PMC11524272; doi:10.48130/forres-0024-0013)
Supplement: Supplementary file 1 — Supplementary data to this article can be found online. [file forres-0024-0013-S1.zip › 10.48130_forres-0024-0013-Suppl-TableS3.xlsx]

## Sheet: S3
Table S3. Summary of sequence data used for gene prediction
Sample name	Bases (Gb)	Reads number	Type
895-1-J	6.70593	22353096	RNA-Seq
895-2-J	6.69924	22330799	RNA-Seq
895-3-J	6.62107	22070247	RNA-Seq
895Y_leaves_JA00_1	6.64655	22155165	RNA-Seq
895Y_leaves_JA00_2	7.10394	23679812	RNA-Seq
895Y_leaves_JA02_1	5.94945	19831508	RNA-Seq
895Y_leaves_JA02_2	6.52863	21762091	RNA-Seq
895Y_leaves_JA06_1	8.00958	26698592	RNA-Seq
895Y_leaves_JA06_2	7.62803	25426767	RNA-Seq
895Y_leaves_JA12_1	6.31236	21041202	RNA-Seq
895Y_leaves_JA12_2	6.2611	20870331	RNA-Seq
895Y_leaves_JA24_1	6.39468	21315616	RNA-Seq
895Y_leaves_JA24_2	6.44541	21484692	RNA-Seq
895Y_leaves_SA02_1	6.29989	20999627	RNA-Seq
895Y_leaves_SA02_2	7.16823	23894107	RNA-Seq
895Y_leaves_SA06_1	6.40649	21354953	RNA-Seq
895Y_leaves_SA06_2	6.18372	20612412	RNA-Seq
895Y_leaves_SA12_1	6.27725	20924163	RNA-Seq
895Y_leaves_SA12_2	6.86187	22872887	RNA-Seq
895Y_leaves_SA24_1	6.43809	21460303	RNA-Seq
895Y_leaves_SA24_2	6.83394	22779795	RNA-Seq
895Y_stembase_00_1	7.16966	23898872	RNA-Seq
895Y_stembase_00_2	6.49463	21648754	RNA-Seq
895Y_stembase_02_1	7.71182	25706051	RNA-Seq
895Y_stembase_02_2	7.23673	24122428	RNA-Seq
895Y_stembase_04_1	7.26844	24228142	RNA-Seq
895Y_stembase_04_2	6.1983	20660999	RNA-Seq
895Y_stembase_06_1	6.25158	20838598	RNA-Seq
895Y_stembase_06_2	10.1506	33835205	RNA-Seq
895Y_stembase_08_1	6.93039	23101299	RNA-Seq
895Y_stembase_08_2	9.95981	33199369	RNA-Seq
895Y_stembase_T0_1	7.77427	25914240	RNA-Seq
895Y_stembase_T0_2	7.49754	24991787	RNA-Seq
APEX1	7.5126	25041986	RNA-Seq
APEX2	6.08746	20291529	RNA-Seq
APEX3	6.47303	21576778	RNA-Seq
IN1r1	5.9575	19858349	RNA-Seq
IN1r2	7.04408	23480263	RNA-Seq
IN1r3	6.40413	21347097	RNA-Seq
IN2r1	6.55211	21840375	RNA-Seq
IN2r2	7.67871	25595700	RNA-Seq
IN2r3	6.99718	23323948	RNA-Seq
IN3r1	9.17104	30570119	RNA-Seq
IN3r2	7.42705	24756821	RNA-Seq
IN3r3	8.81148	29371616	RNA-Seq
IN4r1	6.60008	22000260	RNA-Seq
IN4r2	8.52818	28427265	RNA-Seq
IN4r3	7.0207	23402334	RNA-Seq
IN5r1	6.95615	23187152	RNA-Seq
IN5r2	7.47693	24923103	RNA-Seq
IN5r3	6.21664	20722134	RNA-Seq
WT-1	6.80077	22669246	RNA-Seq
WT-2	7.12458	23748606	RNA-Seq
WT-3	7.10334	23677803	RNA-Seq
WT-G-1	7.8076	26025318	RNA-Seq
WT-G-2	8.80591	29353022	RNA-Seq
WT-G-3	7.62473	25415763	RNA-Seq
WTstem-1	8.34231	27807694	RNA-Seq
WTstem-2	8.22207	27406910	RNA-Seq
WTstem-3	8.82348	29411594	RNA-Seq
NL895.flnc	0.75	381760	IsoSeq
