# Supplementary material for: Haplotype-resolved genome assembly of poplar line NL895 provides a valuable tree genomic resource
Source: For Res (Fayettev). 2024 Apr 23;4:e015. doi: 10.48130/forres-0024-0013 (PMC11524272; doi:10.48130/forres-0024-0013)
Supplement: Supplementary file 1 — Supplementary data to this article can be found online. [file forres-0024-0013-S1.zip › 10.48130_forres-0024-0013-Suppl-TableS4.xlsx]

## Sheet: S4
Table S4. Mapping rate for RNA-Seq mapped onto 3 genomes
Sample Name	NL895-monoploid	Ptr	NL895-diploid	Experiments
895-1-J	0.914	0.8792	0.9805	Different_Tissues
895-2-J	0.913	0.8774	0.9784	Different_Tissues
895-3-J	0.9204	0.8896	0.9799	Different_Tissues
895Y_leaves_JA00_1	0.8384	0.805	0.8954	JA_SA_Treatment
895Y_leaves_JA00_2	0.9011	0.8767	0.9531	JA_SA_Treatment
895Y_leaves_JA02_1	0.8799	0.8504	0.9355	JA_SA_Treatment
895Y_leaves_JA02_2	0.9073	0.8838	0.9603	JA_SA_Treatment
895Y_leaves_JA06_1	0.9041	0.8711	0.9697	JA_SA_Treatment
895Y_leaves_JA06_2	0.9044	0.871	0.9714	JA_SA_Treatment
895Y_leaves_JA12_1	0.9122	0.8829	0.9706	JA_SA_Treatment
895Y_leaves_JA12_2	0.9109	0.8835	0.9678	JA_SA_Treatment
895Y_leaves_JA24_1	0.9044	0.8683	0.9547	JA_SA_Treatment
895Y_leaves_JA24_2	0.9133	0.878	0.9576	JA_SA_Treatment
895Y_leaves_SA02_1	0.8992	0.8661	0.9618	JA_SA_Treatment
895Y_leaves_SA02_2	0.8973	0.8648	0.9584	JA_SA_Treatment
895Y_leaves_SA06_1	0.9093	0.8798	0.9662	JA_SA_Treatment
895Y_leaves_SA06_2	0.9152	0.8891	0.9688	JA_SA_Treatment
895Y_leaves_SA12_1	0.9059	0.8813	0.9603	JA_SA_Treatment
895Y_leaves_SA12_2	0.7768	0.7541	0.8239	JA_SA_Treatment
895Y_leaves_SA24_1	0.9053	0.8768	0.9665	JA_SA_Treatment
895Y_leaves_SA24_2	0.9087	0.8819	0.9676	JA_SA_Treatment
895Y_stembase_00_1	0.8649	0.8225	0.9399	AR_Development
895Y_stembase_00_2	0.8609	0.8179	0.9362	AR_Development
895Y_stembase_02_1	0.8541	0.8034	0.9333	AR_Development
895Y_stembase_02_2	0.8516	0.8007	0.9316	AR_Development
895Y_stembase_04_1	0.8565	0.8084	0.9296	AR_Development
895Y_stembase_04_2	0.8565	0.8086	0.9293	AR_Development
895Y_stembase_06_1	0.8674	0.8207	0.8985	AR_Development
895Y_stembase_06_2	0.8755	0.8305	0.9032	AR_Development
895Y_stembase_08_1	0.8733	0.8294	0.919	AR_Development
895Y_stembase_08_2	0.8822	0.8384	0.9292	AR_Development
895Y_stembase_T0_1	0.8504	0.7911	0.9393	AR_Development
895Y_stembase_T0_2	0.8497	0.7894	0.9369	AR_Development
APEX1	0.8928	0.849	0.9764	Shoot_Development
APEX2	0.8964	0.8524	0.9743	Shoot_Development
APEX3	0.898	0.8581	0.9728	Shoot_Development
IN1r1	0.8964	0.8537	0.9733	Shoot_Development
IN1r2	0.8901	0.8454	0.9748	Shoot_Development
IN1r3	0.8907	0.8459	0.9754	Shoot_Development
IN2r1	0.8908	0.8458	0.9749	Shoot_Development
IN2r2	0.8903	0.8465	0.9739	Shoot_Development
IN2r3	0.8899	0.8452	0.9761	Shoot_Development
IN3r1	0.893	0.8486	0.9787	Shoot_Development
IN3r2	0.8918	0.8484	0.9765	Shoot_Development
IN3r3	0.8921	0.8481	0.9769	Shoot_Development
IN4r1	0.8945	0.8527	0.9763	Shoot_Development
IN4r2	0.8957	0.8539	0.9746	Shoot_Development
IN4r3	0.8928	0.8498	0.9754	Shoot_Development
IN5r1	0.8989	0.8584	0.9757	Shoot_Development
IN5r2	0.8988	0.858	0.9776	Shoot_Development
IN5r3	0.8926	0.8498	0.9745	Shoot_Development
WT-1	0.9211	0.8838	0.9718	Different_Tissues
WT-2	0.9198	0.886	0.9725	Different_Tissues
WT-3	0.9209	0.8862	0.9724	Different_Tissues
WT-G-1	0.9281	0.8957	0.9824	Different_Tissues
WT-G-2	0.9285	0.8964	0.9824	Different_Tissues
WT-G-3	0.9277	0.895	0.9827	Different_Tissues
WTstem-1	0.9269	0.8949	0.9826	Different_Tissues
WTstem-2	0.931	0.8982	0.9823	Different_Tissues
WTstem-3	0.9251	0.8909	0.9842	Different_Tissues
