# Supplementary material for: Haplotype-resolved genome assembly of poplar line NL895 provides a valuable tree genomic resource
Source: For Res (Fayettev). 2024 Apr 23;4:e015. doi: 10.48130/forres-0024-0013 (PMC11524272; doi:10.48130/forres-0024-0013)
Supplement: Supplementary file 1 — Supplementary data to this article can be found online. [file forres-0024-0013-S1.zip › 10.48130_forres-0024-0013-Suppl-TableS5.xlsx]

## Sheet: S5
Table S5. Genomic variants on NL895 diploid genome
Chromosome	Length	Variants	Percentage
10A	22833417	609401	0.026689
11A	17554000	465509	0.0265187
12A	13374000	372500	0.0278525
13A	15738000	424123	0.026949
14A	20525165	510291	0.0248617
15A	14619711	414183	0.0283305
16A	14546000	408273	0.0280677
17A	15127000	385034	0.0254534
18A	15226180	429346	0.0281979
19A	15746167	367700	0.0233517
1A	48268257	1292403	0.0267754
2A	25195427	734644	0.0291578
3A	21105614	584855	0.0277109
4A	22206986	634679	0.0285802
5A	23096986	701500	0.0303719
6A	25989565	787302	0.030293
7A	14368006	392322	0.0273053
8A	18967080	524138	0.0276341
9A	13204115	368058	0.0278745
Total	377691676	10406261	0.0275523
