# Supplementary material for: Haplotype-resolved genome assembly of poplar line NL895 provides a valuable tree genomic resource
Source: For Res (Fayettev). 2024 Apr 23;4:e015. doi: 10.48130/forres-0024-0013 (PMC11524272; doi:10.48130/forres-0024-0013)
Supplement: Supplementary file 1 — Supplementary data to this article can be found online. [file forres-0024-0013-S1.zip › 10.48130_forres-0024-0013-Suppl-TableS6.xlsx]

## Sheet: S6
Table S6. The categories of genomic variants in NL895 diploid genome
Type (alphabetical order)		Count	Percent
DOWNSTREAM		6533605	0.26447
EXON		787309	0.03187
GENE		23	0
INTERGENIC		7716128	0.31233
INTRON		2067812	0.0837
SPLICE_SITE_ACCEPTOR		1884	8e-05
SPLICE_SITE_DONOR		1992	8e-05
SPLICE_SITE_REGION		55605	0.00225
TRANSCRIPT		627	3e-05
UPSTREAM		6958479	0.28166
UTR_3_PRIME		360375	0.01459
UTR_5_PRIME		221038	0.00895
