# Supplementary material for: Haplotype-resolved genome assembly of poplar line NL895 provides a valuable tree genomic resource
Source: For Res (Fayettev). 2024 Apr 23;4:e015. doi: 10.48130/forres-0024-0013 (PMC11524272; doi:10.48130/forres-0024-0013)
Supplement: Supplementary file 1 — Supplementary data to this article can be found online. [file forres-0024-0013-S1.zip › 10.48130_forres-0024-0013-Suppl-TableS7.xlsx]

## Sheet: S7
Table S7. Effects of genomic variants on genes in NL895 diploid genome
Type (alphabetical order)	Count	Percent
3_prime_UTR_truncation	1	0
3_prime_UTR_variant	360387	0.01455
5_prime_UTR_premature_start_codon_gain_variant	22969	0.00093
5_prime_UTR_variant	198088	0.008
bidirectional_gene_fusion	19	0
conservative_inframe_deletion	2670	0.00011
conservative_inframe_insertion	3335	0.00013
disruptive_inframe_deletion	3664	0.00015
disruptive_inframe_insertion	2919	0.00012
downstream_gene_variant	6533628	0.26377
exon_loss_variant	3	0
frameshift_variant	17745	0.00072
gene_fusion	4	0
initiator_codon_variant	117	0
intergenic_region	7716128	0.31151
intragenic_variant	2	0
intron_variant	2118660	0.08553
missense_variant	401909	0.01623
non_coding_transcript_variant	625	3e-05
splice_acceptor_variant	1963	8e-05
splice_donor_variant	2083	8e-05
splice_region_variant	63294	0.00256
start_lost	1180	5e-05
stop_gained	7936	0.00032
stop_lost	1939	8e-05
stop_retained_variant	660	3e-05
synonymous_variant	349731	0.01412
upstream_gene_variant	6958479	0.28092
