# Supplementary material for: Haplotype-resolved genome assembly of poplar line NL895 provides a valuable tree genomic resource
Source: For Res (Fayettev). 2024 Apr 23;4:e015. doi: 10.48130/forres-0024-0013 (PMC11524272; doi:10.48130/forres-0024-0013)
Supplement: Supplementary file 1 — Supplementary data to this article can be found online. [file forres-0024-0013-S1.zip › 10.48130_forres-0024-0013-Suppl-TableS8.xlsx]

## Sheet: S8
Table S8. Details of effects caused by genomic variants on genes in NL895 diploid genome
GeneName	GeneId	TranscriptId	BioType	variants_impact_HIGH	variants_impact_LOW	variants_impact_MODERATE	variants_impact_MODIFIER	variants_effect_3_prime_UTR_truncation	variants_effect_3_prime_UTR_variant	variants_effect_5_prime_UTR_premature_start_codon_gain_variant	variants_effect_5_prime_UTR_variant	variants_effect_conservative_inframe_deletion	variants_effect_conservative_inframe_insertion	variants_effect_disruptive_inframe_deletion	variants_effect_disruptive_inframe_insertion	variants_effect_downstream_gene_variant	variants_effect_exon_loss_variant	variants_effect_frameshift_variant	variants_effect_initiator_codon_variant	variants_effect_intron_variant	variants_effect_missense_variant	variants_effect_non_coding_transcript_variant	variants_effect_splice_acceptor_variant	variants_effect_splice_donor_variant	variants_effect_splice_region_variant	variants_effect_start_lost	variants_effect_stop_gained	variants_effect_stop_lost	variants_effect_stop_retained_variant	variants_effect_synonymous_variant	variants_effect_upstream_gene_variant
PdeH.Chr14A.1182	evm.TU.Chr14A.1182	evm.model.Chr14A.1182	protein_coding	31	122	54	488	0	13	0	8	4	0	6	1	246	0	31	0	20	43	0	0	0	0	0	0	0	0	122	201
PdeH.Chr14A.1808	evm.TU.Chr14A.1808	evm.model.Chr14A.1808	protein_coding	30	222	169	252	0	0	0	0	1	1	0	0	90	0	17	0	0	167	0	0	0	1	0	13	0	1	221	162
PdeH.Chr01A.4701	evm.TU.Chr01A.4701	evm.model.Chr01A.4701	protein_coding	29	65	246	374	0	0	0	0	1	2	3	0	288	0	20	0	61	240	0	0	0	1	0	8	1	0	65	25
PdeH.Chr10A.891	evm.TU.Chr10A.891	evm.model.Chr10A.891	protein_coding	29	76	182	274	0	0	0	0	0	0	0	0	7	0	11	0	208	182	0	3	0	13	0	16	0	0	69	69
PdeH.Chr01A.2784	evm.TU.Chr01A.2784	evm.model.Chr01A.2784	protein_coding	27	118	37	439	0	0	0	0	1	3	1	6	176	0	26	0	0	26	0	0	0	0	0	1	0	0	118	263
PdeH.Chr10A.19	evm.TU.Chr10A.19	evm.model.Chr10A.19	protein_coding	27	40	92	226	0	0	0	0	0	0	0	0	79	0	15	0	150	92	0	1	1	2	0	10	0	0	39	0
PdeH.Chr15A.215	evm.TU.Chr15A.215	evm.model.Chr15A.215	protein_coding	27	75	167	3	0	0	0	0	1	1	3	2	3	0	22	0	0	160	0	0	0	0	0	5	0	0	75	0
PdeH.Chr03A.941	evm.TU.Chr03A.941	evm.model.Chr03A.941	protein_coding	25	38	68	434	0	11	0	11	1	5	1	8	216	0	25	0	85	53	0	0	0	3	0	0	0	0	35	114
PdeH.Chr04A.1381	evm.TU.Chr04A.1381	evm.model.Chr04A.1381	protein_coding	25	79	135	145	0	0	0	0	0	0	0	1	93	0	13	0	0	135	0	0	0	0	1	11	0	0	79	52
PdeH.Chr16A.248	evm.TU.Chr16A.248	evm.model.Chr16A.248	protein_coding	25	67	227	177	0	3	0	5	0	1	1	1	29	0	23	1	99	224	0	0	0	1	0	3	0	0	65	42
PdeH.Chr07A.722	evm.TU.Chr07A.722	evm.model.Chr07A.722	protein_coding	24	18	54	662	0	0	0	0	0	0	0	2	260	0	21	0	145	52	0	0	0	8	1	5	2	0	14	261
PdeH.Chr06A.2625	evm.TU.Chr06A.2625	evm.model.Chr06A.2625	protein_coding	23	60	234	220	0	0	1	13	2	0	1	1	46	0	17	0	0	230	0	0	0	0	0	6	0	0	59	161
PdeH.Chr06A.2625	evm.TU.Chr06A.2625	evm.model.Chr06A.2625.1.61461a83	protein_coding	23	60	234	220	0	0	1	13	2	0	1	1	46	0	17	0	0	230	0	0	0	0	0	6	0	0	59	161
PdeH.Chr03A.405	evm.TU.Chr03A.405	evm.model.Chr03A.405	protein_coding	22	24	53	498	0	6	0	0	1	3	4	2	150	0	19	0	68	44	0	0	1	8	0	4	0	0	17	282
PdeH.Chr01A.4702	evm.TU.Chr01A.4702	evm.model.Chr01A.4702	protein_coding	21	46	96	60	0	0	0	0	2	0	0	0	24	0	17	0	31	94	0	0	1	3	0	3	0	0	45	7
PdeH.Chr02A.2715	evm.TU.Chr02A.2715	evm.model.Chr02A.2715	protein_coding	21	112	149	310	0	0	0	0	0	0	0	0	167	0	5	0	18	149	0	1	1	2	0	14	0	0	110	129
PdeH.Chr09A.1070	evm.TU.Chr09A.1070	evm.model.Chr09A.1070	protein_coding	21	28	40	198	0	0	0	0	1	0	4	0	92	0	18	0	6	36	0	1	0	0	0	2	0	0	28	101
PdeH.Chr13A.1337	evm.TU.Chr13A.1337	evm.model.Chr13A.1337	protein_coding	20	28	69	81	0	0	0	0	1	1	2	0	68	0	18	0	14	66	0	0	0	3	0	2	0	0	27	0
PdeH.Chr14A.230	evm.TU.Chr14A.230	evm.model.Chr14A.230	protein_coding	20	57	113	853	0	0	0	0	0	1	1	1	165	0	6	0	397	110	0	3	2	20	1	10	0	0	44	309
PdeH.Chr19A.1424	evm.TU.Chr19A.1424	evm.model.Chr19A.1424	protein_coding	20	52	171	153	0	0	0	0	0	1	2	0	28	0	15	0	6	168	0	0	0	0	0	6	0	0	52	119
PdeH.Chr19A.905	evm.TU.Chr19A.905	evm.model.Chr19A.905	protein_coding	20	26	70	92	0	0	0	0	0	1	1	0	0	0	11	0	75	68	0	1	0	5	0	8	0	0	24	20
PdeH.Chr02A.992	evm.TU.Chr02A.992	evm.model.Chr02A.992	protein_coding	19	7	12	338	0	0	0	0	0	0	2	0	0	0	19	0	0	10	0	0	0	0	2	0	0	0	7	338
PdeH.Chr04A.740	evm.TU.Chr04A.740	evm.model.Chr04A.740	protein_coding	19	51	92	336	0	0	0	0	0	0	1	1	134	0	5	0	12	90	0	0	0	0	0	14	0	0	51	190
PdeH.Chr12A.1256	evm.TU.Chr12A.1256	evm.model.Chr12A.1256	protein_coding	19	50	104	54	0	0	0	0	1	0	1	1	8	0	18	0	30	101	0	0	0	2	0	2	0	0	48	18
PdeH.Chr01A.4820	evm.TU.Chr01A.4820	evm.model.Chr01A.4820	protein_coding	18	47	87	316	0	0	0	0	2	0	0	0	176	0	9	0	19	85	0	3	0	3	0	7	0	0	44	127
PdeH.Chr02A.320	evm.TU.Chr02A.320	evm.model.Chr02A.320	protein_coding	18	58	23	240	0	30	0	2	2	0	2	1	0	0	17	0	20	18	0	0	0	0	0	1	0	0	58	188
PdeH.Chr03A.2094	evm.TU.Chr03A.2094	evm.model.Chr03A.2094	protein_coding	18	54	189	146	0	30	0	1	0	1	2	1	0	0	13	0	0	185	0	0	0	1	0	6	1	0	53	115
PdeH.Chr09A.624	evm.TU.Chr09A.624	evm.model.Chr09A.624	protein_coding	18	47	93	347	0	0	0	0	0	1	2	1	222	0	13	0	91	89	0	0	0	15	1	3	1	0	39	42
PdeH.Chr11A.1770	evm.TU.Chr11A.1770	evm.model.Chr11A.1770	protein_coding	18	75	152	259	0	0	0	0	1	1	0	0	235	0	10	1	7	150	0	1	0	0	0	7	0	0	74	18
PdeH.Chr12A.1397	evm.TU.Chr12A.1397	evm.model.Chr12A.1397	protein_coding	18	120	211	148	0	0	0	0	1	0	0	0	5	0	10	0	164	210	0	3	2	20	0	3	0	0	104	0
PdeH.Chr13A.220	evm.TU.Chr13A.220	evm.model.Chr13A.220	protein_coding	18	33	88	32	0	0	0	6	1	0	2	0	0	0	16	0	27	85	0	0	0	1	0	2	0	0	32	0
PdeH.Chr02A.1338	evm.TU.Chr02A.1338	evm.model.Chr02A.1338	protein_coding	17	27	74	266	0	0	0	0	0	0	0	0	140	0	5	0	0	74	0	0	0	0	0	12	0	0	27	126
PdeH.Chr02A.2582	evm.TU.Chr02A.2582	evm.model.Chr02A.2582	protein_coding	17	7	23	718	0	21	0	0	1	0	1	0	267	0	12	0	140	21	0	1	1	1	1	2	1	0	7	292
PdeH.Chr03A.371	evm.TU.Chr03A.371	evm.model.Chr03A.371	protein_coding	17	16	44	177	0	0	0	0	1	1	0	1	63	0	10	0	110	41	0	0	1	9	0	5	2	0	12	9
PdeH.Chr06A.1320	evm.TU.Chr06A.1320	evm.model.Chr06A.1320	protein_coding	17	139	157	578	0	0	0	0	0	0	2	2	265	0	7	0	116	153	0	1	1	8	1	8	0	1	132	205
PdeH.Chr06A.154	evm.TU.Chr06A.154	evm.model.Chr06A.154	protein_coding	17	3	5	338	0	0	0	0	0	0	0	1	131	0	17	0	0	4	0	0	0	0	0	0	0	0	3	207
PdeH.Chr07A.422	evm.TU.Chr07A.422	evm.model.Chr07A.422	protein_coding	17	23	44	62	0	0	0	0	0	0	0	0	2	0	9	0	46	44	0	0	1	7	1	6	0	0	18	20
PdeH.Chr11A.720	evm.TU.Chr11A.720	evm.model.Chr11A.720	protein_coding	17	20	18	74	0	0	0	0	0	0	0	0	21	0	13	0	47	18	0	1	0	3	0	3	0	0	18	9
PdeH.Chr12A.483	evm.TU.Chr12A.483	evm.model.Chr12A.483	protein_coding	17	22	39	315	0	0	0	0	0	0	2	0	164	0	11	0	51	37	0	0	0	1	1	5	1	0	22	100
PdeH.Chr14A.2402	evm.TU.Chr14A.2402	evm.model.Chr14A.2402	protein_coding	17	32	88	278	0	0	0	0	0	0	0	0	18	0	14	0	3	88	0	0	0	1	0	3	0	0	31	258
PdeH.Chr15A.691	evm.TU.Chr15A.691	evm.model.Chr15A.691	protein_coding	17	58	123	674	0	0	0	0	0	0	0	0	202	0	6	0	170	123	0	1	2	11	0	7	1	0	51	312
PdeH.Chr16A.913	evm.TU.Chr16A.913	evm.model.Chr16A.913	protein_coding	17	155	115	13	0	0	0	0	1	0	0	0	0	0	6	0	13	114	0	0	0	0	0	11	0	0	155	0
PdeH.Chr01A.933	evm.TU.Chr01A.933	evm.model.Chr01A.933	protein_coding	16	9	8	247	0	0	0	0	0	0	0	0	82	0	14	0	36	8	0	0	1	7	0	1	1	0	4	135
PdeH.Chr03A.144	evm.TU.Chr03A.144	evm.model.Chr03A.144	protein_coding	16	203	164	189	0	0	0	0	0	0	0	0	29	0	10	0	75	164	0	2	0	1	0	4	0	0	203	87
PdeH.Chr12A.1210	evm.TU.Chr12A.1210	evm.model.Chr12A.1210	protein_coding	16	14	28	458	0	0	0	0	0	0	1	1	316	0	12	0	55	26	0	0	0	11	0	4	1	0	9	92
PdeH.Chr18A.400	evm.TU.Chr18A.400	evm.model.Chr18A.400	protein_coding	16	93	89	492	0	1	0	0	0	0	1	0	274	0	10	0	0	88	0	0	0	0	0	6	0	0	93	217
PdeH.Chr19A.820	evm.TU.Chr19A.820	evm.model.Chr19A.820	protein_coding	16	29	118	27	0	0	0	0	1	0	1	0	0	0	14	0	30	116	0	0	0	5	0	2	0	0	26	0
PdeH.Chr01A.2042	evm.TU.Chr01A.2042	evm.model.Chr01A.2042	protein_coding	15	21	59	535	0	0	0	0	4	2	1	0	251	0	12	0	64	52	0	0	0	2	0	4	0	0	20	221
PdeH.Chr01A.2487	evm.TU.Chr01A.2487	evm.model.Chr01A.2487	protein_coding	15	53	107	350	0	0	0	0	0	0	0	0	37	0	3	0	163	107	0	4	3	10	0	5	0	0	45	165
PdeH.Chr01A.4141	evm.TU.Chr01A.4141	evm.model.Chr01A.4141	protein_coding	15	32	60	293	0	0	0	0	0	0	1	0	185	0	4	0	0	59	0	0	0	1	1	10	1	0	32	108
PdeH.Chr01A.4928	evm.TU.Chr01A.4928	evm.model.Chr01A.4928	protein_coding	15	39	81	447	0	0	0	0	0	1	1	0	190	0	6	0	147	79	0	3	0	14	0	5	1	0	27	125
PdeH.Chr01A.5105	evm.TU.Chr01A.5105	evm.model.Chr01A.5105	protein_coding	15	73	62	162	0	0	0	0	0	0	0	0	135	0	6	0	4	62	0	0	0	0	0	9	0	0	73	23
PdeH.Chr03A.247	evm.TU.Chr03A.247	evm.model.Chr03A.247	protein_coding	15	51	96	516	0	0	0	0	0	0	0	0	128	0	3	0	181	96	0	4	1	12	0	7	0	0	42	221
PdeH.Chr03A.316	evm.TU.Chr03A.316	evm.model.Chr03A.316	protein_coding	15	5	21	325	0	0	0	0	1	0	2	0	174	0	11	0	97	19	0	1	2	4	1	2	0	0	5	57
PdeH.Chr04A.347	evm.TU.Chr04A.347	evm.model.Chr04A.347	protein_coding	15	34	49	493	0	0	3	16	0	0	1	2	130	0	6	0	207	46	0	1	0	4	1	8	0	0	28	144
PdeH.Chr04A.356	evm.TU.Chr04A.356	evm.model.Chr04A.356	protein_coding	15	17	21	253	0	0	0	0	1	2	0	0	5	0	13	0	41	19	0	0	0	0	0	2	0	0	17	207
PdeH.Chr05A.1142	evm.TU.Chr05A.1142	evm.model.Chr05A.1142	protein_coding	15	49	56	632	0	0	0	0	0	1	0	0	284	0	8	0	69	55	0	1	1	9	2	2	1	0	44	286
PdeH.Chr09A.1085	evm.TU.Chr09A.1085	evm.model.Chr09A.1085	protein_coding	15	13	22	569	0	0	0	0	2	1	0	0	261	0	10	0	175	19	0	0	1	3	0	4	0	0	10	137
PdeH.Chr09A.189	evm.TU.Chr09A.189	evm.model.Chr09A.189	protein_coding	15	47	96	657	0	0	0	0	0	1	0	0	184	0	4	0	238	95	0	0	1	5	0	9	1	0	44	239
PdeH.Chr10A.1090	evm.TU.Chr10A.1090	evm.model.Chr10A.1090	protein_coding	15	24	63	479	0	0	0	0	0	0	0	0	156	0	6	0	152	63	0	3	0	6	0	6	1	0	22	176
PdeH.Chr12A.663	evm.TU.Chr12A.663	evm.model.Chr12A.663	protein_coding	15	27	55	115	0	0	0	0	1	0	0	0	53	0	9	0	66	54	0	1	0	5	0	5	0	1	23	0
PdeH.Chr13A.1093	evm.TU.Chr13A.1093	evm.model.Chr13A.1093	protein_coding	15	31	71	220	0	0	0	0	0	1	1	1	11	0	4	0	129	68	0	1	2	8	0	9	0	0	26	88
PdeH.Chr14A.326	evm.TU.Chr14A.326	evm.model.Chr14A.326	protein_coding	15	50	119	695	0	0	0	0	0	0	0	0	184	0	3	0	143	119	0	2	2	12	0	7	1	0	43	379
PdeH.Chr14A.443	evm.TU.Chr14A.443	evm.model.Chr14A.443	protein_coding	15	76	128	286	0	0	0	0	0	0	0	0	204	0	5	0	41	128	0	0	0	4	0	9	1	0	74	43
PdeH.Chr14A.491	evm.TU.Chr14A.491	evm.model.Chr14A.491	protein_coding	15	27	77	350	0	0	0	0	0	1	0	2	51	0	9	0	24	74	0	1	0	0	1	4	0	0	27	276
PdeH.Chr15A.59	evm.TU.Chr15A.59	evm.model.Chr15A.59	protein_coding	15	14	28	426	0	0	0	0	0	0	0	1	78	0	11	0	18	27	0	0	0	4	2	2	0	0	12	332
PdeH.Chr18A.32	evm.TU.Chr18A.32	evm.model.Chr18A.32	protein_coding	15	124	134	379	0	0	0	0	0	0	0	0	146	0	9	0	60	134	0	0	0	6	0	6	0	0	121	176
PdeH.Chr19A.1618	evm.TU.Chr19A.1618	evm.model.Chr19A.1618	protein_coding	15	81	171	144	0	0	0	0	1	3	3	2	86	0	12	0	0	162	0	0	0	0	0	6	0	0	81	58
PdeH.Chr01A.1715	evm.TU.Chr01A.1715	evm.model.Chr01A.1715	protein_coding	14	215	154	503	0	0	0	0	1	0	1	0	35	0	3	0	70	152	0	0	0	5	0	11	0	0	211	402
PdeH.Chr01A.2038	evm.TU.Chr01A.2038	evm.model.Chr01A.2038	protein_coding	14	32	59	479	0	0	0	0	1	0	0	0	51	0	5	0	372	58	0	2	3	17	0	4	0	0	22	71
PdeH.Chr01A.4172	evm.TU.Chr01A.4172	evm.model.Chr01A.4172	protein_coding	14	14	14	249	0	0	0	0	0	0	0	0	0	0	10	0	59	14	0	0	1	5	0	3	0	0	11	194
PdeH.Chr01A.5056	evm.TU.Chr01A.5056	evm.model.Chr01A.5056	protein_coding	14	48	62	33	0	0	0	0	1	0	3	0	0	0	6	0	18	58	0	1	0	7	0	7	0	0	44	20
PdeH.Chr02A.2151	evm.TU.Chr02A.2151	evm.model.Chr02A.2151.1.614618ad	protein_coding	14	12	23	446	0	31	0	10	0	0	0	0	81	0	12	0	89	23	0	0	0	4	0	6	1	0	10	237
PdeH.Chr02A.438	evm.TU.Chr02A.438	evm.model.Chr02A.438	protein_coding	14	45	95	410	0	0	0	0	0	0	0	0	271	0	6	0	139	95	0	2	1	9	0	5	0	0	38	10
PdeH.Chr03A.2091	evm.TU.Chr03A.2091	evm.model.Chr03A.2091	protein_coding	14	51	158	190	0	0	1	6	1	0	0	0	59	0	9	0	0	157	0	0	0	0	0	5	0	0	50	125
PdeH.Chr03A.312	evm.TU.Chr03A.312	evm.model.Chr03A.312	protein_coding	14	73	128	215	0	23	7	36	0	2	1	1	12	0	10	0	23	124	0	1	0	6	0	3	0	0	61	127
PdeH.Chr03A.312	evm.TU.Chr03A.312	evm.model.Chr03A.312.1.61460c17	protein_coding	14	74	155	180	0	23	0	0	1	2	1	1	12	0	10	0	24	150	0	1	0	6	0	3	0	0	69	127
PdeH.Chr05A.1060	evm.TU.Chr05A.1060	evm.model.Chr05A.1060	protein_coding	14	23	63	487	0	0	0	0	0	1	0	1	252	0	4	0	164	61	0	4	1	8	1	3	1	0	19	80
PdeH.Chr06A.1383	evm.TU.Chr06A.1383	evm.model.Chr06A.1383	protein_coding	14	58	96	315	0	0	0	0	0	0	0	0	18	0	6	0	67	96	0	2	2	11	0	4	0	0	48	244
PdeH.Chr07A.397	evm.TU.Chr07A.397	evm.model.Chr07A.397	protein_coding	14	16	22	661	0	0	0	0	1	0	0	0	140	0	4	0	268	21	0	2	2	6	0	6	0	0	13	260
PdeH.Chr08A.2201	evm.TU.Chr08A.2201	evm.model.Chr08A.2201	protein_coding	14	3	14	430	0	0	0	0	0	1	0	0	175	0	12	0	58	13	0	0	0	0	0	3	0	0	3	197
PdeH.Chr08A.346	evm.TU.Chr08A.346	evm.model.Chr08A.346	protein_coding	14	52	107	427	0	0	0	0	1	1	0	0	273	0	7	0	0	105	0	0	0	0	0	8	0	0	52	154
PdeH.Chr08A.899	evm.TU.Chr08A.899	evm.model.Chr08A.899	protein_coding	14	40	84	586	0	0	0	0	0	0	0	0	311	0	8	0	85	84	0	2	0	6	0	5	0	0	37	195
PdeH.Chr09A.1494	evm.TU.Chr09A.1494	evm.model.Chr09A.1494	protein_coding	14	10	36	371	0	0	0	0	2	0	2	1	180	0	13	0	27	31	0	0	0	1	1	1	0	0	9	165
PdeH.Chr12A.657	evm.TU.Chr12A.657	evm.model.Chr12A.657	protein_coding	14	70	126	88	0	0	0	0	0	0	1	0	78	0	5	0	13	125	0	0	1	2	0	8	0	0	68	0
PdeH.Chr12A.684	evm.TU.Chr12A.684	evm.model.Chr12A.684	protein_coding	14	46	77	624	0	0	0	0	0	0	1	0	332	0	8	0	146	76	0	1	1	15	0	3	1	0	35	159
PdeH.Chr15A.1330	evm.TU.Chr15A.1330	evm.model.Chr15A.1330	protein_coding	14	38	89	296	0	12	0	0	1	3	1	1	145	0	12	0	119	83	0	0	1	8	0	1	0	0	37	22
PdeH.Chr15A.1394	evm.TU.Chr15A.1394	evm.model.Chr15A.1394	protein_coding	14	91	97	463	0	0	2	2	0	0	0	0	229	0	4	0	9	97	0	0	0	0	0	10	0	0	89	223
PdeH.Chr15A.517	evm.TU.Chr15A.517	evm.model.Chr15A.517	protein_coding	14	32	52	555	0	0	0	0	0	1	0	0	144	0	8	0	12	52	0	1	0	5	0	5	1	0	30	402
PdeH.Chr16A.1291	evm.TU.Chr16A.1291	evm.model.Chr16A.1291	protein_coding	14	153	111	135	0	0	0	0	0	0	0	0	0	0	3	0	85	111	0	1	3	8	0	7	0	0	149	58
PdeH.Chr16A.1444	evm.TU.Chr16A.1444	evm.model.Chr16A.1444	protein_coding	14	11	36	199	0	0	0	0	1	0	1	0	48	0	11	0	37	34	0	1	1	3	0	1	0	0	10	117
PdeH.Chr16A.938	evm.TU.Chr16A.938	evm.model.Chr16A.938	protein_coding	14	32	73	409	0	0	0	0	0	1	2	1	250	0	5	0	141	69	0	0	1	5	0	7	1	0	30	21
PdeH.Chr19A.1295	evm.TU.Chr19A.1295	evm.model.Chr19A.1295	protein_coding	14	46	92	178	0	0	0	0	0	2	1	2	1	0	12	0	29	87	0	0	0	5	0	2	0	0	41	153
PdeH.Chr19A.1425	evm.TU.Chr19A.1425	evm.model.Chr19A.1425	protein_coding	14	21	76	48	0	0	0	0	0	1	1	0	48	0	11	0	0	74	0	0	0	1	0	3	0	0	21	0
PdeH.Chr19A.65	evm.TU.Chr19A.65	evm.model.Chr19A.65	protein_coding	14	150	119	566	0	0	0	0	0	0	0	0	265	0	3	0	83	119	0	2	0	10	0	8	1	0	143	227
PdeH.Chr01A.1884	evm.TU.Chr01A.1884	evm.model.Chr01A.1884	protein_coding	13	60	133	183	0	0	0	0	0	0	0	1	11	0	6	0	22	132	0	1	0	3	0	6	0	0	58	153
PdeH.Chr01A.2877	evm.TU.Chr01A.2877	evm.model.Chr01A.2877	protein_coding	13	14	15	348	0	0	0	0	0	0	0	0	142	0	5	0	102	15	0	2	1	6	0	4	1	0	10	111
PdeH.Chr01A.4474	evm.TU.Chr01A.4474	evm.model.Chr01A.4474	protein_coding	13	17	54	322	0	0	0	0	1	0	1	0	201	0	6	0	67	52	0	1	1	7	0	5	0	0	14	59
PdeH.Chr02A.1233	evm.TU.Chr02A.1233	evm.model.Chr02A.1233	protein_coding	13	17	56	287	0	0	0	0	1	0	2	0	73	0	13	0	67	53	0	0	0	3	0	0	0	0	14	150
PdeH.Chr02A.195	evm.TU.Chr02A.195	evm.model.Chr02A.195	protein_coding	13	38	45	599	0	0	0	0	0	0	0	0	184	0	10	0	239	45	0	2	0	13	0	2	0	0	30	186
PdeH.Chr02A.906	evm.TU.Chr02A.906	evm.model.Chr02A.906	protein_coding	13	24	59	496	0	0	0	0	0	0	0	0	192	0	8	0	185	59	0	2	0	3	0	2	1	0	24	121
PdeH.Chr03A.710	evm.TU.Chr03A.710	evm.model.Chr03A.710	protein_coding	13	89	107	226	0	0	0	0	0	0	0	0	129	0	3	0	0	107	0	0	0	1	0	10	0	1	88	97
PdeH.Chr03A.818	evm.TU.Chr03A.818	evm.model.Chr03A.818	protein_coding	13	26	60	572	0	0	0	0	0	0	0	1	165	0	4	0	114	59	0	1	2	10	1	5	1	0	19	303
PdeH.Chr04A.902	evm.TU.Chr04A.902	evm.model.Chr04A.902	protein_coding	13	31	104	372	0	13	0	0	2	0	1	0	89	0	8	0	121	101	0	0	0	6	0	5	0	0	27	153
PdeH.Chr05A.1088	evm.TU.Chr05A.1088	evm.model.Chr05A.1088	protein_coding	13	10	15	586	0	0	0	0	1	0	0	0	366	0	10	0	124	14	0	1	0	4	0	1	1	0	7	100
PdeH.Chr05A.2206	evm.TU.Chr05A.2206	evm.model.Chr05A.2206	protein_coding	13	54	138	425	0	0	0	0	0	0	2	2	42	0	6	0	257	135	0	2	1	6	0	4	0	0	50	133
PdeH.Chr06A.1160	evm.TU.Chr06A.1160	evm.model.Chr06A.1160	protein_coding	13	60	97	547	0	0	0	0	1	0	0	0	244	0	5	0	129	96	0	2	1	8	0	6	0	0	55	182
PdeH.Chr07A.1465	evm.TU.Chr07A.1465	evm.model.Chr07A.1465	protein_coding	13	3	27	56	0	0	0	0	2	0	0	0	0	0	12	0	56	25	0	0	0	1	0	1	0	0	3	0
PdeH.Chr08A.351	evm.TU.Chr08A.351	evm.model.Chr08A.351	protein_coding	13	39	75	194	0	0	0	0	0	0	0	0	34	0	6	0	21	75	0	0	0	3	0	7	0	0	36	142
PdeH.Chr08A.483	evm.TU.Chr08A.483	evm.model.Chr08A.483	protein_coding	13	12	17	550	0	0	0	0	0	1	0	2	243	0	8	0	97	14	0	3	2	2	0	1	0	0	11	216
PdeH.Chr10A.1678	evm.TU.Chr10A.1678	evm.model.Chr10A.1678	protein_coding	13	6	14	449	0	0	0	0	0	0	1	0	149	0	10	0	22	13	0	1	1	2	2	1	0	0	4	282
PdeH.Chr10A.2050	evm.TU.Chr10A.2050	evm.model.Chr10A.2050	protein_coding	13	6	13	415	0	0	0	0	1	1	0	1	291	0	10	0	6	11	0	0	0	0	0	3	0	0	6	118
PdeH.Chr10A.2422	evm.TU.Chr10A.2422	evm.model.Chr10A.2422	protein_coding	13	25	49	458	0	0	0	0	1	0	2	0	156	0	9	0	107	46	0	2	0	14	0	2	0	0	16	206
PdeH.Chr10A.338	evm.TU.Chr10A.338	evm.model.Chr10A.338	protein_coding	13	25	39	648	0	0	0	0	0	0	0	1	265	0	7	0	135	38	0	4	0	9	0	3	0	0	17	260
PdeH.Chr10A.52	evm.TU.Chr10A.52	evm.model.Chr10A.52	protein_coding	13	8	40	152	0	0	0	0	0	0	0	0	0	0	13	0	36	40	0	0	0	1	0	0	0	0	8	116
PdeH.Chr11A.235	evm.TU.Chr11A.235	evm.model.Chr11A.235	protein_coding	13	30	65	751	0	0	0	0	0	0	1	0	181	0	4	0	302	65	0	2	1	14	0	6	0	1	23	277
PdeH.Chr11A.814	evm.TU.Chr11A.814	evm.model.Chr11A.814	protein_coding	13	34	68	721	0	0	0	0	1	0	1	0	276	0	4	0	130	66	0	3	0	12	0	6	0	1	27	324
PdeH.Chr11A.999	evm.TU.Chr11A.999	evm.model.Chr11A.999	protein_coding	13	22	47	671	0	0	0	0	0	0	0	1	327	0	8	0	92	46	0	0	0	4	0	6	0	0	19	255
PdeH.Chr12A.1266	evm.TU.Chr12A.1266	evm.model.Chr12A.1266	protein_coding	13	37	110	5	0	0	0	0	0	1	3	0	0	0	9	0	5	106	0	0	0	1	0	4	0	0	37	0
PdeH.Chr13A.842	evm.TU.Chr13A.842	evm.model.Chr13A.842	protein_coding	13	34	71	558	0	0	0	0	0	0	0	0	142	0	5	0	391	71	0	1	1	12	1	5	0	0	27	34
PdeH.Chr14A.213	evm.TU.Chr14A.213	evm.model.Chr14A.213	protein_coding	13	64	89	109	0	0	0	0	0	0	2	0	1	0	7	0	28	87	0	0	0	3	1	6	0	0	61	83
PdeH.Chr14A.941	evm.TU.Chr14A.941	evm.model.Chr14A.941	protein_coding	13	33	85	296	0	0	0	0	0	0	0	0	85	0	6	0	65	85	0	0	0	5	0	8	0	0	30	149
PdeH.Chr16A.1001	evm.TU.Chr16A.1001	evm.model.Chr16A.1001	protein_coding	13	80	99	405	0	0	0	0	1	0	0	0	138	0	9	0	120	98	0	1	0	14	0	3	0	0	72	156
PdeH.Chr16A.950	evm.TU.Chr16A.950	evm.model.Chr16A.950	protein_coding	13	15	50	536	0	0	0	0	0	0	1	0	196	0	6	0	175	49	0	2	0	4	1	4	0	0	13	169
PdeH.Chr16A.990	evm.TU.Chr16A.990	evm.model.Chr16A.990	protein_coding	13	12	29	499	0	0	0	0	2	0	1	0	240	0	7	0	141	27	0	2	3	5	0	2	0	0	9	126
PdeH.Chr17A.1459	evm.TU.Chr17A.1459	evm.model.Chr17A.1459	protein_coding	13	68	71	325	0	0	0	0	0	0	0	0	309	0	4	0	8	71	0	0	0	0	0	9	0	0	68	8
PdeH.Chr17A.266	evm.TU.Chr17A.266	evm.model.Chr17A.266	protein_coding	13	36	88	151	0	19	0	0	0	0	0	2	55	0	12	0	0	86	0	0	0	0	0	1	0	1	35	77
PdeH.Chr19A.1413	evm.TU.Chr19A.1413	evm.model.Chr19A.1413	protein_coding	13	81	213	196	0	0	0	0	0	1	1	0	1	0	12	0	9	211	0	0	0	0	0	1	0	0	81	186
PdeH.Chr01A.1253	evm.TU.Chr01A.1253	evm.model.Chr01A.1253	protein_coding	12	40	64	557	0	0	0	0	0	1	0	0	156	0	3	0	167	64	0	0	0	9	0	9	0	0	33	241
PdeH.Chr01A.1393	evm.TU.Chr01A.1393	evm.model.Chr01A.1393	protein_coding	12	14	58	550	0	0	0	0	1	0	2	0	164	0	7	0	21	55	0	1	0	2	1	4	0	0	13	367
PdeH.Chr01A.1876	evm.TU.Chr01A.1876	evm.model.Chr01A.1876	protein_coding	12	15	21	487	0	0	0	0	0	1	0	1	211	0	7	0	0	20	0	0	0	1	1	3	1	0	15	276
PdeH.Chr01A.2975	evm.TU.Chr01A.2975	evm.model.Chr01A.2975	protein_coding	12	27	54	569	0	0	0	0	1	0	0	0	281	0	10	0	4	53	0	0	0	3	0	1	1	0	26	285
PdeH.Chr01A.3249	evm.TU.Chr01A.3249	evm.model.Chr01A.3249	protein_coding	12	50	99	348	0	0	0	0	0	0	0	0	118	0	4	0	41	99	0	1	0	2	0	7	0	0	49	191
PdeH.Chr01A.4664	evm.TU.Chr01A.4664	evm.model.Chr01A.4664	protein_coding	12	14	35	378	0	0	0	0	0	0	0	0	321	0	6	0	62	35	0	1	1	5	0	4	0	0	11	0
PdeH.Chr01A.5136	evm.TU.Chr01A.5136	evm.model.Chr01A.5136	protein_coding	12	7	18	283	0	0	0	0	0	1	0	1	190	0	9	0	27	16	0	0	1	0	0	4	0	0	7	67
PdeH.Chr01A.843	evm.TU.Chr01A.843	evm.model.Chr01A.843	protein_coding	12	21	49	292	0	8	0	0	0	0	1	0	110	0	11	0	162	48	0	1	1	12	0	0	0	0	13	21
PdeH.Chr01A.875	evm.TU.Chr01A.875	evm.model.Chr01A.875	protein_coding	12	6	14	466	0	0	0	0	0	1	0	0	315	0	10	0	10	14	0	0	0	0	0	2	0	0	6	141
PdeH.Chr02A.2255	evm.TU.Chr02A.2255	evm.model.Chr02A.2255	protein_coding	12	25	47	391	0	0	0	0	0	4	1	0	240	0	8	0	0	42	0	0	0	0	1	3	0	0	25	151
PdeH.Chr02A.55	evm.TU.Chr02A.55	evm.model.Chr02A.55	protein_coding	12	36	98	130	0	0	0	0	0	0	1	0	34	0	3	0	50	97	0	1	1	3	0	7	0	0	36	48
PdeH.Chr02A.989	evm.TU.Chr02A.989	evm.model.Chr02A.989	protein_coding	12	14	25	403	0	2	1	10	1	0	2	1	84	0	12	0	5	21	0	0	0	1	0	0	0	0	13	302
PdeH.Chr02A.989	evm.TU.Chr02A.989	evm.model.Chr02A.989.1.6146118e	protein_coding	12	13	19	412	0	2	3	19	1	0	2	0	84	0	12	0	5	16	0	0	0	1	0	0	0	0	10	302
PdeH.Chr02A.989	evm.TU.Chr02A.989	evm.model.Chr02A.989.2.6146118f	protein_coding	12	13	20	411	0	2	3	19	1	0	2	0	84	0	12	0	4	17	0	0	0	1	0	0	0	0	10	302
PdeH.Chr03A.293	evm.TU.Chr03A.293	evm.model.Chr03A.293	protein_coding	12	62	114	189	0	0	0	0	0	4	1	1	63	0	10	0	14	108	0	0	0	4	0	2	0	0	59	115
PdeH.Chr03A.398	evm.TU.Chr03A.398	evm.model.Chr03A.398	protein_coding	12	17	38	458	0	0	0	0	0	2	1	1	266	0	12	0	183	34	0	0	0	6	0	1	0	0	12	14
PdeH.Chr04A.324	evm.TU.Chr04A.324	evm.model.Chr04A.324	protein_coding	12	39	61	465	0	19	0	0	2	1	3	1	124	0	12	0	179	54	0	0	0	3	0	0	0	0	36	146
PdeH.Chr04A.324	evm.TU.Chr04A.324	evm.model.Chr04A.324.1.61460bdf	protein_coding	12	39	61	465	0	22	0	0	2	1	3	1	124	0	12	0	176	54	0	0	0	3	0	0	0	0	36	146
PdeH.Chr04A.324	evm.TU.Chr04A.324	evm.model.Chr04A.324.2.61460be0	protein_coding	12	39	61	465	0	23	0	0	2	1	3	1	124	0	12	0	175	54	0	0	0	3	0	0	0	0	36	146
PdeH.Chr04A.798	evm.TU.Chr04A.798	evm.model.Chr04A.798	protein_coding	12	23	74	642	0	0	0	0	0	0	0	0	335	0	2	0	102	74	0	0	3	10	1	5	1	0	19	212
PdeH.Chr06A.2608	evm.TU.Chr06A.2608	evm.model.Chr06A.2608	protein_coding	12	32	63	189	0	0	0	5	1	0	0	0	153	0	10	0	0	62	0	0	0	0	0	3	0	0	32	31
PdeH.Chr06A.2719	evm.TU.Chr06A.2719	evm.model.Chr06A.2719	protein_coding	12	30	44	540	0	0	0	0	0	0	0	1	178	0	4	0	253	43	0	2	3	19	0	3	1	0	18	126
PdeH.Chr07A.1271	evm.TU.Chr07A.1271	evm.model.Chr07A.1271	protein_coding	12	28	64	482	0	0	0	0	0	2	1	0	153	0	10	0	0	61	0	0	0	0	0	2	0	0	28	329
PdeH.Chr07A.1423	evm.TU.Chr07A.1423	evm.model.Chr07A.1423	protein_coding	12	13	35	365	0	1	0	9	0	0	2	1	142	0	12	0	0	32	0	0	0	0	0	0	0	0	13	213
PdeH.Chr07A.1459	evm.TU.Chr07A.1459	evm.model.Chr07A.1459	protein_coding	12	13	31	550	0	0	0	0	3	0	1	0	107	0	12	0	86	27	0	0	0	1	0	0	0	0	13	357
PdeH.Chr07A.770	evm.TU.Chr07A.770	evm.model.Chr07A.770	protein_coding	12	27	63	382	0	0	0	0	0	0	0	0	199	0	4	0	195	63	0	2	1	12	0	5	0	0	18	0
PdeH.Chr07A.911	evm.TU.Chr07A.911	evm.model.Chr07A.911	protein_coding	12	26	50	664	0	0	0	0	0	0	0	0	329	0	2	0	46	50	0	0	1	4	0	8	1	0	25	291
PdeH.Chr08A.113	evm.TU.Chr08A.113	evm.model.Chr08A.113	protein_coding	12	78	104	316	0	0	0	0	0	0	0	3	198	0	4	0	94	101	0	1	0	5	0	6	1	0	75	28
PdeH.Chr08A.146	evm.TU.Chr08A.146	evm.model.Chr08A.146	protein_coding	12	51	71	276	0	0	0	0	0	0	0	0	103	0	4	0	118	71	0	0	1	4	1	5	2	0	49	58
PdeH.Chr08A.68	evm.TU.Chr08A.68	evm.model.Chr08A.68	protein_coding	12	49	104	276	0	0	0	0	1	0	1	0	235	0	9	0	43	102	0	1	0	3	0	1	1	0	48	0
PdeH.Chr10A.43	evm.TU.Chr10A.43	evm.model.Chr10A.43	protein_coding	12	15	36	206	0	0	0	0	0	1	0	1	0	0	7	0	13	34	0	0	0	5	1	3	1	0	13	195
PdeH.Chr11A.1025	evm.TU.Chr11A.1025	evm.model.Chr11A.1025	protein_coding	12	27	62	491	0	0	0	0	1	0	0	0	111	0	5	0	100	61	0	3	0	5	0	4	0	0	23	287
PdeH.Chr11A.189	evm.TU.Chr11A.189	evm.model.Chr11A.189	protein_coding	12	8	34	61	0	0	0	0	1	0	0	0	9	0	9	0	11	33	0	1	0	1	0	2	0	0	8	42
PdeH.Chr11A.969	evm.TU.Chr11A.969	evm.model.Chr11A.969	protein_coding	12	18	50	140	0	0	0	0	0	0	0	0	31	0	6	0	5	50	0	0	0	1	1	4	1	0	18	104
PdeH.Chr12A.596	evm.TU.Chr12A.596	evm.model.Chr12A.596	protein_coding	12	20	38	232	0	0	0	0	1	1	1	1	0	0	7	0	122	35	0	2	0	8	1	2	0	0	15	117
PdeH.Chr12A.683	evm.TU.Chr12A.683	evm.model.Chr12A.683	protein_coding	12	21	84	686	0	0	0	0	0	1	2	0	311	0	6	0	139	82	0	0	1	8	0	4	1	0	20	238
PdeH.Chr13A.957	evm.TU.Chr13A.957	evm.model.Chr13A.957	protein_coding	12	22	34	549	0	0	0	0	0	0	0	0	215	0	3	0	93	34	0	0	1	2	1	6	1	0	22	242
PdeH.Chr14A.1651	evm.TU.Chr14A.1651	evm.model.Chr14A.1651	protein_coding	12	28	31	431	0	0	0	0	0	0	0	0	116	0	6	0	205	31	0	2	2	8	0	4	0	0	27	115
PdeH.Chr14A.1781	evm.TU.Chr14A.1781	evm.model.Chr14A.1781	protein_coding	12	36	37	357	0	0	0	0	0	0	3	1	124	0	11	0	74	33	0	0	0	3	0	1	0	0	33	162
PdeH.Chr14A.262	evm.TU.Chr14A.262	evm.model.Chr14A.262	protein_coding	12	14	48	515	0	0	0	0	0	0	0	0	339	0	7	0	5	48	0	0	1	3	0	3	1	1	13	172
PdeH.Chr14A.723	evm.TU.Chr14A.723	evm.model.Chr14A.723	protein_coding	12	34	66	205	0	0	0	0	0	0	0	0	167	0	6	0	42	66	0	1	2	5	0	3	1	0	33	0
PdeH.Chr14A.859	evm.TU.Chr14A.859	evm.model.Chr14A.859	protein_coding	12	27	45	87	0	0	0	0	0	0	0	0	59	0	2	0	30	45	0	0	0	4	0	9	1	0	25	0
PdeH.Chr14A.873	evm.TU.Chr14A.873	evm.model.Chr14A.873	protein_coding	12	28	69	759	0	0	0	0	0	0	0	0	139	0	3	0	204	69	0	2	1	7	0	5	1	0	25	422
PdeH.Chr15A.258	evm.TU.Chr15A.258	evm.model.Chr15A.258	protein_coding	12	22	27	586	0	0	0	0	1	0	0	1	194	0	9	0	113	25	0	1	1	6	0	1	0	0	19	284
PdeH.Chr15A.585	evm.TU.Chr15A.585	evm.model.Chr15A.585	protein_coding	12	41	96	538	0	0	0	0	1	0	0	1	180	0	2	0	49	94	0	1	0	9	0	8	1	0	36	315
PdeH.Chr16A.432	evm.TU.Chr16A.432	evm.model.Chr16A.432	protein_coding	12	35	96	258	0	0	0	0	0	1	2	0	60	0	9	0	25	93	0	0	0	3	0	3	0	1	33	174
PdeH.Chr17A.1172	evm.TU.Chr17A.1172	evm.model.Chr17A.1172	protein_coding	12	24	42	327	0	0	0	0	0	0	1	0	12	0	2	0	241	41	0	0	4	9	0	5	1	0	17	85
PdeH.Chr17A.1419	evm.TU.Chr17A.1419	evm.model.Chr17A.1419	protein_coding	12	88	158	124	0	26	0	0	0	0	0	0	45	0	10	0	0	158	0	0	0	0	0	2	0	0	88	53
PdeH.Chr17A.1478	evm.TU.Chr17A.1478	evm.model.Chr17A.1478	protein_coding	12	16	68	418	0	0	0	0	0	0	0	0	276	0	10	0	15	68	0	0	0	0	0	2	0	0	16	127
PdeH.Chr17A.1558	evm.TU.Chr17A.1558	evm.model.Chr17A.1558	protein_coding	12	79	186	211	0	11	2	22	2	1	1	0	47	0	8	0	0	182	0	0	0	0	0	5	0	0	77	131
PdeH.Chr17A.322	evm.TU.Chr17A.322	evm.model.Chr17A.322	protein_coding	12	11	31	293	0	0	0	0	1	0	1	0	103	0	7	0	97	30	0	1	0	1	1	3	0	0	11	94
PdeH.Chr17A.867	evm.TU.Chr17A.867	evm.model.Chr17A.867	protein_coding	12	97	135	358	0	59	2	5	0	0	3	0	154	0	1	0	0	133	0	0	0	0	0	11	0	0	95	140
PdeH.Chr18A.1501	evm.TU.Chr18A.1501	evm.model.Chr18A.1501	protein_coding	12	46	77	204	0	0	11	48	0	1	0	0	69	0	3	0	9	76	0	1	1	1	0	6	1	0	35	80
PdeH.Chr18A.283	evm.TU.Chr18A.283	evm.model.Chr18A.283	protein_coding	12	21	43	460	0	3	0	5	0	0	1	7	193	0	12	0	108	35	0	0	0	4	0	0	0	0	18	154
PdeH.Chr18A.283	evm.TU.Chr18A.283	evm.model.Chr18A.283.1.61460731	protein_coding	12	23	43	460	0	3	2	12	0	0	1	7	193	0	12	0	101	35	0	0	0	4	0	0	0	0	18	154
PdeH.Chr18A.454	evm.TU.Chr18A.454	evm.model.Chr18A.454	protein_coding	12	71	122	712	0	0	0	0	1	1	0	0	255	0	4	0	77	120	0	0	1	4	0	7	0	0	69	383
PdeH.Chr01A.1610	evm.TU.Chr01A.1610	evm.model.Chr01A.1610	protein_coding	11	19	30	213	0	0	0	0	0	0	0	0	55	0	8	0	85	30	0	0	0	6	0	3	2	0	15	77
PdeH.Chr01A.1708	evm.TU.Chr01A.1708	evm.model.Chr01A.1708	protein_coding	11	36	86	321	0	0	0	0	0	1	1	0	124	0	0	0	101	84	0	3	0	5	0	7	1	1	33	101
PdeH.Chr01A.1914	evm.TU.Chr01A.1914	evm.model.Chr01A.1914	protein_coding	11	13	24	444	0	0	0	0	0	0	0	0	98	0	3	0	136	24	0	2	2	3	0	5	0	0	11	216
PdeH.Chr01A.1956	evm.TU.Chr01A.1956	evm.model.Chr01A.1956	protein_coding	11	54	118	180	0	0	0	0	0	2	1	0	161	0	5	0	22	115	0	1	0	3	0	4	1	0	52	0
PdeH.Chr01A.1988	evm.TU.Chr01A.1988	evm.model.Chr01A.1988	protein_coding	11	51	65	502	0	0	0	0	0	0	0	0	204	0	4	0	148	65	0	0	3	10	0	5	0	0	44	160
PdeH.Chr01A.2018	evm.TU.Chr01A.2018	evm.model.Chr01A.2018	protein_coding	11	14	21	494	0	0	0	0	0	0	2	0	378	0	10	0	18	19	0	0	0	1	0	1	0	0	14	98
PdeH.Chr01A.2413	evm.TU.Chr01A.2413	evm.model.Chr01A.2413	protein_coding	11	65	117	72	0	0	0	0	0	0	0	0	45	0	2	0	15	117	0	0	0	2	0	9	0	0	64	13
PdeH.Chr01A.2801	evm.TU.Chr01A.2801	evm.model.Chr01A.2801	protein_coding	11	20	50	312	0	0	0	0	0	2	2	2	285	0	11	0	0	44	0	0	0	0	0	0	0	0	20	27
PdeH.Chr01A.2955	evm.TU.Chr01A.2955	evm.model.Chr01A.2955	protein_coding	11	26	42	370	0	0	0	0	0	0	0	0	0	0	7	0	148	42	0	0	1	8	0	3	0	0	21	228
PdeH.Chr01A.3382	evm.TU.Chr01A.3382	evm.model.Chr01A.3382	protein_coding	11	31	64	242	0	0	0	0	0	0	0	0	147	0	3	0	23	64	0	1	2	3	0	5	0	0	28	78
PdeH.Chr01A.4621	evm.TU.Chr01A.4621	evm.model.Chr01A.4621	protein_coding	11	32	53	634	0	7	0	0	0	0	1	0	241	0	8	0	26	52	0	0	0	0	0	2	1	0	32	360
PdeH.Chr01A.4860	evm.TU.Chr01A.4860	evm.model.Chr01A.4860	protein_coding	11	57	92	296	0	0	0	0	0	0	0	0	61	0	4	0	67	92	0	0	0	5	0	7	0	0	53	172
PdeH.Chr02A.2217	evm.TU.Chr02A.2217	evm.model.Chr02A.2217	protein_coding	11	16	16	400	0	14	1	16	1	4	0	3	100	0	10	0	6	8	0	0	0	0	0	2	0	0	15	264
PdeH.Chr02A.583	evm.TU.Chr02A.583	evm.model.Chr02A.583	protein_coding	11	72	110	120	0	0	0	0	0	1	0	0	0	0	2	0	0	109	0	0	0	0	1	8	0	0	72	120
PdeH.Chr03A.1817	evm.TU.Chr03A.1817	evm.model.Chr03A.1817	protein_coding	11	12	14	970	0	0	0	0	0	0	0	2	131	0	11	0	474	12	0	0	0	2	0	1	0	0	11	366
PdeH.Chr03A.725	evm.TU.Chr03A.725	evm.model.Chr03A.725	protein_coding	11	101	125	568	0	0	0	0	0	0	0	0	280	0	5	0	59	125	0	0	1	4	0	5	1	0	100	231
PdeH.Chr04A.1460	evm.TU.Chr04A.1460	evm.model.Chr04A.1460	protein_coding	11	60	99	311	0	0	0	0	0	0	0	0	139	0	4	0	26	99	0	1	0	2	0	6	1	0	59	148
PdeH.Chr04A.1621	evm.TU.Chr04A.1621	evm.model.Chr04A.1621.1.614614e7	protein_coding	11	5	9	251	0	18	0	7	0	0	0	0	97	0	10	0	24	9	0	0	0	1	0	1	0	0	4	106
PdeH.Chr04A.1722	evm.TU.Chr04A.1722	evm.model.Chr04A.1722	protein_coding	11	53	107	164	0	0	0	0	0	0	2	0	10	0	2	0	40	105	0	1	0	4	0	8	0	0	49	119
PdeH.Chr04A.1985	evm.TU.Chr04A.1985	evm.model.Chr04A.1985	protein_coding	11	24	61	288	0	0	0	0	0	0	0	0	110	0	7	0	78	61	0	0	0	4	0	4	0	0	22	102
PdeH.Chr04A.546	evm.TU.Chr04A.546	evm.model.Chr04A.546	protein_coding	11	25	38	502	0	0	0	0	0	0	0	0	186	0	4	0	96	38	0	3	0	9	0	4	0	0	18	230
PdeH.Chr04A.873	evm.TU.Chr04A.873	evm.model.Chr04A.873	protein_coding	11	42	94	395	0	0	0	0	0	2	0	0	128	0	1	0	147	92	0	3	0	7	0	7	0	0	37	128
PdeH.Chr05A.1281	evm.TU.Chr05A.1281	evm.model.Chr05A.1281	protein_coding	11	7	16	336	0	0	0	0	0	0	0	0	83	0	11	0	62	16	0	0	0	1	0	0	0	0	6	192
PdeH.Chr06A.1078	evm.TU.Chr06A.1078	evm.model.Chr06A.1078	protein_coding	11	43	90	791	0	0	0	0	0	0	1	0	278	0	1	0	176	90	0	1	1	7	0	7	1	0	38	344
PdeH.Chr06A.2442	evm.TU.Chr06A.2442	evm.model.Chr06A.2442	protein_coding	11	7	13	150	0	0	0	0	0	0	2	0	109	0	9	0	46	11	0	1	0	6	0	1	0	0	3	0
PdeH.Chr06A.587	evm.TU.Chr06A.587_evm.TU.Chr06A.588	evm.model.Chr06A.587_evm.model.Chr06A.588	protein_coding	11	38	44	421	0	4	0	1	1	0	1	0	78	0	10	0	126	42	0	0	0	4	0	1	0	0	36	214
PdeH.Chr07A.1006	evm.TU.Chr07A.1006	evm.model.Chr07A.1006	protein_coding	11	19	30	339	0	0	0	0	0	0	0	0	284	0	6	0	0	30	0	0	0	0	0	5	0	0	19	55
PdeH.Chr07A.484	evm.TU.Chr07A.484	evm.model.Chr07A.484	protein_coding	11	24	37	781	0	0	0	0	0	0	0	0	189	0	2	0	265	37	0	2	0	6	1	5	1	0	21	332
PdeH.Chr08A.1158	evm.TU.Chr08A.1158	evm.model.Chr08A.1158	protein_coding	11	21	27	180	0	0	0	0	0	0	0	0	37	0	11	0	33	27	0	0	0	0	0	0	0	0	21	110
PdeH.Chr08A.183	evm.TU.Chr08A.183	evm.model.Chr08A.183	protein_coding	11	14	34	518	0	0	0	0	1	0	2	0	397	0	10	0	64	31	0	1	1	5	0	0	0	0	11	62
PdeH.Chr08A.2329	evm.TU.Chr08A.2329	evm.model.Chr08A.2329	protein_coding	11	18	29	480	0	0	0	0	1	1	1	0	53	0	9	0	151	26	0	0	0	5	0	2	0	0	13	281
PdeH.Chr08A.320	evm.TU.Chr08A.320	evm.model.Chr08A.320	protein_coding	11	76	91	337	0	0	0	0	0	1	1	1	64	0	6	0	0	88	0	0	0	1	0	4	1	0	76	273
PdeH.Chr08A.525	evm.TU.Chr08A.525	evm.model.Chr08A.525	protein_coding	11	16	24	407	0	0	0	0	1	1	0	1	209	0	10	0	22	21	0	0	1	3	0	0	0	0	14	179
PdeH.Chr09A.1207	evm.TU.Chr09A.1207	evm.model.Chr09A.1207	protein_coding	11	17	36	447	0	0	0	0	0	0	0	2	220	0	11	0	0	34	0	0	0	0	0	0	0	0	17	227
PdeH.Chr10A.1822	evm.TU.Chr10A.1822	evm.model.Chr10A.1822	protein_coding	11	18	35	131	0	0	0	0	0	0	0	0	52	0	9	0	12	35	0	0	1	1	0	1	0	0	18	68
PdeH.Chr10A.785	evm.TU.Chr10A.785	evm.model.Chr10A.785	protein_coding	11	104	107	581	0	0	0	0	0	1	1	0	313	0	6	0	44	105	0	0	1	5	0	3	1	0	102	227
PdeH.Chr11A.1091	evm.TU.Chr11A.1091	evm.model.Chr11A.1091	protein_coding	11	46	93	488	0	0	0	0	0	0	0	0	146	0	4	0	154	93	0	1	1	7	0	5	0	0	42	194
PdeH.Chr11A.147	evm.TU.Chr11A.147	evm.model.Chr11A.147	protein_coding	11	16	77	134	0	0	0	0	1	1	1	0	73	0	10	0	1	74	0	0	0	1	0	1	0	0	16	60
PdeH.Chr12A.1076	evm.TU.Chr12A.1076	evm.model.Chr12A.1076	protein_coding	11	23	28	390	0	7	5	32	0	0	1	0	102	0	9	0	12	27	0	0	1	1	0	1	0	0	17	238
PdeH.Chr12A.490	evm.TU.Chr12A.490	evm.model.Chr12A.490	protein_coding	11	14	31	236	0	0	0	0	1	0	1	0	213	0	5	0	22	29	0	1	0	2	0	5	0	0	12	4
PdeH.Chr12A.572	evm.TU.Chr12A.572	evm.model.Chr12A.572	protein_coding	11	30	48	404	0	0	0	0	0	0	0	0	322	0	2	0	81	48	0	0	0	10	0	9	0	0	24	7
PdeH.Chr12A.90	evm.TU.Chr12A.90	evm.model.Chr12A.90	protein_coding	11	12	32	187	0	0	0	1	0	1	1	0	10	0	9	0	3	30	0	0	0	2	0	2	0	0	11	174
PdeH.Chr14A.1836	evm.TU.Chr14A.1836	evm.model.Chr14A.1836	protein_coding	11	11	21	375	0	0	0	2	0	1	0	0	45	0	11	0	3	20	0	0	0	1	0	1	0	0	10	326
PdeH.Chr14A.1896	evm.TU.Chr14A.1896	evm.model.Chr14A.1896	protein_coding	11	20	18	645	0	0	0	0	0	0	0	1	138	0	9	0	221	17	0	0	0	4	0	2	0	0	18	288
PdeH.Chr14A.657	evm.TU.Chr14A.657	evm.model.Chr14A.657	protein_coding	11	16	41	513	0	0	0	0	0	0	0	0	170	0	6	0	174	41	0	0	1	8	0	3	1	1	12	173
PdeH.Chr15A.1173	evm.TU.Chr15A.1173	evm.model.Chr15A.1173	protein_coding	11	33	100	82	0	0	0	7	0	1	0	1	55	0	9	0	9	98	0	0	0	0	0	3	0	0	33	11
PdeH.Chr15A.1173	evm.TU.Chr15A.1173	evm.model.Chr15A.1173.1.614611cd	protein_coding	11	34	100	71	0	0	1	16	0	1	0	1	55	0	9	0	0	98	0	0	0	0	0	3	0	0	33	0
PdeH.Chr15A.516	evm.TU.Chr15A.516	evm.model.Chr15A.516	protein_coding	11	93	144	437	0	0	0	0	0	1	0	1	301	0	4	0	12	143	0	0	0	1	0	6	1	0	93	124
PdeH.Chr16A.102	evm.TU.Chr16A.102	evm.model.Chr16A.102	protein_coding	11	28	45	368	0	0	0	0	2	1	2	0	127	0	7	0	234	40	0	0	0	17	2	2	0	0	18	17
PdeH.Chr16A.643	evm.TU.Chr16A.643	evm.model.Chr16A.643	protein_coding	11	18	36	677	0	0	0	0	0	0	0	1	201	0	4	0	93	36	0	1	0	8	1	4	2	0	14	388
PdeH.Chr17A.1262	evm.TU.Chr17A.1262	evm.model.Chr17A.1262	protein_coding	11	18	21	279	0	46	3	12	0	2	1	1	104	0	9	0	0	18	0	0	0	0	0	2	0	0	15	117
PdeH.Chr17A.254	evm.TU.Chr17A.254	evm.model.Chr17A.254	protein_coding	11	14	90	15	0	4	0	0	1	1	0	0	11	0	9	0	0	88	0	0	0	0	0	2	0	0	14	0
PdeH.Chr17A.54	evm.TU.Chr17A.54	evm.model.Chr17A.54	protein_coding	11	36	67	578	0	0	0	0	0	0	1	0	248	0	4	0	207	66	0	4	0	13	0	3	0	0	28	135
PdeH.Chr17A.57	evm.TU.Chr17A.57	evm.model.Chr17A.57	protein_coding	11	21	52	353	0	0	0	0	0	0	0	0	95	0	7	0	88	52	0	0	0	2	0	4	0	0	19	172
PdeH.Chr17A.773	evm.TU.Chr17A.773	evm.model.Chr17A.773	protein_coding	11	38	62	107	0	0	0	0	0	0	0	0	38	0	7	0	15	62	0	1	0	3	0	3	0	0	35	58
PdeH.Chr19A.1091	evm.TU.Chr19A.1091	evm.model.Chr19A.1091	protein_coding	11	19	28	281	0	0	0	0	0	0	1	1	196	0	9	0	52	26	0	0	0	6	0	3	0	0	15	37
PdeH.Chr19A.1243	evm.TU.Chr19A.1243	evm.model.Chr19A.1243	protein_coding	11	47	70	48	0	0	0	0	0	0	1	0	0	0	7	0	48	69	0	0	0	1	0	4	0	0	47	0
PdeH.Chr19A.209	evm.TU.Chr19A.209	evm.model.Chr19A.209	protein_coding	11	33	72	118	0	0	0	0	1	0	0	0	71	0	11	0	46	71	0	0	0	1	1	0	0	0	33	1
PdeH.Chr19A.275	evm.TU.Chr19A.275	evm.model.Chr19A.275	protein_coding	11	30	142	57	0	0	0	0	1	1	2	0	39	0	8	0	22	138	0	0	0	5	0	3	0	0	26	0
PdeH.Chr19A.320	evm.TU.Chr19A.320	evm.model.Chr19A.320	protein_coding	11	27	110	623	0	0	0	0	3	1	2	1	253	0	8	0	354	103	0	0	0	8	0	3	0	0	24	19
PdeH.Chr19A.555	evm.TU.Chr19A.555	evm.model.Chr19A.555	protein_coding	11	47	129	457	0	0	0	0	0	1	1	0	164	0	10	0	8	127	0	0	0	1	0	1	0	0	47	285
PdeH.Chr19A.810	evm.TU.Chr19A.810	evm.model.Chr19A.810	protein_coding	11	44	86	435	0	0	0	0	0	0	0	1	49	0	2	0	30	86	0	0	0	3	1	8	0	0	42	358
PdeH.Chr19A.913	evm.TU.Chr19A.913	evm.model.Chr19A.913	protein_coding	11	29	79	160	0	0	0	0	0	0	0	0	28	0	6	0	138	79	0	2	0	12	0	2	1	0	25	0
PdeH.Chr01A.2213	evm.TU.Chr01A.2213	evm.model.Chr01A.2213	protein_coding	10	23	76	132	0	0	0	0	0	0	1	1	108	0	5	0	27	74	0	0	2	2	0	3	0	0	22	0
PdeH.Chr01A.2583	evm.TU.Chr01A.2583	evm.model.Chr01A.2583	protein_coding	10	7	19	623	0	0	0	0	1	0	2	0	276	0	9	0	62	16	0	0	0	2	1	1	0	1	6	285
PdeH.Chr01A.2632	evm.TU.Chr01A.2632	evm.model.Chr01A.2632	protein_coding	10	24	67	373	0	0	0	0	1	0	0	0	229	0	5	0	17	66	0	0	0	1	0	5	0	0	23	128
PdeH.Chr01A.2840	evm.TU.Chr01A.2840	evm.model.Chr01A.2840	protein_coding	10	6	15	412	0	0	0	0	0	0	0	0	175	0	5	0	5	15	0	0	0	1	0	4	1	0	6	232
PdeH.Chr01A.2888	evm.TU.Chr01A.2888	evm.model.Chr01A.2888	protein_coding	10	38	97	238	0	0	0	0	0	0	0	0	139	0	4	0	9	97	0	0	1	4	0	5	0	0	37	92
PdeH.Chr01A.3194	evm.TU.Chr01A.3194	evm.model.Chr01A.3194	protein_coding	10	12	36	518	0	0	0	0	0	0	0	0	243	0	1	0	99	36	0	1	3	2	1	5	0	0	10	182
PdeH.Chr01A.4142	evm.TU.Chr01A.4142	evm.model.Chr01A.4142	protein_coding	10	47	75	268	0	0	0	0	0	0	0	0	34	0	3	0	0	75	0	0	0	1	0	6	1	0	47	234
PdeH.Chr01A.4388	evm.TU.Chr01A.4388	evm.model.Chr01A.4388	protein_coding	10	17	50	476	0	0	0	0	0	0	0	0	233	0	3	0	9	50	0	0	1	5	0	5	1	1	13	238
PdeH.Chr01A.4499	evm.TU.Chr01A.4499	evm.model.Chr01A.4499	protein_coding	10	8	21	452	0	0	0	0	0	0	0	0	317	0	5	0	98	21	0	2	1	2	0	3	0	0	7	41
PdeH.Chr02A.1491	evm.TU.Chr02A.1491	evm.model.Chr02A.1491	protein_coding	10	9	8	348	0	0	1	2	0	0	1	0	134	0	7	0	81	8	0	1	0	2	0	2	0	0	6	134
PdeH.Chr03A.448	evm.TU.Chr03A.448	evm.model.Chr03A.448	protein_coding	10	18	38	737	0	0	0	0	0	0	0	0	337	0	2	0	76	38	0	1	1	8	0	5	1	0	12	332
PdeH.Chr04A.1134	evm.TU.Chr04A.1134	evm.model.Chr04A.1134	protein_coding	10	32	74	718	0	0	0	0	0	0	0	0	185	0	1	0	177	74	0	0	1	7	0	8	0	1	25	363
PdeH.Chr04A.1212	evm.TU.Chr04A.1212	evm.model.Chr04A.1212	protein_coding	10	46	78	295	0	0	0	0	0	0	0	0	37	0	7	0	72	78	0	1	0	3	0	2	0	0	43	190
PdeH.Chr04A.1494	evm.TU.Chr04A.1494	evm.model.Chr04A.1494	protein_coding	10	49	73	240	0	0	0	0	0	0	1	0	133	0	5	0	109	72	0	0	0	2	0	5	0	0	47	0
PdeH.Chr04A.202	evm.TU.Chr04A.202	evm.model.Chr04A.202	protein_coding	10	17	36	340	0	0	0	0	0	0	0	0	235	0	2	0	27	36	0	0	1	2	0	6	1	0	16	80
PdeH.Chr04A.2106	evm.TU.Chr04A.2106	evm.model.Chr04A.2106	protein_coding	10	23	75	227	0	3	0	0	0	0	3	1	190	0	10	0	22	71	0	0	0	1	0	0	0	0	22	13
PdeH.Chr04A.293	evm.TU.Chr04A.293	evm.model.Chr04A.293	protein_coding	10	20	40	357	0	0	0	0	1	0	2	0	159	0	7	0	76	37	0	2	0	4	0	1	0	0	17	127
PdeH.Chr04A.826	evm.TU.Chr04A.826	evm.model.Chr04A.826	protein_coding	10	5	12	656	0	0	0	0	1	0	1	0	130	0	8	0	164	10	0	1	0	3	0	1	0	0	2	366
PdeH.Chr05A.1715	evm.TU.Chr05A.1715	evm.model.Chr05A.1715	protein_coding	10	4	13	542	0	0	0	0	0	0	0	0	373	0	7	0	29	13	0	0	0	4	0	2	2	0	3	141
PdeH.Chr05A.2412	evm.TU.Chr05A.2412	evm.model.Chr05A.2412	protein_coding	10	9	51	374	0	9	0	0	0	0	0	1	131	0	4	0	38	50	0	0	1	4	0	5	0	0	6	200
PdeH.Chr05A.416	evm.TU.Chr05A.416	evm.model.Chr05A.416	protein_coding	10	13	41	460	0	0	0	0	0	0	0	0	250	0	3	0	65	41	0	3	0	6	1	2	1	0	9	152
PdeH.Chr06A.1554	evm.TU.Chr06A.1554	evm.model.Chr06A.1554	protein_coding	10	9	39	597	0	0	0	0	0	2	0	0	343	0	6	0	137	37	0	2	0	6	1	2	0	0	4	124
PdeH.Chr06A.17	evm.TU.Chr06A.17	evm.model.Chr06A.17	protein_coding	10	27	81	167	0	0	0	0	1	2	2	0	33	0	9	0	99	76	0	0	0	2	0	0	1	0	26	36
PdeH.Chr06A.1717	evm.TU.Chr06A.1717	evm.model.Chr06A.1717	protein_coding	10	16	37	572	0	0	0	0	0	0	0	0	346	0	2	0	55	37	0	0	1	5	0	6	1	0	12	176
PdeH.Chr07A.418	evm.TU.Chr07A.418	evm.model.Chr07A.418	protein_coding	10	14	18	319	0	0	0	0	0	0	0	0	41	0	5	0	196	18	0	0	1	6	0	4	0	0	9	88
PdeH.Chr08A.1526	evm.TU.Chr08A.1526	evm.model.Chr08A.1526	protein_coding	10	8	16	386	0	0	0	0	1	0	0	0	167	0	8	0	65	15	0	1	1	4	0	0	0	0	6	158
PdeH.Chr08A.247	evm.TU.Chr08A.247	evm.model.Chr08A.247	protein_coding	10	44	77	480	0	0	0	0	0	0	0	0	379	0	8	0	50	77	0	0	0	3	0	2	0	0	41	54
PdeH.Chr08A.305	evm.TU.Chr08A.305	evm.model.Chr08A.305	protein_coding	10	13	20	491	0	0	0	0	0	0	0	0	236	0	7	0	78	20	0	1	1	3	0	1	0	0	12	180
PdeH.Chr08A.845	evm.TU.Chr08A.845	evm.model.Chr08A.845	protein_coding	10	97	37	228	0	0	0	0	2	2	6	1	101	0	10	0	0	26	0	0	0	0	0	0	0	0	97	127
PdeH.Chr09A.891	evm.TU.Chr09A.891	evm.model.Chr09A.891	protein_coding	10	21	23	380	0	0	0	0	0	0	0	1	91	0	8	0	156	22	0	0	1	8	1	0	0	0	16	139
PdeH.Chr10A.146	evm.TU.Chr10A.146	evm.model.Chr10A.146	protein_coding	10	14	12	116	0	0	0	0	0	0	1	0	62	0	9	0	40	11	0	0	0	6	0	1	0	0	8	20
PdeH.Chr10A.152	evm.TU.Chr10A.152	evm.model.Chr10A.152	protein_coding	10	8	14	351	0	0	0	0	1	0	1	0	146	0	7	0	19	12	0	1	0	0	0	2	0	0	8	187
PdeH.Chr10A.277	evm.TU.Chr10A.277	evm.model.Chr10A.277	protein_coding	10	20	50	687	0	0	0	0	0	0	0	0	354	0	7	0	144	50	0	0	0	3	0	4	0	0	17	192
PdeH.Chr10A.733	evm.TU.Chr10A.733	evm.model.Chr10A.733	protein_coding	10	91	80	191	0	0	0	0	0	0	0	0	18	0	9	0	0	80	0	0	0	0	0	1	0	0	91	173
PdeH.Chr11A.1165	evm.TU.Chr11A.1165	evm.model.Chr11A.1165	protein_coding	10	17	46	296	0	0	0	0	0	1	0	0	91	0	5	0	52	45	0	0	0	4	1	4	0	0	16	154
PdeH.Chr11A.1181	evm.TU.Chr11A.1181	evm.model.Chr11A.1181	protein_coding	10	44	84	199	0	0	0	0	0	0	1	0	118	0	7	0	9	83	0	0	0	2	0	2	1	0	44	72
PdeH.Chr11A.1330	evm.TU.Chr11A.1330	evm.model.Chr11A.1330	protein_coding	10	17	24	413	0	0	0	0	0	0	0	0	109	0	6	0	239	24	0	2	0	12	0	3	0	0	9	75
PdeH.Chr11A.412	evm.TU.Chr11A.412	evm.model.Chr11A.412	protein_coding	10	11	22	520	0	0	4	28	0	1	1	0	293	0	9	0	18	20	0	1	0	4	0	0	0	0	5	184
PdeH.Chr11A.786	evm.TU.Chr11A.786	evm.model.Chr11A.786	protein_coding	10	19	64	101	0	0	0	0	0	0	0	0	11	0	2	0	60	64	0	1	1	5	0	6	0	0	15	36
PdeH.Chr11A.888	evm.TU.Chr11A.888	evm.model.Chr11A.888	protein_coding	10	153	95	394	0	0	0	0	0	1	0	0	250	0	5	0	37	94	0	0	0	0	0	5	0	0	153	107
PdeH.Chr12A.1076	evm.TU.Chr12A.1076	evm.model.Chr12A.1076.1.61460ea4	protein_coding	10	22	28	391	0	7	5	35	0	0	1	0	102	0	9	0	9	27	0	0	0	0	0	1	0	0	17	238
PdeH.Chr12A.741	evm.TU.Chr12A.741	evm.model.Chr12A.741	protein_coding	10	26	51	634	0	0	0	0	0	0	1	0	157	0	2	0	194	50	0	2	2	7	1	3	0	0	21	292
PdeH.Chr12A.742	evm.TU.Chr12A.742	evm.model.Chr12A.742	protein_coding	10	51	45	888	0	0	5	23	0	2	2	0	273	0	10	0	248	41	0	0	0	9	0	0	0	0	40	350
PdeH.Chr13A.1053	evm.TU.Chr13A.1053	evm.model.Chr13A.1053	protein_coding	10	8	22	672	0	0	0	0	0	0	0	0	237	0	5	0	53	22	0	1	0	2	0	4	2	0	8	383
PdeH.Chr13A.535	evm.TU.Chr13A.535	evm.model.Chr13A.535	protein_coding	10	6	9	538	0	24	0	0	0	1	0	0	408	0	8	0	49	9	0	0	1	2	0	1	0	0	4	60
PdeH.Chr13A.689	evm.TU.Chr13A.689	evm.model.Chr13A.689	protein_coding	10	28	50	288	0	0	0	0	0	0	0	0	38	0	2	0	264	50	0	4	2	11	0	1	1	0	20	0
PdeH.Chr13A.964	evm.TU.Chr13A.964	evm.model.Chr13A.964	protein_coding	10	58	86	416	0	0	0	0	0	0	0	0	127	0	5	0	30	86	0	2	1	5	0	2	0	0	54	266
PdeH.Chr13A.995	evm.TU.Chr13A.995	evm.model.Chr13A.995	protein_coding	10	58	52	174	0	0	0	0	0	1	0	0	174	0	2	0	0	51	0	0	0	1	0	7	1	0	58	0
PdeH.Chr14A.2407	evm.TU.Chr14A.2407	evm.model.Chr14A.2407	protein_coding	10	4	15	399	0	0	0	0	0	0	0	0	212	0	4	0	15	15	0	0	1	3	0	5	1	0	3	174
PdeH.Chr14A.306	evm.TU.Chr14A.306	evm.model.Chr14A.306	protein_coding	10	57	107	283	0	0	0	0	0	0	0	0	11	0	0	0	114	107	0	1	0	10	0	8	1	0	50	166
PdeH.Chr14A.456	evm.TU.Chr14A.456	evm.model.Chr14A.456	protein_coding	10	33	46	195	0	0	1	9	0	0	0	0	58	0	6	0	13	46	0	0	2	6	0	2	0	0	27	122
PdeH.Chr14A.758	evm.TU.Chr14A.758	evm.model.Chr14A.758	protein_coding	10	88	119	367	0	0	0	0	0	0	0	2	171	0	0	0	28	117	0	1	0	3	0	8	1	0	86	171
PdeH.Chr15A.726	evm.TU.Chr15A.726	evm.model.Chr15A.726	protein_coding	10	22	53	534	0	0	0	0	0	0	0	0	179	0	2	0	83	53	0	2	0	7	1	5	0	0	19	277
PdeH.Chr16A.1385	evm.TU.Chr16A.1385	evm.model.Chr16A.1385	protein_coding	10	6	6	306	0	0	0	0	0	0	1	0	232	0	8	0	45	5	0	0	1	7	0	0	2	0	2	34
PdeH.Chr16A.1396	evm.TU.Chr16A.1396	evm.model.Chr16A.1396	protein_coding	10	68	144	186	0	0	0	0	0	2	0	1	136	0	9	0	0	141	0	0	0	0	0	2	0	0	68	50
PdeH.Chr16A.251	evm.TU.Chr16A.251	evm.model.Chr16A.251	protein_coding	10	44	138	194	0	0	0	0	0	1	3	0	107	0	9	0	71	135	0	0	0	1	0	1	0	1	43	16
PdeH.Chr16A.479	evm.TU.Chr16A.479	evm.model.Chr16A.479	protein_coding	10	11	25	352	0	0	0	0	0	0	0	0	183	0	9	0	91	25	0	0	0	3	0	2	0	0	8	81
PdeH.Chr16A.897	evm.TU.Chr16A.897	evm.model.Chr16A.897	protein_coding	10	23	72	471	0	0	0	0	2	2	1	0	91	0	8	0	186	67	0	1	1	10	1	0	0	0	19	200
PdeH.Chr17A.1193	evm.TU.Chr17A.1193	evm.model.Chr17A.1193	protein_coding	10	18	26	381	0	0	0	0	0	0	0	1	110	0	5	0	64	25	0	0	0	6	1	4	0	0	15	210
PdeH.Chr17A.671	evm.TU.Chr17A.671	evm.model.Chr17A.671	protein_coding	10	9	27	560	0	0	0	0	0	0	0	0	383	0	6	0	0	27	0	0	0	0	1	3	0	0	9	177
PdeH.Chr17A.744	evm.TU.Chr17A.744	evm.model.Chr17A.744	protein_coding	10	31	56	221	0	0	0	0	0	0	0	0	62	0	2	0	5	56	0	0	0	1	0	7	1	0	31	154
PdeH.Chr18A.449	evm.TU.Chr18A.449	evm.model.Chr18A.449	protein_coding	10	11	27	148	0	11	0	2	0	0	0	1	53	0	9	0	5	26	0	0	0	0	0	0	1	0	11	77
PdeH.Chr19A.1088	evm.TU.Chr19A.1088	evm.model.Chr19A.1088	protein_coding	10	5	6	368	0	0	0	0	0	0	1	0	72	0	8	0	15	5	0	0	0	3	0	2	0	1	2	283
PdeH.Chr19A.676	evm.TU.Chr19A.676	evm.model.Chr19A.676	protein_coding	10	17	37	393	0	0	0	0	0	0	0	0	195	0	5	0	33	37	0	0	0	7	0	3	2	0	14	168
PdeH.Chr19A.991	evm.TU.Chr19A.991	evm.model.Chr19A.991	protein_coding	10	52	76	388	0	0	0	0	0	1	0	0	245	0	8	0	27	75	0	1	0	2	1	1	0	0	51	118
PdeH.Chr19A.992	evm.TU.Chr19A.992	evm.model.Chr19A.992	protein_coding	10	20	51	380	0	0	0	0	0	0	1	0	238	0	4	0	40	50	0	0	1	0	0	5	0	0	20	103
PdeH.Chr01A.2665	evm.TU.Chr01A.2665	evm.model.Chr01A.2665	protein_coding	9	29	65	444	0	0	0	0	2	1	0	0	145	0	4	0	60	62	0	1	0	4	0	4	0	0	26	243
PdeH.Chr01A.2876	evm.TU.Chr01A.2876	evm.model.Chr01A.2876	protein_coding	9	16	20	615	0	0	0	0	0	0	1	0	185	0	8	0	394	19	0	1	0	4	0	1	0	0	13	40
PdeH.Chr01A.3096	evm.TU.Chr01A.3096	evm.model.Chr01A.3096	protein_coding	9	44	47	518	0	0	0	0	0	0	1	0	169	0	7	0	279	46	0	0	0	12	0	2	0	0	38	76
PdeH.Chr01A.327	evm.TU.Chr01A.327	evm.model.Chr01A.327	protein_coding	9	12	29	125	0	0	0	0	0	0	0	0	0	0	5	0	128	29	0	1	0	3	0	3	0	0	10	0
PdeH.Chr01A.3701	evm.TU.Chr01A.3701	evm.model.Chr01A.3701	protein_coding	9	19	20	498	0	0	0	0	0	0	0	0	268	0	9	0	20	20	0	0	0	3	0	0	0	0	16	213
PdeH.Chr01A.3904	evm.TU.Chr01A.3904	evm.model.Chr01A.3904	protein_coding	9	28	70	520	0	0	0	0	0	0	0	1	242	0	3	0	190	69	0	1	0	10	0	5	0	0	22	95
PdeH.Chr01A.4004	evm.TU.Chr01A.4004	evm.model.Chr01A.4004	protein_coding	9	16	46	456	0	0	0	0	0	0	0	0	240	0	4	0	41	46	0	0	1	7	0	2	2	0	13	179
PdeH.Chr01A.4200	evm.TU.Chr01A.4200	evm.model.Chr01A.4200	protein_coding	9	25	68	96	0	0	0	0	1	0	0	0	57	0	3	0	49	67	0	1	2	10	0	2	1	0	18	0
PdeH.Chr01A.4471	evm.TU.Chr01A.4471	evm.model.Chr01A.4471	protein_coding	9	19	24	122	0	0	0	0	0	0	0	0	17	0	8	0	23	24	0	0	0	6	0	1	0	0	15	86
PdeH.Chr01A.518	evm.TU.Chr01A.518	evm.model.Chr01A.518	protein_coding	9	36	50	80	0	0	0	0	0	0	0	0	13	0	3	0	67	50	0	0	0	1	0	5	1	0	36	0
PdeH.Chr02A.1388	evm.TU.Chr02A.1388	evm.model.Chr02A.1388	protein_coding	9	8	30	745	0	0	0	0	2	0	1	0	177	0	8	0	259	27	0	1	0	1	0	0	0	0	8	310
PdeH.Chr02A.1611	evm.TU.Chr02A.1611	evm.model.Chr02A.1611	protein_coding	9	8	25	160	0	0	0	0	0	0	0	1	15	0	8	0	34	24	0	0	1	1	0	0	0	0	7	113
PdeH.Chr02A.2176	evm.TU.Chr02A.2176	evm.model.Chr02A.2176	protein_coding	9	29	31	287	0	0	0	0	0	0	0	0	60	0	5	0	167	31	0	2	1	3	0	2	0	0	28	64
PdeH.Chr02A.220	evm.TU.Chr02A.220	evm.model.Chr02A.220	protein_coding	9	11	6	713	0	2	1	7	0	1	0	1	358	0	8	0	71	4	0	1	0	3	0	0	0	0	7	279
PdeH.Chr02A.2359	evm.TU.Chr02A.2359	evm.model.Chr02A.2359	protein_coding	9	13	18	397	0	0	0	0	0	0	0	0	105	0	9	0	76	18	0	0	0	3	0	1	0	0	11	218
PdeH.Chr02A.352	evm.TU.Chr02A.352	evm.model.Chr02A.352	protein_coding	9	35	66	206	0	0	0	0	0	0	0	0	2	0	3	0	0	66	0	0	0	0	0	6	0	0	35	204
PdeH.Chr02A.430	evm.TU.Chr02A.430	evm.model.Chr02A.430	protein_coding	9	136	94	585	0	0	0	0	0	0	0	0	470	0	7	0	0	94	0	0	0	1	0	1	1	0	136	115
PdeH.Chr03A.1087	evm.TU.Chr03A.1087	evm.model.Chr03A.1087	protein_coding	9	7	30	372	0	0	0	0	0	0	0	1	162	0	8	0	11	29	0	0	0	0	0	1	0	0	7	199
PdeH.Chr03A.22	evm.TU.Chr03A.22	evm.model.Chr03A.22	protein_coding	9	11	39	485	0	0	0	0	0	0	0	0	183	0	2	0	128	39	0	1	1	7	0	4	1	0	5	182
PdeH.Chr03A.433	evm.TU.Chr03A.433	evm.model.Chr03A.433	protein_coding	9	11	27	446	0	0	0	0	1	0	1	0	355	0	9	0	60	25	0	0	0	2	0	0	0	0	9	33
PdeH.Chr04A.1030	evm.TU.Chr04A.1030	evm.model.Chr04A.1030	protein_coding	9	9	22	363	0	0	0	0	0	0	0	0	102	0	1	0	87	22	0	2	0	2	0	5	1	0	8	177
PdeH.Chr04A.1447	evm.TU.Chr04A.1447	evm.model.Chr04A.1447	protein_coding	9	21	45	235	0	0	0	0	0	0	0	0	99	0	1	0	23	45	0	0	0	3	1	6	1	0	20	114
PdeH.Chr04A.146	evm.TU.Chr04A.146	evm.model.Chr04A.146	protein_coding	9	67	127	416	0	0	0	0	0	0	0	0	150	0	3	0	106	127	0	2	1	9	0	3	0	1	59	170
PdeH.Chr04A.1810	evm.TU.Chr04A.1810	evm.model.Chr04A.1810	protein_coding	9	5	10	82	0	0	0	0	0	0	0	0	64	0	8	0	0	10	0	0	0	0	1	0	0	0	5	18
PdeH.Chr04A.1879	evm.TU.Chr04A.1879	evm.model.Chr04A.1879	protein_coding	9	20	19	287	0	6	1	15	1	0	1	2	133	0	9	0	1	15	0	0	0	0	0	0	0	0	19	132
PdeH.Chr04A.2125	evm.TU.Chr04A.2125	evm.model.Chr04A.2125	protein_coding	9	27	77	275	0	0	0	0	0	1	0	0	133	0	6	0	0	77	0	0	0	1	0	2	1	0	27	142
PdeH.Chr04A.222	evm.TU.Chr04A.222	evm.model.Chr04A.222	protein_coding	9	38	56	404	0	0	0	0	0	0	0	0	156	0	3	0	78	56	0	1	3	6	0	3	0	0	33	179
PdeH.Chr04A.2262	evm.TU.Chr04A.2262	evm.model.Chr04A.2262	protein_coding	9	9	13	420	0	4	0	0	0	0	1	0	102	0	8	0	18	12	0	0	0	0	0	2	0	0	9	296
PdeH.Chr04A.711	evm.TU.Chr04A.711	evm.model.Chr04A.711	protein_coding	9	32	43	792	0	0	0	0	0	0	0	0	226	0	3	0	312	43	0	4	0	18	0	3	0	0	21	269
PdeH.Chr04A.824	evm.TU.Chr04A.824	evm.model.Chr04A.824	protein_coding	9	49	46	441	0	0	0	0	0	0	0	0	148	0	7	0	58	46	0	0	0	7	0	1	1	0	44	240
PdeH.Chr05A.1120	evm.TU.Chr05A.1120	evm.model.Chr05A.1120	protein_coding	9	5	20	337	0	0	0	0	0	0	0	1	86	0	5	0	137	20	0	2	0	3	0	3	0	0	4	117
PdeH.Chr05A.2129	evm.TU.Chr05A.2129	evm.model.Chr05A.2129	protein_coding	9	33	146	70	0	0	0	0	0	0	0	0	46	0	6	0	24	146	0	0	0	0	0	3	0	0	33	0
PdeH.Chr05A.382	evm.TU.Chr05A.382	evm.model.Chr05A.382	protein_coding	9	12	19	773	0	0	0	0	2	0	0	1	264	0	5	0	323	16	0	0	3	7	0	0	1	0	6	195
PdeH.Chr05A.657	evm.TU.Chr05A.657	evm.model.Chr05A.657	protein_coding	9	14	19	405	0	0	0	0	0	0	0	0	160	0	8	0	61	19	0	0	0	8	0	1	0	0	9	189
PdeH.Chr05A.665	evm.TU.Chr05A.665	evm.model.Chr05A.665	protein_coding	9	28	87	488	0	0	0	0	1	1	0	0	142	0	8	0	90	85	0	0	0	0	0	1	0	0	28	256
PdeH.Chr05A.815	evm.TU.Chr05A.815	evm.model.Chr05A.815	protein_coding	9	15	28	741	0	0	0	0	0	1	2	0	335	0	8	0	178	25	0	0	0	2	0	2	0	0	14	229
PdeH.Chr05A.97	evm.TU.Chr05A.97	evm.model.Chr05A.97	protein_coding	9	61	95	323	0	0	0	0	0	1	1	1	80	0	3	0	191	92	0	1	1	5	0	4	0	0	58	57
PdeH.Chr06A.32	evm.TU.Chr06A.32	evm.model.Chr06A.32	protein_coding	9	34	109	620	0	19	0	6	0	0	0	3	82	0	6	0	412	106	0	0	2	32	0	1	0	0	18	119
PdeH.Chr06A.48	evm.TU.Chr06A.48	evm.model.Chr06A.48	protein_coding	9	11	13	461	0	0	1	21	1	1	0	0	193	0	2	0	58	11	0	1	0	5	1	5	0	1	8	191
PdeH.Chr07A.1176	evm.TU.Chr07A.1176	evm.model.Chr07A.1176	protein_coding	9	15	23	621	0	0	0	0	0	2	0	1	287	0	8	0	246	20	0	0	0	7	0	1	0	0	11	92
PdeH.Chr07A.260	evm.TU.Chr07A.260	evm.model.Chr07A.260	protein_coding	9	11	28	340	0	0	0	0	0	0	0	0	152	0	7	0	24	28	0	0	0	3	0	1	1	0	9	166
PdeH.Chr07A.765	evm.TU.Chr07A.765	evm.model.Chr07A.765	protein_coding	9	18	36	595	0	0	0	0	0	0	0	0	213	0	7	0	12	36	0	0	0	2	1	1	0	0	17	371
PdeH.Chr08A.2238	evm.TU.Chr08A.2238	evm.model.Chr08A.2238	protein_coding	9	7	7	454	0	0	0	0	0	0	0	1	240	0	8	0	52	7	0	0	0	2	1	1	0	0	5	164
PdeH.Chr08A.442	evm.TU.Chr08A.442	evm.model.Chr08A.442	protein_coding	9	48	41	204	0	0	0	0	0	0	1	0	54	0	7	0	0	40	0	0	0	1	0	1	1	0	48	150
PdeH.Chr09A.444	evm.TU.Chr09A.444	evm.model.Chr09A.444	protein_coding	9	11	33	400	0	0	0	0	0	0	0	0	131	0	8	0	168	33	0	0	0	4	0	1	0	0	8	104
PdeH.Chr09A.841	evm.TU.Chr09A.841	evm.model.Chr09A.841	protein_coding	9	15	40	425	0	0	0	0	1	2	0	0	45	0	7	0	165	37	0	1	0	3	1	0	0	0	14	217
PdeH.Chr10A.1027	evm.TU.Chr10A.1027	evm.model.Chr10A.1027	protein_coding	9	8	30	293	0	0	0	0	0	2	0	0	86	0	9	0	141	28	0	0	0	4	0	1	0	0	5	69
PdeH.Chr10A.2418	evm.TU.Chr10A.2418	evm.model.Chr10A.2418	protein_coding	9	0	16	43	0	0	0	0	0	0	0	0	0	0	8	0	15	16	0	0	0	1	0	1	0	0	0	28
PdeH.Chr10A.395	evm.TU.Chr10A.395	evm.model.Chr10A.395	protein_coding	9	28	69	711	0	0	0	0	0	1	0	0	248	0	4	0	185	68	0	2	0	3	0	3	0	0	28	280
PdeH.Chr10A.638	evm.TU.Chr10A.638	evm.model.Chr10A.638	protein_coding	9	60	94	171	0	0	0	0	1	0	0	0	55	0	6	0	0	93	0	0	0	0	0	3	0	0	60	116
PdeH.Chr10A.719	evm.TU.Chr10A.719	evm.model.Chr10A.719	protein_coding	9	22	40	274	0	0	0	0	0	0	0	0	199	0	2	0	58	40	0	0	0	5	0	5	2	0	20	19
PdeH.Chr10A.729	evm.TU.Chr10A.729	evm.model.Chr10A.729	protein_coding	9	26	42	465	0	0	0	0	0	0	0	0	49	0	4	0	175	42	0	0	0	5	0	5	0	0	22	245
PdeH.Chr11A.100	evm.TU.Chr11A.100	evm.model.Chr11A.100	protein_coding	9	35	117	28	0	0	0	2	0	0	2	1	0	0	9	0	27	114	0	0	0	3	0	0	0	0	34	0
PdeH.Chr11A.100	evm.TU.Chr11A.100	evm.model.Chr11A.100.1.61460484	protein_coding	9	36	117	28	0	0	1	5	0	0	2	1	0	0	9	0	24	114	0	0	0	3	0	0	0	0	34	0
PdeH.Chr11A.1593	evm.TU.Chr11A.1593	evm.model.Chr11A.1593	protein_coding	9	12	25	436	0	0	0	0	0	0	2	0	75	0	7	0	130	24	0	1	0	4	0	1	0	0	10	234
PdeH.Chr11A.1769	evm.TU.Chr11A.1769	evm.model.Chr11A.1769	protein_coding	9	60	80	431	0	6	0	0	0	1	0	0	151	0	4	0	0	79	0	0	0	0	0	5	0	0	60	274
PdeH.Chr11A.338	evm.TU.Chr11A.338	evm.model.Chr11A.338	protein_coding	9	13	21	88	0	0	0	0	0	0	2	0	60	0	2	0	0	19	0	0	0	1	0	6	1	0	13	28
PdeH.Chr11A.699	evm.TU.Chr11A.699	evm.model.Chr11A.699	protein_coding	9	73	103	92	0	0	0	0	0	2	0	0	44	0	2	0	2	102	0	0	0	1	0	6	1	0	73	46
PdeH.Chr12A.1380	evm.TU.Chr12A.1380	evm.model.Chr12A.1380	protein_coding	9	31	64	325	0	8	2	13	0	0	0	0	230	0	6	0	5	64	0	1	0	0	0	4	0	0	29	70
PdeH.Chr12A.1395	evm.TU.Chr12A.1395	evm.model.Chr12A.1395	protein_coding	9	37	56	160	0	0	0	0	0	0	0	0	42	0	2	0	0	56	0	0	0	1	0	6	1	0	37	118
PdeH.Chr12A.469	evm.TU.Chr12A.469	evm.model.Chr12A.469	protein_coding	9	63	98	374	0	0	0	0	0	0	0	0	0	0	1	0	97	98	0	4	1	12	0	2	1	0	55	290
PdeH.Chr12A.697	evm.TU.Chr12A.697	evm.model.Chr12A.697	protein_coding	9	12	30	167	0	0	0	0	0	1	0	0	30	0	7	0	46	29	0	1	1	3	0	1	0	0	10	95
PdeH.Chr12A.729	evm.TU.Chr12A.729	evm.model.Chr12A.729	protein_coding	9	48	76	495	0	0	0	0	0	0	1	0	216	0	2	0	21	75	0	2	0	3	0	5	0	0	45	263
PdeH.Chr12A.733	evm.TU.Chr12A.733	evm.model.Chr12A.733	protein_coding	9	27	39	472	0	0	0	0	0	0	0	0	169	0	5	0	117	39	0	3	2	10	0	0	0	0	21	197
PdeH.Chr13A.1045	evm.TU.Chr13A.1045	evm.model.Chr13A.1045	protein_coding	9	19	39	892	0	0	0	0	0	0	1	0	129	0	4	0	361	38	0	2	0	5	0	3	0	0	17	406
PdeH.Chr13A.1048	evm.TU.Chr13A.1048	evm.model.Chr13A.1048	protein_coding	9	21	59	587	0	0	0	0	0	0	0	1	106	0	2	0	131	58	0	0	1	8	0	5	1	0	17	355
PdeH.Chr13A.1329	evm.TU.Chr13A.1329	evm.model.Chr13A.1329	protein_coding	9	19	51	306	0	0	0	0	0	3	0	2	212	0	8	0	16	46	0	0	1	4	0	2	0	0	17	81
PdeH.Chr13A.1350	evm.TU.Chr13A.1350	evm.model.Chr13A.1350	protein_coding	9	9	15	258	0	0	0	0	1	0	0	0	74	0	8	0	38	14	0	0	1	1	0	1	0	0	8	148
PdeH.Chr13A.1450	evm.TU.Chr13A.1450	evm.model.Chr13A.1450	protein_coding	9	32	23	416	0	10	0	0	1	0	4	3	288	0	9	0	33	15	0	0	0	0	0	0	0	0	32	85
PdeH.Chr13A.221	evm.TU.Chr13A.221	evm.model.Chr13A.221	protein_coding	9	7	13	173	0	0	0	0	0	0	0	0	10	0	9	0	164	13	0	0	0	1	0	0	0	0	6	0
PdeH.Chr13A.248	evm.TU.Chr13A.248	evm.model.Chr13A.248	protein_coding	9	22	74	161	0	0	0	0	0	0	0	0	49	0	3	0	46	74	0	0	0	5	0	6	0	0	20	68
PdeH.Chr13A.256	evm.TU.Chr13A.256	evm.model.Chr13A.256	protein_coding	9	18	40	442	0	0	0	0	0	0	2	0	215	0	4	0	105	38	0	1	0	7	0	3	1	1	14	126
PdeH.Chr13A.351	evm.TU.Chr13A.351	evm.model.Chr13A.351	protein_coding	9	72	82	481	0	0	0	0	0	0	0	0	0	0	2	0	8	82	0	1	0	2	0	6	0	0	70	476
PdeH.Chr13A.414	evm.TU.Chr13A.414	evm.model.Chr13A.414	protein_coding	9	5	14	455	0	0	0	0	2	0	1	0	187	0	9	0	13	11	0	0	0	1	0	0	0	0	5	255
PdeH.Chr13A.727	evm.TU.Chr13A.727	evm.model.Chr13A.727	protein_coding	9	24	49	634	0	0	0	0	0	0	0	0	348	0	3	0	14	49	0	1	1	0	0	4	0	0	24	274
PdeH.Chr13A.960	evm.TU.Chr13A.960	evm.model.Chr13A.960	protein_coding	9	41	30	338	0	0	0	0	0	0	0	0	178	0	6	0	0	30	0	0	0	2	0	2	1	1	40	160
PdeH.Chr14A.2362	evm.TU.Chr14A.2362	evm.model.Chr14A.2362	protein_coding	9	48	159	322	0	8	0	1	0	3	1	0	0	0	2	0	0	155	0	0	0	1	0	7	0	0	47	313
PdeH.Chr14A.335	evm.TU.Chr14A.335	evm.model.Chr14A.335	protein_coding	9	19	39	315	0	0	0	0	0	0	3	1	267	0	5	0	56	35	0	1	1	9	0	1	1	0	13	0
PdeH.Chr14A.844	evm.TU.Chr14A.844	evm.model.Chr14A.844	protein_coding	9	52	102	232	0	0	0	0	1	0	0	0	66	0	1	0	32	101	0	1	0	1	1	6	0	0	52	135
PdeH.Chr15A.1290	evm.TU.Chr15A.1290	evm.model.Chr15A.1290	protein_coding	9	21	41	210	0	0	0	0	0	0	0	0	166	0	2	0	47	41	0	0	2	2	0	5	0	0	20	0
PdeH.Chr15A.205	evm.TU.Chr15A.205	evm.model.Chr15A.205	protein_coding	9	12	19	581	0	0	0	0	0	0	0	0	91	0	7	0	172	19	0	0	0	3	1	2	0	0	10	320
PdeH.Chr15A.301	evm.TU.Chr15A.301	evm.model.Chr15A.301	protein_coding	9	36	64	787	0	0	0	0	0	0	0	1	286	0	4	0	360	63	0	1	0	10	0	5	0	0	27	151
PdeH.Chr15A.445	evm.TU.Chr15A.445	evm.model.Chr15A.445	protein_coding	9	59	91	347	0	0	0	0	0	0	0	0	6	0	5	0	236	91	0	1	0	7	1	2	0	0	52	113
PdeH.Chr15A.515	evm.TU.Chr15A.515	evm.model.Chr15A.515	protein_coding	9	18	27	327	0	0	0	0	0	0	1	0	0	0	6	0	120	26	0	1	1	4	0	1	0	0	16	211
PdeH.Chr15A.627	evm.TU.Chr15A.627	evm.model.Chr15A.627	protein_coding	9	124	111	334	0	0	0	0	0	0	0	0	242	0	4	0	0	111	0	0	0	2	0	4	1	1	123	92
PdeH.Chr15A.846	evm.TU.Chr15A.846	evm.model.Chr15A.846	protein_coding	9	14	26	329	0	0	0	0	0	4	0	0	124	0	7	0	126	22	0	1	1	9	0	0	0	0	8	87
PdeH.Chr16A.1038	evm.TU.Chr16A.1038	evm.model.Chr16A.1038	protein_coding	9	30	77	321	0	0	0	0	0	0	0	0	244	0	6	0	82	77	0	2	0	4	0	1	0	0	27	0
PdeH.Chr16A.113	evm.TU.Chr16A.113	evm.model.Chr16A.113	protein_coding	9	9	30	260	0	0	0	0	0	0	0	0	197	0	4	0	7	30	0	0	0	1	0	4	1	0	9	56
PdeH.Chr16A.1395	evm.TU.Chr16A.1395	evm.model.Chr16A.1395	protein_coding	9	20	47	61	0	0	0	0	1	0	0	0	61	0	7	0	0	46	0	0	0	0	0	2	0	0	20	0
PdeH.Chr16A.372	evm.TU.Chr16A.372	evm.model.Chr16A.372	protein_coding	9	19	85	133	0	0	0	0	2	1	1	0	99	0	8	0	4	81	0	0	0	0	0	1	0	0	19	30
PdeH.Chr16A.89	evm.TU.Chr16A.89	evm.model.Chr16A.89	protein_coding	9	35	86	180	0	0	0	0	0	2	2	1	0	0	8	0	128	81	0	0	0	11	0	1	0	0	25	62
PdeH.Chr17A.1633	evm.TU.Chr17A.1633	evm.model.Chr17A.1633	protein_coding	9	2	3	180	0	0	0	0	0	0	0	0	45	0	6	0	11	3	0	0	1	0	0	2	0	0	2	125
PdeH.Chr17A.912	evm.TU.Chr17A.912	evm.model.Chr17A.912	protein_coding	9	9	21	475	0	0	0	0	0	0	0	0	264	0	6	0	20	21	0	1	1	1	0	1	0	0	9	193
PdeH.Chr18A.303	evm.TU.Chr18A.303	evm.model.Chr18A.303	protein_coding	9	9	10	508	0	0	0	0	0	0	1	0	212	0	7	0	115	9	0	0	0	3	0	2	0	0	6	184
PdeH.Chr18A.362	evm.TU.Chr18A.362	evm.model.Chr18A.362	protein_coding	9	37	78	449	0	0	0	0	0	0	0	0	232	0	3	0	224	78	0	2	0	8	0	4	0	1	31	0
PdeH.Chr18A.503	evm.TU.Chr18A.503	evm.model.Chr18A.503	protein_coding	9	11	35	426	0	0	0	0	0	0	0	0	45	0	6	0	88	35	0	0	2	4	0	1	0	0	9	297
PdeH.Chr18A.688	evm.TU.Chr18A.688	evm.model.Chr18A.688	protein_coding	9	12	20	295	0	0	0	0	0	1	0	0	246	0	6	0	4	20	0	0	0	0	0	3	0	0	12	45
PdeH.Chr18A.731	evm.TU.Chr18A.731	evm.model.Chr18A.731	protein_coding	9	31	79	260	0	0	0	0	0	1	0	1	175	0	5	0	12	77	0	0	0	1	0	4	0	0	30	74
PdeH.Chr19A.1085	evm.TU.Chr19A.1085	evm.model.Chr19A.1085	protein_coding	9	18	42	334	0	0	0	0	0	0	0	0	190	0	4	0	149	42	0	1	0	4	0	5	0	0	14	0
PdeH.Chr19A.11	evm.TU.Chr19A.11	evm.model.Chr19A.11	protein_coding	9	16	27	490	0	0	0	0	0	0	0	0	299	0	1	0	112	27	0	1	1	9	0	6	0	0	11	86
PdeH.Chr19A.1148	evm.TU.Chr19A.1148	evm.model.Chr19A.1148	protein_coding	9	11	17	679	0	0	0	0	0	0	2	0	222	0	5	0	183	15	0	2	1	6	0	1	1	0	7	281
PdeH.Chr19A.1316	evm.TU.Chr19A.1316	evm.model.Chr19A.1316	protein_coding	9	8	23	379	0	0	0	0	0	0	0	0	88	0	0	0	79	23	0	0	0	5	1	6	2	0	6	214
PdeH.Chr19A.1319	evm.TU.Chr19A.1319	evm.model.Chr19A.1319	protein_coding	9	9	27	621	0	0	0	0	0	2	0	0	276	0	8	0	103	26	0	0	0	1	0	1	0	0	8	243
PdeH.Chr19A.1643	evm.TU.Chr19A.1643	evm.model.Chr19A.1643.1.61461784	protein_coding	9	45	49	339	0	18	17	126	0	1	2	1	136	0	8	0	12	45	0	0	0	1	1	2	0	0	27	48
PdeH.Chr19A.1656	evm.TU.Chr19A.1656	evm.model.Chr19A.1656	protein_coding	9	94	125	112	0	0	0	0	1	0	1	0	0	0	8	0	58	123	0	0	0	11	0	2	0	0	85	63
PdeH.Chr19A.557	evm.TU.Chr19A.557	evm.model.Chr19A.557	protein_coding	9	42	96	127	0	0	0	0	0	0	0	0	87	0	8	0	44	96	0	1	0	5	0	2	0	0	39	0
PdeH.Chr19A.562	evm.TU.Chr19A.562	evm.model.Chr19A.562	protein_coding	9	17	56	774	0	0	0	0	0	0	0	0	259	0	2	0	152	56	0	3	0	5	0	4	0	0	13	370
PdeH.Chr19A.666	evm.TU.Chr19A.666	evm.model.Chr19A.666	protein_coding	9	18	34	390	0	0	0	0	0	0	0	0	204	0	6	0	70	34	0	0	0	5	0	3	0	0	15	119
PdeH.Chr01A.1303	evm.TU.Chr01A.1303	evm.model.Chr01A.1303	protein_coding	8	94	76	566	0	0	0	0	0	0	0	0	226	0	2	0	97	76	0	0	0	2	0	6	0	0	92	245
PdeH.Chr01A.1392	evm.TU.Chr01A.1392	evm.model.Chr01A.1392	protein_coding	8	31	88	593	0	0	0	0	0	0	0	0	251	0	1	0	121	88	0	1	0	8	1	4	1	0	26	227
PdeH.Chr01A.154	evm.TU.Chr01A.154	evm.model.Chr01A.154	protein_coding	8	44	67	259	0	0	0	0	0	0	0	0	165	0	3	0	18	67	0	0	1	4	0	3	1	0	42	79
PdeH.Chr01A.155	evm.TU.Chr01A.155	evm.model.Chr01A.155	protein_coding	8	24	23	323	0	0	0	0	0	0	0	0	0	0	2	0	71	23	0	0	1	2	0	6	0	0	22	255
PdeH.Chr01A.1661	evm.TU.Chr01A.1661	evm.model.Chr01A.1661	protein_coding	8	21	23	464	0	8	0	1	2	0	2	1	212	0	6	0	111	18	0	0	0	5	0	2	0	0	18	135
PdeH.Chr01A.1722	evm.TU.Chr01A.1722	evm.model.Chr01A.1722	protein_coding	8	31	47	130	0	0	0	0	0	0	0	0	97	0	3	0	0	47	0	0	0	0	0	5	0	0	31	33
PdeH.Chr01A.1797	evm.TU.Chr01A.1797	evm.model.Chr01A.1797	protein_coding	8	24	57	177	0	0	0	0	0	0	0	0	89	0	1	0	6	57	0	1	1	1	0	5	0	0	23	85
PdeH.Chr01A.1902	evm.TU.Chr01A.1902	evm.model.Chr01A.1902	protein_coding	8	8	13	371	0	0	0	0	0	1	0	0	38	0	6	0	69	12	0	1	0	0	1	1	0	0	8	265
PdeH.Chr01A.1992	evm.TU.Chr01A.1992	evm.model.Chr01A.1992	protein_coding	8	30	62	552	0	0	0	0	0	0	0	0	143	0	4	0	83	62	0	1	0	2	0	3	0	0	28	329
PdeH.Chr01A.2008	evm.TU.Chr01A.2008	evm.model.Chr01A.2008	protein_coding	8	13	40	742	0	0	0	0	0	0	0	0	278	0	5	0	129	40	0	0	0	1	0	3	0	0	13	335
PdeH.Chr01A.2054	evm.TU.Chr01A.2054	evm.model.Chr01A.2054	protein_coding	8	40	51	305	0	0	0	0	0	0	0	0	172	0	0	0	35	51	0	1	2	4	0	4	1	0	37	104
PdeH.Chr01A.2328	evm.TU.Chr01A.2328	evm.model.Chr01A.2328	protein_coding	8	20	48	259	0	0	0	0	0	0	0	0	0	0	1	0	1	48	0	0	1	0	1	5	0	0	20	259
PdeH.Chr01A.2454	evm.TU.Chr01A.2454	evm.model.Chr01A.2454	protein_coding	8	21	27	149	0	0	0	0	0	0	0	0	25	0	4	0	29	27	0	0	0	2	1	3	0	0	19	97
PdeH.Chr01A.2499	evm.TU.Chr01A.2499	evm.model.Chr01A.2499	protein_coding	8	16	39	361	0	0	0	0	0	0	0	1	205	0	3	0	95	38	0	1	1	7	0	4	0	0	11	68
PdeH.Chr01A.2812	evm.TU.Chr01A.2812	evm.model.Chr01A.2812	protein_coding	8	21	55	592	0	0	0	0	0	0	0	0	309	0	4	0	147	55	0	2	0	5	0	2	0	0	19	140
PdeH.Chr01A.3920	evm.TU.Chr01A.3920	evm.model.Chr01A.3920	protein_coding	8	9	15	635	0	0	0	0	0	0	0	0	229	0	4	0	103	15	0	0	2	5	1	1	0	0	7	307
PdeH.Chr01A.4032	evm.TU.Chr01A.4032	evm.model.Chr01A.4032	protein_coding	8	20	38	432	0	0	0	0	0	0	0	0	217	0	3	0	35	38	0	0	0	3	0	5	0	0	18	182
PdeH.Chr01A.4091	evm.TU.Chr01A.4091	evm.model.Chr01A.4091	protein_coding	8	23	49	583	0	0	0	0	0	1	0	0	221	0	0	0	163	48	0	2	1	7	0	4	1	0	19	206
PdeH.Chr01A.4146	evm.TU.Chr01A.4146	evm.model.Chr01A.4146	protein_coding	8	13	26	322	0	0	0	0	1	0	0	0	227	0	4	0	45	25	0	0	0	2	1	3	0	0	11	52
PdeH.Chr01A.4715	evm.TU.Chr01A.4715	evm.model.Chr01A.4715	protein_coding	8	8	35	483	0	0	0	0	0	0	0	0	192	0	2	0	105	35	0	1	1	3	0	3	1	0	7	189
PdeH.Chr01A.480	evm.TU.Chr01A.480	evm.model.Chr01A.480	protein_coding	8	33	54	277	0	0	0	0	0	0	0	0	218	0	2	0	8	54	0	1	0	1	0	4	1	0	33	52
PdeH.Chr01A.5085	evm.TU.Chr01A.5085	evm.model.Chr01A.5085	protein_coding	8	17	31	445	0	0	0	0	0	0	0	0	180	0	3	0	93	31	0	0	2	2	0	3	0	0	15	176
PdeH.Chr01A.665	evm.TU.Chr01A.665	evm.model.Chr01A.665	protein_coding	8	2	12	294	0	0	0	0	0	0	0	0	104	0	7	0	12	12	0	0	0	0	0	1	0	0	2	178
PdeH.Chr01A.764	evm.TU.Chr01A.764	evm.model.Chr01A.764	protein_coding	8	11	37	647	0	17	4	17	0	0	0	0	217	0	6	0	136	37	0	1	0	5	0	1	0	0	4	264
PdeH.Chr01A.764	evm.TU.Chr01A.764	evm.model.Chr01A.764.1.6146166c	protein_coding	8	9	30	656	0	17	4	17	0	0	0	0	217	0	6	0	144	30	0	1	0	4	0	1	0	0	3	264
PdeH.Chr01A.914	evm.TU.Chr01A.914	evm.model.Chr01A.914	protein_coding	8	17	34	271	0	0	0	0	0	0	0	0	110	0	5	0	0	34	0	0	0	1	1	2	1	0	17	161
PdeH.Chr02A.1056	evm.TU.Chr02A.1056	evm.model.Chr02A.1056	protein_coding	8	28	48	215	0	0	0	0	0	0	0	0	0	0	2	1	59	48	0	1	0	7	2	3	0	0	21	163
PdeH.Chr02A.1595	evm.TU.Chr02A.1595	evm.model.Chr02A.1595	protein_coding	8	5	3	533	0	0	0	0	0	0	0	0	253	0	7	0	31	3	0	0	1	1	0	0	0	0	4	251
PdeH.Chr02A.1713	evm.TU.Chr02A.1713	evm.model.Chr02A.1713	protein_coding	8	20	45	386	0	0	0	0	1	2	0	1	162	0	7	0	44	41	0	0	0	4	1	1	0	0	17	183
PdeH.Chr02A.1951	evm.TU.Chr02A.1951	evm.model.Chr02A.1951	protein_coding	8	4	8	395	0	42	0	7	0	0	0	0	178	0	3	0	67	8	0	3	0	4	0	2	0	0	3	105
PdeH.Chr02A.2377	evm.TU.Chr02A.2377	evm.model.Chr02A.2377	protein_coding	8	19	24	531	0	0	0	0	1	1	0	0	184	0	6	0	250	22	0	0	1	5	0	0	1	0	16	101
PdeH.Chr02A.257	evm.TU.Chr02A.257	evm.model.Chr02A.257	protein_coding	8	32	66	269	0	0	0	0	0	0	1	1	141	0	2	0	56	64	0	0	1	5	0	5	0	0	28	77
PdeH.Chr02A.429	evm.TU.Chr02A.429	evm.model.Chr02A.429	protein_coding	8	112	55	588	0	0	0	0	1	0	0	0	210	0	2	0	59	54	0	0	0	9	2	4	0	0	103	328
PdeH.Chr02A.433	evm.TU.Chr02A.433	evm.model.Chr02A.433	protein_coding	8	42	45	182	0	0	0	0	0	0	0	0	0	0	2	0	3	45	0	1	0	1	1	4	0	0	41	181
PdeH.Chr02A.662	evm.TU.Chr02A.662	evm.model.Chr02A.662	protein_coding	8	31	60	129	0	0	0	0	0	0	0	1	0	0	6	0	89	59	0	1	0	8	0	1	0	0	26	46
PdeH.Chr03A.1063	evm.TU.Chr03A.1063	evm.model.Chr03A.1063	protein_coding	8	12	29	173	0	27	0	4	1	3	0	1	127	0	8	0	0	24	0	0	0	0	0	0	0	0	12	15
PdeH.Chr03A.108	evm.TU.Chr03A.108	evm.model.Chr03A.108	protein_coding	8	16	41	221	0	0	0	0	1	0	1	0	121	0	2	0	41	39	0	0	0	1	0	5	1	0	16	59
PdeH.Chr03A.112	evm.TU.Chr03A.112	evm.model.Chr03A.112	protein_coding	8	22	37	361	0	0	0	0	0	0	1	0	168	0	2	0	199	37	0	2	1	6	0	3	0	1	18	0
PdeH.Chr03A.1319	evm.TU.Chr03A.1319	evm.model.Chr03A.1319	protein_coding	8	14	27	580	0	0	0	0	0	1	1	0	224	0	7	0	169	25	0	1	0	4	0	1	0	0	11	191
PdeH.Chr03A.1653	evm.TU.Chr03A.1653	evm.model.Chr03A.1653	protein_coding	8	22	63	503	0	0	0	0	1	2	4	0	80	0	4	0	134	56	0	0	0	2	0	4	0	0	21	290
PdeH.Chr03A.1692	evm.TU.Chr03A.1692	evm.model.Chr03A.1692	protein_coding	8	3	1	350	0	0	0	0	0	0	0	0	145	0	8	0	44	1	0	0	0	1	0	0	0	0	2	162
PdeH.Chr03A.170	evm.TU.Chr03A.170	evm.model.Chr03A.170	protein_coding	8	4	6	103	0	0	0	0	0	0	0	0	31	0	8	0	15	6	0	0	0	1	0	0	0	0	4	57
PdeH.Chr03A.1707	evm.TU.Chr03A.1707	evm.model.Chr03A.1707	protein_coding	8	6	13	633	0	0	0	0	0	0	1	0	374	0	8	0	56	12	0	0	0	2	0	0	0	0	5	204
PdeH.Chr03A.179	evm.TU.Chr03A.179	evm.model.Chr03A.179	protein_coding	8	72	73	187	0	0	0	0	0	1	0	0	88	0	3	0	104	72	0	1	1	5	0	4	0	0	69	0
PdeH.Chr03A.1793	evm.TU.Chr03A.1793	evm.model.Chr03A.1793	protein_coding	8	5	9	428	0	0	0	0	0	0	1	0	208	0	7	0	22	8	0	0	1	1	0	1	0	0	5	199
PdeH.Chr03A.2227	evm.TU.Chr03A.2227	evm.model.Chr03A.2227	protein_coding	8	46	61	333	0	0	0	0	0	0	0	0	140	0	1	0	10	61	0	0	1	4	0	5	1	0	45	185
PdeH.Chr03A.233	evm.TU.Chr03A.233	evm.model.Chr03A.233	protein_coding	8	8	21	508	0	0	0	0	0	0	0	0	262	0	6	0	73	21	0	1	0	4	0	3	0	0	5	177
PdeH.Chr03A.298	evm.TU.Chr03A.298	evm.model.Chr03A.298	protein_coding	8	15	41	185	0	0	0	0	0	3	1	1	0	0	6	0	10	36	0	0	1	1	0	1	0	0	15	176
PdeH.Chr03A.409	evm.TU.Chr03A.409	evm.model.Chr03A.409	protein_coding	8	7	25	238	0	0	0	0	0	0	0	1	230	0	6	0	7	25	0	0	0	1	0	2	0	0	6	2
PdeH.Chr03A.447	evm.TU.Chr03A.447	evm.model.Chr03A.447	protein_coding	8	5	29	596	0	0	0	0	0	0	0	0	132	0	4	0	178	29	0	0	0	3	0	3	1	0	5	286
PdeH.Chr03A.631	evm.TU.Chr03A.631	evm.model.Chr03A.631	protein_coding	8	6	24	88	0	0	0	0	0	0	0	0	52	0	5	0	0	24	0	0	0	0	0	3	0	0	6	36
PdeH.Chr03A.7	evm.TU.Chr03A.7	evm.model.Chr03A.7	protein_coding	8	79	93	78	0	0	0	0	0	0	0	0	55	0	2	0	11	93	0	0	0	1	0	6	0	0	78	13
PdeH.Chr03A.798	evm.TU.Chr03A.798	evm.model.Chr03A.798	protein_coding	8	30	72	363	0	0	0	0	0	0	0	0	263	0	5	0	5	72	0	1	0	2	0	2	0	0	29	97
PdeH.Chr03A.959	evm.TU.Chr03A.959	evm.model.Chr03A.959	protein_coding	8	27	85	151	0	0	0	0	0	0	1	0	0	0	3	0	40	84	0	1	1	4	0	3	0	0	24	116
PdeH.Chr04A.1316	evm.TU.Chr04A.1316	evm.model.Chr04A.1316	protein_coding	8	15	35	681	0	0	0	0	1	0	0	0	298	0	0	0	93	34	0	1	1	8	0	5	1	0	11	296
PdeH.Chr04A.1320	evm.TU.Chr04A.1320	evm.model.Chr04A.1320	protein_coding	8	27	49	728	0	0	0	0	0	0	0	0	240	0	5	0	258	49	0	1	0	7	0	2	0	0	20	238
PdeH.Chr04A.133	evm.TU.Chr04A.133	evm.model.Chr04A.133	protein_coding	8	5	13	528	0	0	0	0	0	0	0	0	284	0	5	0	31	13	0	0	2	2	1	0	1	0	5	215
PdeH.Chr04A.1512	evm.TU.Chr04A.1512	evm.model.Chr04A.1512	protein_coding	8	21	40	482	0	0	0	0	0	0	0	0	237	0	4	0	70	40	0	1	0	4	0	2	1	0	19	178
PdeH.Chr04A.1572	evm.TU.Chr04A.1572	evm.model.Chr04A.1572	protein_coding	8	6	14	183	0	21	0	0	0	1	0	0	20	0	7	0	17	13	0	0	0	0	0	1	0	0	6	125
PdeH.Chr04A.1666	evm.TU.Chr04A.1666	evm.model.Chr04A.1666	protein_coding	8	8	18	665	0	0	0	0	0	0	0	1	109	0	6	0	191	17	0	0	0	5	1	1	0	0	5	368
PdeH.Chr04A.1947	evm.TU.Chr04A.1947	evm.model.Chr04A.1947	protein_coding	8	13	20	529	0	18	0	8	0	0	1	0	345	0	5	1	23	19	0	0	0	4	1	2	0	0	8	139
PdeH.Chr04A.2161	evm.TU.Chr04A.2161	evm.model.Chr04A.2161	protein_coding	8	9	21	277	0	0	0	0	0	1	0	0	136	0	3	0	26	20	0	1	0	3	1	2	1	0	7	118
PdeH.Chr04A.2301	evm.TU.Chr04A.2301	evm.model.Chr04A.2301	protein_coding	8	4	8	424	0	0	0	0	0	0	0	0	48	0	7	0	156	8	0	0	0	0	0	1	0	0	4	220
PdeH.Chr04A.2313	evm.TU.Chr04A.2313	evm.model.Chr04A.2313	protein_coding	8	5	13	429	0	0	0	0	0	2	0	0	218	0	3	0	43	11	0	1	2	2	1	1	0	0	4	172
PdeH.Chr04A.616	evm.TU.Chr04A.616	evm.model.Chr04A.616	protein_coding	8	21	22	213	0	0	0	0	0	0	1	0	208	0	5	0	9	21	0	1	0	4	0	2	0	0	18	0
PdeH.Chr04A.675	evm.TU.Chr04A.675	evm.model.Chr04A.675	protein_coding	8	21	38	304	0	0	0	0	1	0	1	2	114	0	8	0	143	34	0	0	0	5	0	0	0	0	17	51
PdeH.Chr04A.68	evm.TU.Chr04A.68	evm.model.Chr04A.68	protein_coding	8	10	17	495	0	23	0	2	0	0	2	2	249	0	8	0	0	13	0	0	0	0	0	0	0	0	10	221
PdeH.Chr04A.947	evm.TU.Chr04A.947	evm.model.Chr04A.947	protein_coding	8	30	66	478	0	0	0	0	0	0	0	0	304	0	1	0	14	66	0	0	1	5	0	5	1	0	29	162
PdeH.Chr04A.968	evm.TU.Chr04A.968	evm.model.Chr04A.968	protein_coding	8	7	13	203	0	0	0	0	0	0	1	0	62	0	4	0	67	12	0	1	1	3	0	2	1	0	6	77
PdeH.Chr05A.1129	evm.TU.Chr05A.1129	evm.model.Chr05A.1129	protein_coding	8	32	58	399	0	0	0	0	1	0	0	0	140	0	1	0	25	57	0	2	0	5	1	4	0	1	28	239
PdeH.Chr05A.1583	evm.TU.Chr05A.1583	evm.model.Chr05A.1583	protein_coding	8	33	62	656	0	0	0	0	0	0	0	0	433	0	2	0	33	62	0	0	0	2	1	5	0	0	31	192
PdeH.Chr05A.2049	evm.TU.Chr05A.2049	evm.model.Chr05A.2049	protein_coding	8	9	19	524	0	0	0	0	0	0	1	0	101	0	5	0	249	18	0	0	0	4	0	4	0	0	6	177
PdeH.Chr06A.1053	evm.TU.Chr06A.1053	evm.model.Chr06A.1053	protein_coding	8	15	25	743	0	0	0	0	0	0	0	0	324	0	4	0	131	25	0	0	1	4	0	3	0	0	14	290
PdeH.Chr06A.1484	evm.TU.Chr06A.1484	evm.model.Chr06A.1484	protein_coding	8	46	64	318	0	0	0	0	0	1	0	0	177	0	5	0	117	63	0	1	1	2	0	1	0	0	44	28
PdeH.Chr06A.1616	evm.TU.Chr06A.1616	evm.model.Chr06A.1616	protein_coding	8	20	49	449	0	0	0	0	0	1	1	1	213	0	4	0	83	46	0	0	0	1	0	3	1	0	20	153
PdeH.Chr06A.1661	evm.TU.Chr06A.1661	evm.model.Chr06A.1661	protein_coding	8	61	120	774	0	0	0	0	1	0	2	0	203	0	1	0	331	117	0	2	1	9	0	4	0	0	55	249
PdeH.Chr06A.1688	evm.TU.Chr06A.1688	evm.model.Chr06A.1688	protein_coding	8	32	76	315	0	0	0	0	0	0	0	0	125	0	5	0	17	76	0	0	0	1	0	2	1	0	32	173
PdeH.Chr06A.1759	evm.TU.Chr06A.1759	evm.model.Chr06A.1759	protein_coding	8	8	11	409	0	0	0	0	0	0	0	0	182	0	3	0	93	11	0	0	0	2	1	4	1	0	7	135
PdeH.Chr06A.1941	evm.TU.Chr06A.1941	evm.model.Chr06A.1941	protein_coding	8	15	65	235	0	0	0	0	0	0	0	0	151	0	3	0	31	65	0	1	0	5	0	3	1	0	13	56
PdeH.Chr06A.2351	evm.TU.Chr06A.2351	evm.model.Chr06A.2351	protein_coding	8	14	22	524	0	3	0	3	1	1	1	1	94	0	8	0	137	18	0	0	0	3	0	0	0	0	11	290
PdeH.Chr06A.2351	evm.TU.Chr06A.2351	evm.model.Chr06A.2351.1.614619f8	protein_coding	8	14	22	524	0	4	0	3	1	1	1	1	93	0	8	0	137	18	0	0	0	3	0	0	0	0	11	290
PdeH.Chr06A.2430	evm.TU.Chr06A.2430	evm.model.Chr06A.2430	protein_coding	8	23	75	156	0	0	0	4	0	2	2	0	64	0	6	0	6	72	0	0	0	0	1	1	0	0	23	82
PdeH.Chr06A.586	evm.TU.Chr06A.586	evm.model.Chr06A.586	protein_coding	8	9	9	151	0	8	5	25	0	0	0	0	11	0	8	0	27	9	0	0	0	2	0	0	0	0	3	81
PdeH.Chr06A.847	evm.TU.Chr06A.847	evm.model.Chr06A.847	protein_coding	8	7	22	446	0	0	0	0	0	1	0	0	199	0	7	0	69	21	0	0	0	1	0	2	0	0	6	179
PdeH.Chr06A.853	evm.TU.Chr06A.853	evm.model.Chr06A.853	protein_coding	8	13	25	592	0	0	0	0	0	0	0	0	159	0	3	0	189	25	0	1	2	4	2	1	0	0	11	249
PdeH.Chr07A.599	evm.TU.Chr07A.599	evm.model.Chr07A.599	protein_coding	8	51	56	145	0	0	0	0	0	0	1	1	51	0	2	0	19	54	0	0	0	3	0	5	1	0	50	76
PdeH.Chr07A.632	evm.TU.Chr07A.632	evm.model.Chr07A.632	protein_coding	8	23	63	426	0	0	0	0	0	0	0	0	311	0	1	0	0	63	0	0	0	0	0	7	0	0	23	115
PdeH.Chr07A.761	evm.TU.Chr07A.761	evm.model.Chr07A.761	protein_coding	8	24	29	390	0	0	0	0	0	0	0	1	237	0	2	0	98	28	0	0	0	1	0	5	1	0	24	55
PdeH.Chr08A.150	evm.TU.Chr08A.150	evm.model.Chr08A.150	protein_coding	8	7	11	261	0	0	0	0	1	0	1	0	0	0	5	0	41	10	0	0	2	4	0	2	0	0	5	224
PdeH.Chr08A.151	evm.TU.Chr08A.151	evm.model.Chr08A.151	protein_coding	8	19	27	233	0	0	0	0	0	0	0	0	148	0	1	0	1	27	0	0	0	2	0	5	2	0	19	84
PdeH.Chr08A.1584	evm.TU.Chr08A.1584	evm.model.Chr08A.1584	protein_coding	8	9	16	234	0	0	0	0	0	1	0	1	61	0	7	0	43	14	0	0	1	4	0	0	0	0	6	134
PdeH.Chr08A.1850	evm.TU.Chr08A.1850	evm.model.Chr08A.1850	protein_coding	8	44	39	565	0	45	0	5	0	1	0	0	120	0	7	0	298	38	0	0	1	8	0	0	0	0	37	105
PdeH.Chr08A.258	evm.TU.Chr08A.258	evm.model.Chr08A.258	protein_coding	8	27	32	590	0	0	0	0	0	0	0	0	262	0	3	0	59	32	0	1	1	7	1	2	0	0	22	276
PdeH.Chr08A.733	evm.TU.Chr08A.733	evm.model.Chr08A.733	protein_coding	8	14	21	305	0	0	0	0	0	0	1	0	215	0	1	0	4	20	0	0	0	0	1	6	0	0	14	86
PdeH.Chr08A.924	evm.TU.Chr08A.924	evm.model.Chr08A.924	protein_coding	8	7	22	267	0	0	0	0	0	0	1	0	139	0	6	0	21	21	0	1	1	2	1	4	0	0	7	109
PdeH.Chr09A.1465	evm.TU.Chr09A.1465	evm.model.Chr09A.1465	protein_coding	8	6	19	309	0	0	0	0	0	0	0	0	97	0	2	0	29	19	0	1	2	1	0	3	0	0	6	186
PdeH.Chr10A.1540	evm.TU.Chr10A.1540	evm.model.Chr10A.1540	protein_coding	8	79	107	445	0	0	0	0	0	0	0	0	310	0	1	0	40	107	0	2	1	5	0	4	0	0	76	101
PdeH.Chr10A.1632	evm.TU.Chr10A.1632	evm.model.Chr10A.1632	protein_coding	8	8	11	320	0	0	0	0	0	0	0	1	109	0	6	0	7	10	0	0	0	3	0	2	0	0	6	206
PdeH.Chr10A.1967	evm.TU.Chr10A.1967	evm.model.Chr10A.1967	protein_coding	8	1	5	225	0	0	0	0	0	2	0	0	175	0	6	0	29	4	0	0	0	0	0	2	0	0	1	21
PdeH.Chr10A.276	evm.TU.Chr10A.276	evm.model.Chr10A.276	protein_coding	8	15	37	675	0	0	0	0	0	0	0	0	270	0	2	0	110	37	0	0	0	4	0	6	0	0	13	297
PdeH.Chr10A.526	evm.TU.Chr10A.526	evm.model.Chr10A.526	protein_coding	8	15	27	472	0	0	0	0	1	2	0	0	105	0	4	0	10	24	0	1	0	3	1	2	0	0	13	360
PdeH.Chr10A.641	evm.TU.Chr10A.641	evm.model.Chr10A.641	protein_coding	8	12	26	178	0	0	0	0	1	0	0	0	81	0	6	0	0	25	0	0	0	1	0	1	1	0	12	97
PdeH.Chr10A.664	evm.TU.Chr10A.664	evm.model.Chr10A.664	protein_coding	8	27	50	95	0	0	0	0	0	0	1	1	37	0	2	0	3	48	0	0	1	0	0	5	0	0	27	56
PdeH.Chr10A.750	evm.TU.Chr10A.750	evm.model.Chr10A.750	protein_coding	8	10	34	647	0	0	0	0	0	0	0	0	298	0	5	0	37	34	0	1	0	3	0	1	1	0	8	315
PdeH.Chr10A.933	evm.TU.Chr10A.933	evm.model.Chr10A.933	protein_coding	8	22	53	450	0	0	0	0	0	0	0	0	138	0	2	0	42	53	0	1	0	6	1	4	0	0	18	275
PdeH.Chr11A.1029	evm.TU.Chr11A.1029	evm.model.Chr11A.1029	protein_coding	8	10	33	1020	0	0	0	0	0	0	0	0	365	0	4	0	460	33	0	2	2	6	0	1	0	0	9	200
PdeH.Chr11A.1030	evm.TU.Chr11A.1030	evm.model.Chr11A.1030	protein_coding	8	13	29	501	0	0	0	0	0	0	0	0	93	0	5	0	66	29	0	1	0	4	1	1	0	0	10	346
PdeH.Chr11A.1066	evm.TU.Chr11A.1066	evm.model.Chr11A.1066	protein_coding	8	5	7	140	0	0	0	0	0	0	0	0	75	0	5	0	3	7	0	0	0	2	0	2	1	0	5	62
PdeH.Chr11A.1229	evm.TU.Chr11A.1229	evm.model.Chr11A.1229	protein_coding	8	69	42	286	0	0	0	0	0	0	0	0	116	0	2	0	28	42	0	0	0	0	0	6	0	0	69	142
PdeH.Chr11A.1437	evm.TU.Chr11A.1437	evm.model.Chr11A.1437	protein_coding	8	38	67	554	0	0	0	0	1	0	0	0	334	0	6	0	205	66	0	1	0	9	0	1	0	0	30	24
PdeH.Chr11A.1768	evm.TU.Chr11A.1768	evm.model.Chr11A.1768	protein_coding	8	25	55	522	0	0	0	0	0	0	0	0	246	0	4	0	105	55	0	1	0	5	0	2	1	0	22	175
PdeH.Chr11A.330	evm.TU.Chr11A.330	evm.model.Chr11A.330	protein_coding	8	19	48	545	0	0	0	0	0	0	0	0	138	0	2	0	48	48	0	0	0	8	0	5	1	1	15	362
PdeH.Chr11A.666	evm.TU.Chr11A.666	evm.model.Chr11A.666	protein_coding	8	7	19	318	0	0	0	0	0	0	1	0	226	0	6	0	0	18	0	0	0	0	0	2	0	0	7	92
PdeH.Chr11A.739	evm.TU.Chr11A.739	evm.model.Chr11A.739	protein_coding	8	8	29	496	0	0	0	0	0	0	0	0	218	0	6	1	47	29	0	0	0	2	0	3	0	0	5	233
PdeH.Chr11A.859	evm.TU.Chr11A.859	evm.model.Chr11A.859	protein_coding	8	26	46	730	0	0	0	0	0	1	1	1	362	0	4	0	114	43	0	1	0	14	0	2	1	0	17	264
PdeH.Chr12A.1286	evm.TU.Chr12A.1286	evm.model.Chr12A.1286	protein_coding	8	5	12	145	0	0	0	0	0	0	0	0	75	0	5	0	73	12	0	1	1	3	0	0	1	0	4	0
PdeH.Chr12A.1366	evm.TU.Chr12A.1366	evm.model.Chr12A.1366	protein_coding	8	14	15	484	0	0	0	0	0	0	1	0	112	0	6	0	137	15	0	2	0	3	0	0	0	0	12	239
PdeH.Chr12A.1380	evm.TU.Chr12A.1380	evm.model.Chr12A.1380.1.61461208	protein_coding	8	31	64	326	0	8	2	17	0	0	0	0	230	0	6	0	1	64	0	0	0	0	0	4	0	0	29	70
PdeH.Chr12A.1382	evm.TU.Chr12A.1382	evm.model.Chr12A.1382	protein_coding	8	10	19	686	0	0	0	0	1	0	0	1	263	0	5	0	189	17	0	0	0	8	0	3	0	0	8	236
PdeH.Chr12A.405	evm.TU.Chr12A.405	evm.model.Chr12A.405	protein_coding	8	7	26	735	0	0	0	0	0	0	1	0	329	0	2	0	122	25	0	2	0	3	0	4	0	0	6	287
PdeH.Chr12A.470	evm.TU.Chr12A.470	evm.model.Chr12A.470	protein_coding	8	9	9	310	0	0	0	0	0	0	0	0	145	0	6	0	105	9	0	1	0	3	0	1	0	0	7	63
PdeH.Chr12A.562	evm.TU.Chr12A.562	evm.model.Chr12A.562	protein_coding	8	76	54	298	0	0	0	0	0	0	0	0	181	0	4	0	25	54	0	0	1	3	0	3	0	0	73	96
PdeH.Chr12A.58	evm.TU.Chr12A.58	evm.model.Chr12A.58	protein_coding	8	59	117	423	0	0	1	2	1	0	0	1	53	0	6	0	86	115	0	0	1	1	0	1	0	0	57	284
PdeH.Chr12A.735	evm.TU.Chr12A.735	evm.model.Chr12A.735	protein_coding	8	23	66	542	0	0	0	0	0	0	0	0	317	0	1	0	126	66	0	0	0	9	1	5	1	1	16	105
PdeH.Chr13A.352	evm.TU.Chr13A.352	evm.model.Chr13A.352	protein_coding	8	121	144	431	0	0	0	0	1	1	0	0	168	0	4	0	0	142	0	0	0	0	0	4	0	0	121	263
PdeH.Chr13A.516	evm.TU.Chr13A.516	evm.model.Chr13A.516	protein_coding	8	15	79	526	0	0	0	0	0	2	0	0	279	0	5	0	89	77	0	0	0	1	0	2	1	0	15	158
PdeH.Chr13A.532	evm.TU.Chr13A.532	evm.model.Chr13A.532	protein_coding	8	26	23	825	0	0	0	0	0	0	1	0	347	0	8	0	319	22	0	0	0	5	0	0	0	0	22	163
PdeH.Chr13A.615	evm.TU.Chr13A.615	evm.model.Chr13A.615	protein_coding	8	12	19	177	0	0	0	0	0	2	1	0	134	0	5	0	38	16	0	0	1	3	2	1	0	0	10	8
PdeH.Chr14A.2040	evm.TU.Chr14A.2040	evm.model.Chr14A.2040	protein_coding	8	7	12	333	0	0	0	0	0	1	0	0	161	0	5	0	15	11	0	0	0	2	1	4	0	0	7	157
PdeH.Chr14A.209	evm.TU.Chr14A.209	evm.model.Chr14A.209	protein_coding	8	40	75	246	0	0	0	0	0	0	0	0	121	0	2	0	15	75	0	0	1	2	0	4	1	0	39	112
PdeH.Chr14A.329	evm.TU.Chr14A.329	evm.model.Chr14A.329	protein_coding	8	18	32	357	0	0	0	0	0	1	0	0	0	0	2	0	88	31	0	2	1	3	0	3	0	0	15	275
PdeH.Chr14A.623	evm.TU.Chr14A.623	evm.model.Chr14A.623	protein_coding	8	75	72	194	0	0	0	0	0	0	0	0	161	0	1	0	35	72	0	1	0	4	0	5	1	0	73	1
PdeH.Chr14A.819	evm.TU.Chr14A.819	evm.model.Chr14A.819	protein_coding	8	36	64	674	0	0	0	0	0	0	1	1	236	0	5	0	247	62	0	0	1	13	0	2	0	0	29	199
PdeH.Chr15A.1059	evm.TU.Chr15A.1059	evm.model.Chr15A.1059	protein_coding	8	28	36	239	0	0	0	0	0	1	2	0	62	0	6	0	52	34	0	0	0	1	0	3	0	0	27	126
PdeH.Chr15A.1153	evm.TU.Chr15A.1153	evm.model.Chr15A.1153	protein_coding	8	4	10	378	0	0	0	0	0	0	1	0	67	0	4	0	7	9	0	0	0	2	1	2	1	0	4	304
PdeH.Chr15A.1309	evm.TU.Chr15A.1309	evm.model.Chr15A.1309	protein_coding	8	12	56	308	0	0	0	0	0	0	0	0	87	0	3	0	40	56	0	1	1	3	0	3	0	0	11	184
PdeH.Chr15A.1549	evm.TU.Chr15A.1549	evm.model.Chr15A.1549	protein_coding	8	25	57	653	0	0	0	0	0	0	0	0	371	0	2	0	141	57	0	1	1	7	0	2	2	0	21	147
PdeH.Chr15A.224	evm.TU.Chr15A.224	evm.model.Chr15A.224	protein_coding	8	16	16	40	0	0	0	0	0	0	0	0	39	0	6	0	0	16	0	0	0	1	0	1	1	0	16	1
PdeH.Chr15A.308	evm.TU.Chr15A.308	evm.model.Chr15A.308	protein_coding	8	17	51	606	0	0	0	0	0	1	1	0	300	0	5	0	139	49	0	2	0	9	0	2	0	0	10	176
PdeH.Chr15A.421	evm.TU.Chr15A.421	evm.model.Chr15A.421	protein_coding	8	49	54	475	0	13	0	10	0	2	0	0	93	0	6	0	95	53	0	0	0	2	2	0	0	0	47	266
PdeH.Chr15A.761	evm.TU.Chr15A.761	evm.model.Chr15A.761	protein_coding	8	44	68	360	0	0	0	0	0	0	0	0	140	0	2	0	109	68	0	1	0	11	0	4	1	0	37	119
PdeH.Chr16A.1289	evm.TU.Chr16A.1289	evm.model.Chr16A.1289	protein_coding	8	54	71	110	0	0	0	0	0	0	0	0	0	0	3	0	60	71	0	1	3	5	0	1	0	0	52	56
PdeH.Chr16A.66	evm.TU.Chr16A.66	evm.model.Chr16A.66	protein_coding	8	5	23	270	0	0	0	0	2	0	0	0	127	0	6	0	0	21	0	0	0	1	1	1	1	0	5	143
PdeH.Chr16A.806	evm.TU.Chr16A.806	evm.model.Chr16A.806	protein_coding	8	5	20	251	0	0	0	0	0	0	0	0	73	0	8	0	0	20	0	0	0	0	0	0	0	0	5	178
PdeH.Chr16A.927	evm.TU.Chr16A.927	evm.model.Chr16A.927	protein_coding	8	33	66	507	0	0	0	0	0	0	1	1	177	0	0	0	101	64	0	3	1	9	0	4	0	1	24	241
PdeH.Chr16A.936	evm.TU.Chr16A.936	evm.model.Chr16A.936	protein_coding	8	28	52	412	0	0	0	0	0	0	0	0	97	0	4	0	30	52	0	0	2	4	0	2	0	0	25	290
PdeH.Chr17A.1578	evm.TU.Chr17A.1578	evm.model.Chr17A.1578.1.614610f8	protein_coding	8	10	16	626	0	96	2	6	2	0	1	0	124	0	7	0	93	13	0	1	0	3	0	0	0	0	5	310
PdeH.Chr17A.38	evm.TU.Chr17A.38	evm.model.Chr17A.38	protein_coding	8	19	41	105	0	8	2	4	0	0	1	0	57	0	7	0	3	40	0	0	0	0	0	1	0	0	17	33
PdeH.Chr17A.494	evm.TU.Chr17A.494	evm.model.Chr17A.494	protein_coding	8	14	35	513	0	0	0	0	0	0	0	0	83	0	1	0	213	35	0	4	1	10	0	2	0	1	8	227
PdeH.Chr17A.732	evm.TU.Chr17A.732	evm.model.Chr17A.732	protein_coding	8	11	30	366	0	0	0	0	0	0	0	0	177	0	4	0	115	30	0	1	0	2	0	3	0	0	9	77
PdeH.Chr17A.859	evm.TU.Chr17A.859	evm.model.Chr17A.859	protein_coding	8	22	52	464	0	0	0	0	0	0	0	1	339	0	5	0	82	51	0	1	1	4	0	1	0	0	19	48
PdeH.Chr17A.91	evm.TU.Chr17A.91	evm.model.Chr17A.91	protein_coding	8	9	11	497	0	9	1	4	1	0	0	0	178	0	7	0	62	11	0	0	0	0	0	0	1	0	8	244
PdeH.Chr18A.1030	evm.TU.Chr18A.1030	evm.model.Chr18A.1030	protein_coding	8	7	14	306	0	0	0	0	0	0	0	1	179	0	8	0	106	13	0	0	0	4	0	1	0	0	5	23
PdeH.Chr18A.1309	evm.TU.Chr18A.1309	evm.model.Chr18A.1309	protein_coding	8	7	14	725	0	8	0	0	0	0	4	0	251	0	8	0	70	10	0	0	0	0	0	0	0	0	7	396
PdeH.Chr18A.1387	evm.TU.Chr18A.1387	evm.model.Chr18A.1387	protein_coding	8	20	30	556	0	0	0	0	0	0	0	0	229	0	4	0	86	30	0	1	3	4	0	0	0	0	17	248
PdeH.Chr18A.1486	evm.TU.Chr18A.1486	evm.model.Chr18A.1486	protein_coding	8	8	55	451	0	0	0	0	1	1	1	1	174	0	7	0	34	51	0	0	0	0	0	1	0	0	8	243
PdeH.Chr18A.302	evm.TU.Chr18A.302	evm.model.Chr18A.302	protein_coding	8	18	16	241	0	0	0	0	0	1	1	1	141	0	8	0	0	13	0	0	0	0	0	0	0	0	18	100
PdeH.Chr18A.357	evm.TU.Chr18A.357	evm.model.Chr18A.357	protein_coding	8	18	24	475	0	3	2	14	0	3	0	1	179	0	6	0	40	20	0	0	1	1	0	1	0	0	15	241
PdeH.Chr18A.357	evm.TU.Chr18A.357	evm.model.Chr18A.357.1.614607f7	protein_coding	8	20	22	478	0	3	5	39	0	3	0	1	179	0	6	0	18	18	0	0	1	1	0	1	0	0	14	241
PdeH.Chr18A.359	evm.TU.Chr18A.359	evm.model.Chr18A.359	protein_coding	8	11	17	539	0	0	0	4	0	0	0	0	296	0	5	0	169	17	0	0	1	5	0	2	0	0	7	75
PdeH.Chr18A.438	evm.TU.Chr18A.438	evm.model.Chr18A.438	protein_coding	8	35	56	486	0	0	0	0	1	0	1	0	267	0	4	0	107	54	0	3	1	5	0	0	0	0	31	120
PdeH.Chr18A.579	evm.TU.Chr18A.579	evm.model.Chr18A.579	protein_coding	8	4	32	28	0	0	0	0	0	0	1	0	20	0	5	0	10	31	0	1	0	1	0	3	0	0	3	0
PdeH.Chr18A.796	evm.TU.Chr18A.796	evm.model.Chr18A.796	protein_coding	8	13	5	716	0	0	0	0	0	0	1	0	329	0	8	0	0	4	0	0	0	0	0	0	0	0	13	387
PdeH.Chr18A.995	evm.TU.Chr18A.995	evm.model.Chr18A.995	protein_coding	8	10	5	382	0	0	0	0	0	0	0	1	130	0	5	0	136	4	0	1	0	5	0	1	1	0	8	119
PdeH.Chr19A.1092	evm.TU.Chr19A.1092	evm.model.Chr19A.1092	protein_coding	8	8	31	55	0	3	1	5	0	0	0	0	6	0	8	0	4	31	0	0	0	1	0	0	0	0	6	37
PdeH.Chr19A.1572	evm.TU.Chr19A.1572	evm.model.Chr19A.1572	protein_coding	8	16	52	455	0	0	0	0	0	0	0	0	148	0	4	0	0	52	0	0	0	0	0	4	0	0	16	307
PdeH.Chr19A.1596	evm.TU.Chr19A.1596	evm.model.Chr19A.1596	protein_coding	8	61	134	180	0	3	0	0	1	0	0	0	78	0	7	0	65	133	0	0	0	6	0	1	0	0	57	38
PdeH.Chr19A.1599	evm.TU.Chr19A.1599	evm.model.Chr19A.1599	protein_coding	8	79	147	99	0	0	2	9	0	1	0	0	35	0	6	0	29	146	0	0	0	2	0	3	0	0	75	28
PdeH.Chr19A.1599	evm.TU.Chr19A.1599	evm.model.Chr19A.1599.1.6146176d	protein_coding	8	80	151	91	0	1	2	9	0	1	0	0	36	0	6	0	19	150	0	0	0	2	0	3	0	0	76	28
PdeH.Chr19A.1617	evm.TU.Chr19A.1617	evm.model.Chr19A.1617	protein_coding	8	16	50	337	0	0	0	0	0	0	0	0	0	0	4	0	0	50	0	0	0	0	1	4	0	0	16	337
PdeH.Chr19A.1688	evm.TU.Chr19A.1688	evm.model.Chr19A.1688	protein_coding	8	31	104	231	0	0	0	0	1	0	1	1	50	0	7	0	7	101	0	0	0	2	0	1	0	0	29	176
PdeH.Chr19A.1691	evm.TU.Chr19A.1691	evm.model.Chr19A.1691	protein_coding	8	15	64	40	0	0	0	0	1	0	0	0	40	0	2	0	0	63	0	0	0	0	0	6	0	0	15	0
PdeH.Chr19A.200	evm.TU.Chr19A.200_evm.TU.Chr19A.184	evm.model.Chr19A.200_evm.model.Chr19A.184.1.61495018	protein_coding	8	34	72	351	0	9	1	12	0	0	1	0	133	0	4	0	131	71	0	0	0	3	0	4	0	0	31	68
PdeH.Chr19A.289	evm.TU.Chr19A.289	evm.model.Chr19A.289	protein_coding	8	5	15	237	0	0	0	0	1	0	1	0	53	0	8	0	86	13	0	0	0	2	0	0	0	0	5	98
PdeH.Chr19A.556	evm.TU.Chr19A.556	evm.model.Chr19A.556	protein_coding	8	62	127	150	0	0	0	3	2	0	4	0	36	0	7	0	28	121	0	0	0	5	0	1	0	0	58	87
PdeH.Chr19A.884	evm.TU.Chr19A.884	evm.model.Chr19A.884	protein_coding	8	39	46	113	0	0	0	0	0	0	0	0	98	0	5	0	16	46	0	0	1	3	0	2	0	0	38	1
PdeH.Chr19A.965	evm.TU.Chr19A.965	evm.model.Chr19A.965	protein_coding	8	3	13	206	0	0	0	0	0	0	0	0	13	0	4	0	25	13	0	0	1	2	1	2	0	0	3	169
PdeH.Chr01A.1390	evm.TU.Chr01A.1390	evm.model.Chr01A.1390	protein_coding	7	20	31	628	0	0	0	0	1	1	0	0	248	0	2	0	113	29	0	2	1	5	0	2	0	0	15	275
PdeH.Chr01A.150	evm.TU.Chr01A.150	evm.model.Chr01A.150	protein_coding	7	16	34	73	0	0	0	0	0	0	2	0	0	0	5	0	0	32	0	0	0	0	0	2	0	0	16	73
PdeH.Chr01A.1711	evm.TU.Chr01A.1711	evm.model.Chr01A.1711	protein_coding	7	7	28	360	0	0	0	0	0	0	1	0	5	0	6	0	42	27	0	0	0	1	1	0	0	0	6	314
PdeH.Chr01A.1717	evm.TU.Chr01A.1717	evm.model.Chr01A.1717	protein_coding	7	72	72	604	0	0	0	0	0	0	0	0	425	0	4	0	51	72	0	1	0	11	0	1	1	0	63	138
PdeH.Chr01A.1857	evm.TU.Chr01A.1857	evm.model.Chr01A.1857	protein_coding	7	15	34	699	0	0	0	0	0	0	0	0	295	0	1	0	72	34	0	0	2	4	0	4	0	0	12	337
PdeH.Chr01A.1920	evm.TU.Chr01A.1920	evm.model.Chr01A.1920	protein_coding	7	14	27	200	0	0	0	0	0	0	0	0	132	0	3	0	29	27	0	1	0	2	0	3	0	1	12	41
PdeH.Chr01A.1987	evm.TU.Chr01A.1987	evm.model.Chr01A.1987	protein_coding	7	15	33	435	0	0	0	0	0	0	0	0	100	0	6	0	70	33	0	0	0	0	0	1	0	0	15	265
PdeH.Chr01A.1993	evm.TU.Chr01A.1993	evm.model.Chr01A.1993	protein_coding	7	16	40	475	0	0	0	0	0	1	0	0	207	0	4	0	16	39	0	0	0	2	0	1	2	0	16	252
PdeH.Chr01A.2009	evm.TU.Chr01A.2009	evm.model.Chr01A.2009	protein_coding	7	8	26	513	0	0	0	0	0	1	0	0	186	0	5	0	16	25	0	0	0	4	0	1	1	1	6	312
PdeH.Chr01A.2217	evm.TU.Chr01A.2217	evm.model.Chr01A.2217	protein_coding	7	72	116	494	0	0	0	0	0	0	1	0	224	0	3	1	40	115	0	0	1	8	0	2	1	0	69	233
PdeH.Chr01A.2249	evm.TU.Chr01A.2249	evm.model.Chr01A.2249	protein_coding	7	12	43	299	0	0	0	0	0	0	0	0	0	0	5	0	116	43	0	1	0	4	0	1	0	0	8	188
PdeH.Chr01A.2541	evm.TU.Chr01A.2541	evm.model.Chr01A.2541	protein_coding	7	51	111	367	0	0	0	0	1	0	0	0	42	0	2	0	100	110	0	1	0	2	0	4	0	0	50	227
PdeH.Chr01A.2650	evm.TU.Chr01A.2650	evm.model.Chr01A.2650	protein_coding	7	41	70	311	0	0	0	0	1	1	0	1	173	0	6	0	15	67	0	0	0	1	0	1	0	0	41	123
PdeH.Chr01A.2683	evm.TU.Chr01A.2683	evm.model.Chr01A.2683	protein_coding	7	21	27	586	0	0	0	0	0	0	0	0	257	0	1	0	104	27	0	0	1	4	1	3	1	0	20	227
PdeH.Chr01A.2721	evm.TU.Chr01A.2721	evm.model.Chr01A.2721	protein_coding	7	3	12	386	0	0	0	0	1	0	0	0	364	0	2	0	4	11	0	0	0	1	0	4	1	0	3	18
PdeH.Chr01A.2866	evm.TU.Chr01A.2866	evm.model.Chr01A.2866	protein_coding	7	15	33	642	0	0	0	0	2	0	0	0	420	0	5	0	91	32	0	1	0	5	0	1	0	0	12	135
PdeH.Chr01A.3075	evm.TU.Chr01A.3075	evm.model.Chr01A.3075	protein_coding	7	14	15	381	0	0	0	0	0	0	0	0	192	0	6	0	125	15	0	0	1	5	0	1	0	0	11	68
PdeH.Chr01A.3146	evm.TU.Chr01A.3146	evm.model.Chr01A.3146	protein_coding	7	9	20	439	0	0	0	0	0	0	3	0	160	0	6	0	54	17	0	1	1	2	0	0	0	0	8	228
PdeH.Chr01A.3279	evm.TU.Chr01A.3279	evm.model.Chr01A.3279	protein_coding	7	35	57	306	0	0	0	0	0	0	0	0	96	0	2	0	73	57	0	1	0	7	1	3	1	0	33	140
PdeH.Chr01A.3590	evm.TU.Chr01A.3590	evm.model.Chr01A.3590	protein_coding	7	22	47	164	0	0	0	0	0	0	0	0	16	0	2	0	58	47	0	1	0	2	0	3	1	0	21	92
PdeH.Chr01A.3721	evm.TU.Chr01A.3721	evm.model.Chr01A.3721	protein_coding	7	9	24	558	0	0	0	0	0	0	1	0	299	0	1	0	22	23	0	0	1	1	1	3	1	0	9	238
PdeH.Chr01A.3785	evm.TU.Chr01A.3785	evm.model.Chr01A.3785	protein_coding	7	43	84	385	0	0	0	0	1	0	0	0	243	0	3	0	120	83	0	1	1	9	0	2	0	0	36	31
PdeH.Chr01A.4140	evm.TU.Chr01A.4140	evm.model.Chr01A.4140	protein_coding	7	15	36	510	0	0	0	0	0	0	0	1	103	0	6	0	359	35	0	0	0	5	0	1	0	0	11	52
PdeH.Chr01A.4192	evm.TU.Chr01A.4192	evm.model.Chr01A.4192	protein_coding	7	25	51	568	0	0	0	0	0	0	0	0	252	0	4	0	165	51	0	0	0	9	0	2	1	1	20	155
PdeH.Chr01A.4242	evm.TU.Chr01A.4242	evm.model.Chr01A.4242	protein_coding	7	24	38	382	0	0	0	0	1	0	4	1	18	0	6	0	255	32	0	0	0	0	0	1	0	0	24	109
PdeH.Chr01A.4331	evm.TU.Chr01A.4331	evm.model.Chr01A.4331	protein_coding	7	31	34	476	0	0	0	0	0	0	0	0	205	0	3	0	62	34	0	1	0	3	0	4	0	0	29	212
PdeH.Chr01A.4339	evm.TU.Chr01A.4339	evm.model.Chr01A.4339	protein_coding	7	15	17	255	0	7	0	6	0	0	0	0	157	0	7	0	0	17	0	0	0	0	0	2	0	0	15	85
PdeH.Chr01A.4366	evm.TU.Chr01A.4366	evm.model.Chr01A.4366	protein_coding	7	17	48	218	0	0	0	0	0	2	0	0	111	0	3	0	30	46	0	0	0	6	0	3	1	0	15	79
PdeH.Chr01A.4573	evm.TU.Chr01A.4573	evm.model.Chr01A.4573	protein_coding	7	28	53	476	0	0	0	0	0	0	0	0	174	0	1	0	5	53	0	0	0	1	0	5	1	0	28	297
PdeH.Chr01A.4602	evm.TU.Chr01A.4602	evm.model.Chr01A.4602	protein_coding	7	17	37	738	0	0	0	0	0	0	0	0	236	0	3	0	144	37	0	1	0	5	0	3	0	0	13	363
PdeH.Chr01A.4669	evm.TU.Chr01A.4669	evm.model.Chr01A.4669	protein_coding	7	20	47	609	0	0	0	0	0	0	0	0	208	0	2	0	143	47	0	1	0	4	0	4	0	0	17	262
PdeH.Chr01A.4711	evm.TU.Chr01A.4711	evm.model.Chr01A.4711	protein_coding	7	10	46	83	0	0	0	3	0	0	0	0	40	0	3	0	16	46	0	0	0	3	1	3	0	0	9	25
PdeH.Chr01A.4733	evm.TU.Chr01A.4733	evm.model.Chr01A.4733	protein_coding	7	16	55	236	0	0	0	0	0	0	0	0	127	0	5	0	46	55	0	0	0	7	0	2	0	0	9	70
PdeH.Chr01A.4855	evm.TU.Chr01A.4855	evm.model.Chr01A.4855	protein_coding	7	19	57	169	0	0	0	0	0	0	0	0	8	0	4	0	12	57	0	0	0	5	0	3	0	0	14	154
PdeH.Chr01A.53	evm.TU.Chr01A.53	evm.model.Chr01A.53	protein_coding	7	18	46	277	0	0	0	0	0	0	0	0	53	0	1	0	55	46	0	0	0	7	0	5	1	0	14	173
PdeH.Chr02A.1038	evm.TU.Chr02A.1038	evm.model.Chr02A.1038	protein_coding	7	24	42	1010	0	0	0	0	0	2	0	0	304	0	5	0	421	40	0	1	0	7	0	0	1	0	19	291
PdeH.Chr02A.1766	evm.TU.Chr02A.1766	evm.model.Chr02A.1766	protein_coding	7	9	9	422	0	0	0	0	0	0	0	0	117	0	5	0	56	9	0	0	0	6	0	2	0	0	5	253
PdeH.Chr02A.1802	evm.TU.Chr02A.1802	evm.model.Chr02A.1802	protein_coding	7	6	6	367	0	0	0	0	0	0	1	0	191	0	4	0	57	6	0	1	0	3	0	2	0	0	5	121
PdeH.Chr02A.1926	evm.TU.Chr02A.1926	evm.model.Chr02A.1926	protein_coding	7	11	17	814	0	0	0	0	0	0	2	0	363	0	2	0	164	15	0	1	2	8	0	3	0	0	6	295
PdeH.Chr02A.1978	evm.TU.Chr02A.1978	evm.model.Chr02A.1978	protein_coding	7	11	17	420	0	0	0	0	0	1	0	0	271	0	4	0	31	16	0	0	0	5	1	1	1	0	9	120
PdeH.Chr02A.2036	evm.TU.Chr02A.2036	evm.model.Chr02A.2036	protein_coding	7	9	16	266	0	0	0	0	0	1	2	0	117	0	3	0	85	13	0	0	2	4	0	3	0	0	6	69
PdeH.Chr02A.2405	evm.TU.Chr02A.2405	evm.model.Chr02A.2405	protein_coding	7	30	95	961	0	7	0	8	0	1	3	2	296	0	6	0	473	90	0	0	0	6	0	2	0	0	26	180
PdeH.Chr02A.2471	evm.TU.Chr02A.2471	evm.model.Chr02A.2471	protein_coding	7	8	14	465	0	0	0	0	0	0	0	0	217	0	6	0	127	14	0	1	1	6	0	0	0	0	4	127
PdeH.Chr02A.301	evm.TU.Chr02A.301	evm.model.Chr02A.301	protein_coding	7	26	74	724	0	0	0	0	0	1	0	1	254	0	1	0	71	72	0	0	0	3	0	6	0	0	24	401
PdeH.Chr02A.464	evm.TU.Chr02A.464	evm.model.Chr02A.464	protein_coding	7	7	30	421	0	0	0	0	0	0	0	1	177	0	3	0	49	29	0	2	1	1	1	2	0	0	6	199
PdeH.Chr02A.602	evm.TU.Chr02A.602	evm.model.Chr02A.602	protein_coding	7	11	14	343	0	0	0	0	0	0	1	0	208	0	3	0	73	13	0	2	0	3	0	2	0	0	9	66
PdeH.Chr02A.819	evm.TU.Chr02A.819	evm.model.Chr02A.819	protein_coding	7	10	39	143	0	0	0	0	0	0	0	1	57	0	5	0	49	38	0	0	0	2	0	1	1	0	9	38
PdeH.Chr02A.976	evm.TU.Chr02A.976	evm.model.Chr02A.976	protein_coding	7	46	60	417	0	0	0	0	0	0	0	0	268	0	2	0	14	60	0	1	0	2	0	3	1	0	45	137
PdeH.Chr03A.1218	evm.TU.Chr03A.1218	evm.model.Chr03A.1218	protein_coding	7	34	74	333	0	37	3	9	0	1	0	0	163	0	7	0	65	73	0	0	0	0	0	0	0	0	31	59
PdeH.Chr03A.1758	evm.TU.Chr03A.1758	evm.model.Chr03A.1758	protein_coding	7	5	13	443	0	0	0	0	1	0	0	0	195	0	6	0	8	12	0	0	1	1	0	0	0	0	4	242
PdeH.Chr03A.182	evm.TU.Chr03A.182	evm.model.Chr03A.182	protein_coding	7	26	58	319	0	0	0	0	0	1	0	0	85	0	1	0	75	57	0	1	1	2	1	3	0	0	25	162
PdeH.Chr03A.1912	evm.TU.Chr03A.1912	evm.model.Chr03A.1912	protein_coding	7	9	20	645	0	0	0	0	0	1	1	0	248	0	7	0	0	18	0	0	0	0	0	0	0	0	9	397
PdeH.Chr03A.2276	evm.TU.Chr03A.2276	evm.model.Chr03A.2276	protein_coding	7	19	30	905	0	0	0	0	0	2	0	0	292	0	5	0	332	28	0	0	1	3	0	1	0	0	16	285
PdeH.Chr03A.355	evm.TU.Chr03A.355	evm.model.Chr03A.355	protein_coding	7	9	12	744	0	0	0	0	0	1	0	1	307	0	2	0	169	10	0	2	1	7	0	3	0	0	6	274
PdeH.Chr03A.367	evm.TU.Chr03A.367	evm.model.Chr03A.367	protein_coding	7	12	31	625	0	0	0	0	0	0	0	0	150	0	1	0	138	31	0	3	0	6	0	3	0	0	7	345
PdeH.Chr03A.390	evm.TU.Chr03A.390	evm.model.Chr03A.390	protein_coding	7	32	41	586	0	0	0	0	0	0	0	1	97	0	3	0	184	40	0	1	0	9	1	3	0	0	25	313
PdeH.Chr03A.431	evm.TU.Chr03A.431	evm.model.Chr03A.431	protein_coding	7	24	50	628	0	0	0	0	2	0	0	0	216	0	1	0	57	49	0	1	0	4	1	4	0	1	20	359
PdeH.Chr03A.469	evm.TU.Chr03A.469	evm.model.Chr03A.469	protein_coding	7	27	63	701	0	0	0	0	0	0	0	0	237	0	3	1	250	63	0	1	0	8	0	3	0	0	21	220
PdeH.Chr03A.480	evm.TU.Chr03A.480	evm.model.Chr03A.480	protein_coding	7	20	48	622	0	0	0	0	1	0	0	0	0	0	4	0	260	47	0	0	1	7	0	2	0	0	15	368
PdeH.Chr03A.949	evm.TU.Chr03A.949	evm.model.Chr03A.949	protein_coding	7	11	16	378	0	0	0	0	0	0	0	1	133	0	5	0	110	15	0	1	0	1	0	1	0	0	10	137
PdeH.Chr04A.1094	evm.TU.Chr04A.1094	evm.model.Chr04A.1094	protein_coding	7	44	61	148	0	0	0	0	0	0	0	0	85	0	2	0	24	61	0	0	0	2	0	6	0	0	42	41
PdeH.Chr04A.1156	evm.TU.Chr04A.1156	evm.model.Chr04A.1156	protein_coding	7	9	20	323	0	0	0	0	0	0	0	0	85	0	5	0	32	20	0	0	1	4	1	0	0	0	6	210
PdeH.Chr04A.1169	evm.TU.Chr04A.1169	evm.model.Chr04A.1169	protein_coding	7	80	58	237	0	0	0	0	0	0	0	0	126	0	6	0	54	58	0	1	0	4	0	0	0	0	76	62
PdeH.Chr04A.1569	evm.TU.Chr04A.1569	evm.model.Chr04A.1569	protein_coding	7	22	47	477	0	0	0	0	0	0	0	0	282	0	4	0	74	47	0	1	0	4	0	2	0	0	19	125
PdeH.Chr04A.1986	evm.TU.Chr04A.1986	evm.model.Chr04A.1986	protein_coding	7	20	34	364	0	0	0	0	0	0	0	0	220	0	1	0	35	34	0	1	0	3	0	4	1	0	18	112
PdeH.Chr04A.2022	evm.TU.Chr04A.2022	evm.model.Chr04A.2022	protein_coding	7	11	18	285	0	0	0	0	0	0	1	0	109	0	2	0	40	17	0	2	0	4	0	3	0	0	7	142
PdeH.Chr04A.2351	evm.TU.Chr04A.2351	evm.model.Chr04A.2351	protein_coding	7	32	50	548	0	0	0	0	0	0	0	0	170	0	2	0	18	50	0	1	2	4	0	2	0	0	30	365
PdeH.Chr04A.469	evm.TU.Chr04A.469	evm.model.Chr04A.469	protein_coding	7	20	36	674	0	0	0	0	0	0	0	0	201	0	5	0	280	36	0	0	0	6	0	1	1	0	16	197
PdeH.Chr05A.1070	evm.TU.Chr05A.1070	evm.model.Chr05A.1070	protein_coding	7	21	28	165	0	0	0	0	0	0	0	1	82	0	1	0	51	27	0	1	0	3	0	4	1	0	19	35
PdeH.Chr05A.109	evm.TU.Chr05A.109	evm.model.Chr05A.109	protein_coding	7	11	13	467	0	0	0	0	0	0	0	0	233	0	7	0	10	13	0	0	0	2	0	0	0	0	9	226
PdeH.Chr05A.1172	evm.TU.Chr05A.1172	evm.model.Chr05A.1172	protein_coding	7	46	78	612	0	0	0	0	1	1	0	0	15	0	3	0	375	76	0	0	1	2	0	3	0	0	46	223
PdeH.Chr05A.1290	evm.TU.Chr05A.1290	evm.model.Chr05A.1290	protein_coding	7	27	44	655	0	0	0	0	0	1	0	2	374	0	2	0	165	41	0	2	2	6	0	2	0	1	21	125
PdeH.Chr05A.1441	evm.TU.Chr05A.1441	evm.model.Chr05A.1441	protein_coding	7	8	10	551	0	0	0	0	0	0	0	0	279	0	3	0	59	10	0	0	1	4	0	3	0	0	4	218
PdeH.Chr05A.1716	evm.TU.Chr05A.1716	evm.model.Chr05A.1716	protein_coding	7	10	17	408	0	0	0	0	0	0	0	0	205	0	6	0	56	17	0	0	0	4	0	1	0	0	8	149
PdeH.Chr05A.1751	evm.TU.Chr05A.1751	evm.model.Chr05A.1751	protein_coding	7	28	55	445	0	0	0	0	1	0	0	0	278	0	0	0	54	54	0	1	0	4	0	5	1	0	26	116
PdeH.Chr05A.2109	evm.TU.Chr05A.2109	evm.model.Chr05A.2109	protein_coding	7	1	3	386	0	0	0	0	0	0	0	0	205	0	3	0	58	3	0	0	2	1	0	1	1	0	1	125
PdeH.Chr05A.228	evm.TU.Chr05A.228	evm.model.Chr05A.228	protein_coding	7	15	6	438	0	0	0	0	0	0	2	1	282	0	7	0	0	3	0	0	0	1	0	0	1	0	15	156
PdeH.Chr05A.43	evm.TU.Chr05A.43	evm.model.Chr05A.43	protein_coding	7	6	22	241	0	7	0	0	0	1	0	0	92	0	3	0	55	21	0	0	0	0	2	2	0	0	6	87
PdeH.Chr05A.468	evm.TU.Chr05A.468	evm.model.Chr05A.468	protein_coding	7	13	31	403	0	11	0	0	1	1	1	0	138	0	5	0	43	28	0	0	2	1	0	0	0	0	13	213
PdeH.Chr05A.643	evm.TU.Chr05A.643	evm.model.Chr05A.643	protein_coding	7	0	4	340	0	0	0	0	0	1	0	1	221	0	6	0	3	3	0	0	0	0	0	2	0	0	0	116
PdeH.Chr05A.9	evm.TU.Chr05A.9	evm.model.Chr05A.9	protein_coding	7	16	37	460	0	0	0	0	0	0	0	0	137	0	2	0	235	37	0	3	0	7	0	2	0	0	13	94
PdeH.Chr05A.984	evm.TU.Chr05A.984	evm.model.Chr05A.984	protein_coding	7	36	92	426	0	0	0	0	0	0	0	0	282	0	5	0	21	92	0	0	0	0	0	2	0	0	36	123
PdeH.Chr06A.1110	evm.TU.Chr06A.1110	evm.model.Chr06A.1110	protein_coding	7	5	11	563	0	0	0	0	1	0	0	0	271	0	1	0	114	10	0	1	0	2	2	2	1	0	4	180
PdeH.Chr06A.1336	evm.TU.Chr06A.1336	evm.model.Chr06A.1336	protein_coding	7	8	20	270	0	0	0	0	0	0	0	0	206	0	5	0	11	20	0	0	0	2	0	2	0	1	6	54
PdeH.Chr06A.1357	evm.TU.Chr06A.1357	evm.model.Chr06A.1357	protein_coding	7	47	64	276	0	0	0	0	0	0	0	0	0	0	1	0	100	64	0	0	0	3	0	6	0	0	45	178
PdeH.Chr06A.1559	evm.TU.Chr06A.1559	evm.model.Chr06A.1559	protein_coding	7	13	16	259	0	0	0	0	0	0	0	0	16	0	3	0	80	16	0	0	0	2	1	3	0	0	12	164
PdeH.Chr06A.2632	evm.TU.Chr06A.2632	evm.model.Chr06A.2632	protein_coding	7	40	131	272	0	2	0	9	0	0	1	2	180	0	5	0	0	128	0	0	0	0	0	2	0	0	40	81
PdeH.Chr06A.286	evm.TU.Chr06A.286	evm.model.Chr06A.286	protein_coding	7	20	42	377	0	0	0	0	0	0	0	0	197	0	3	0	46	42	0	1	0	1	1	2	0	0	19	136
PdeH.Chr06A.684	evm.TU.Chr06A.684	evm.model.Chr06A.684	protein_coding	7	17	14	549	0	0	0	0	1	0	0	0	164	0	4	0	157	14	0	0	1	2	1	1	0	0	16	230
PdeH.Chr06A.732	evm.TU.Chr06A.732	evm.model.Chr06A.732	protein_coding	7	18	30	603	0	0	0	0	0	0	1	1	167	0	5	0	321	28	0	0	1	5	0	0	1	0	15	119
PdeH.Chr07A.1048	evm.TU.Chr07A.1048	evm.model.Chr07A.1048	protein_coding	7	7	15	304	0	0	0	0	1	0	0	0	96	0	5	0	39	14	0	0	1	2	1	0	0	0	6	171
PdeH.Chr07A.1116	evm.TU.Chr07A.1116	evm.model.Chr07A.1116	protein_coding	7	31	35	476	0	0	0	0	1	0	0	0	184	0	5	0	127	34	0	0	0	10	0	3	0	0	22	174
PdeH.Chr07A.1311	evm.TU.Chr07A.1311_evm.TU.Chr07A.1314	evm.model.Chr07A.1311_evm.model.Chr07A.1314.1.61493b1c	protein_coding	7	33	68	215	0	28	0	3	0	1	0	1	13	0	6	0	40	66	0	1	0	6	0	0	0	0	28	137
PdeH.Chr07A.232	evm.TU.Chr07A.232	evm.model.Chr07A.232	protein_coding	7	14	11	351	0	16	0	3	1	1	0	1	161	0	6	0	58	8	0	0	0	2	0	1	0	0	12	114
PdeH.Chr07A.232	evm.TU.Chr07A.232	evm.model.Chr07A.232.1.6146054e	protein_coding	7	15	12	349	0	20	0	4	1	1	0	1	161	0	6	0	53	9	0	0	0	3	0	1	0	0	12	113
PdeH.Chr07A.410	evm.TU.Chr07A.410	evm.model.Chr07A.410	protein_coding	7	11	34	689	0	0	0	0	0	0	0	1	273	0	3	0	135	33	0	0	1	5	0	2	1	0	8	285
PdeH.Chr07A.463	evm.TU.Chr07A.463	evm.model.Chr07A.463	protein_coding	7	13	30	977	0	0	0	0	0	0	0	0	414	0	4	0	265	30	0	1	0	4	0	1	1	0	12	300
PdeH.Chr07A.513	evm.TU.Chr07A.513	evm.model.Chr07A.513	protein_coding	7	62	58	222	0	0	0	0	0	0	0	0	45	0	4	0	0	58	0	0	0	0	0	3	0	0	62	177
PdeH.Chr08A.101	evm.TU.Chr08A.101	evm.model.Chr08A.101	protein_coding	7	17	50	368	0	0	0	0	0	0	0	1	41	0	3	0	124	49	0	1	0	5	0	3	1	0	14	207
PdeH.Chr08A.108	evm.TU.Chr08A.108	evm.model.Chr08A.108	protein_coding	7	16	22	672	0	0	0	0	0	0	0	0	345	0	5	0	26	22	0	0	0	3	0	1	1	1	14	302
PdeH.Chr08A.1315	evm.TU.Chr08A.1315	evm.model.Chr08A.1315	protein_coding	7	13	15	420	0	0	0	0	0	0	0	0	227	0	5	0	12	15	0	0	1	2	0	1	0	0	12	183
PdeH.Chr08A.2040	evm.TU.Chr08A.2040	evm.model.Chr08A.2040	protein_coding	7	27	17	476	0	0	0	0	0	1	0	0	170	0	6	0	146	16	0	0	0	11	0	1	0	0	17	170
PdeH.Chr08A.238	evm.TU.Chr08A.238	evm.model.Chr08A.238	protein_coding	7	17	53	418	0	0	0	0	0	0	0	0	161	0	2	0	16	53	0	0	1	1	0	3	1	0	17	242
PdeH.Chr08A.249	evm.TU.Chr08A.249	evm.model.Chr08A.249	protein_coding	7	51	70	894	0	0	0	0	0	0	0	0	412	0	3	0	68	70	0	0	0	7	1	4	0	0	48	417
PdeH.Chr08A.322	evm.TU.Chr08A.322	evm.model.Chr08A.322	protein_coding	7	14	27	392	0	0	0	0	0	1	0	0	392	0	5	0	0	26	0	0	0	2	0	1	1	1	13	0
PdeH.Chr08A.373	evm.TU.Chr08A.373	evm.model.Chr08A.373	protein_coding	7	20	43	32	0	0	0	0	0	0	0	1	32	0	4	0	0	42	0	0	0	0	0	3	0	0	20	0
PdeH.Chr08A.536	evm.TU.Chr08A.536	evm.model.Chr08A.536	protein_coding	7	17	24	626	0	0	0	0	0	0	0	0	168	0	0	0	201	24	0	1	1	7	0	4	1	0	14	262
PdeH.Chr08A.717	evm.TU.Chr08A.717	evm.model.Chr08A.717	protein_coding	7	32	59	464	0	0	0	0	0	0	0	0	125	0	2	0	245	59	0	0	2	10	0	2	1	0	24	104
PdeH.Chr08A.818	evm.TU.Chr08A.818	evm.model.Chr08A.818	protein_coding	7	19	18	411	0	8	0	0	0	0	0	0	136	0	7	0	157	18	0	0	0	8	0	0	0	0	12	115
PdeH.Chr09A.1302	evm.TU.Chr09A.1302	evm.model.Chr09A.1302	protein_coding	7	3	9	599	0	0	0	0	0	0	0	0	217	0	5	0	126	9	0	1	0	3	0	1	0	0	2	258
PdeH.Chr09A.1466	evm.TU.Chr09A.1466	evm.model.Chr09A.1466	protein_coding	7	14	17	282	0	7	0	2	0	0	0	0	145	0	7	0	0	17	0	0	0	0	0	0	0	0	14	128
PdeH.Chr09A.255	evm.TU.Chr09A.255	evm.model.Chr09A.255	protein_coding	7	6	13	522	0	0	0	0	0	0	0	3	195	0	7	0	28	10	0	0	0	0	0	0	0	0	6	299
PdeH.Chr09A.400	evm.TU.Chr09A.400	evm.model.Chr09A.400	protein_coding	7	7	31	756	0	0	0	0	0	1	0	0	378	0	5	0	0	30	0	0	0	0	0	2	0	0	7	378
PdeH.Chr09A.745	evm.TU.Chr09A.745	evm.model.Chr09A.745	protein_coding	7	22	14	285	0	39	1	10	1	0	0	0	157	0	6	0	24	13	0	0	0	2	0	1	0	0	19	55
PdeH.Chr09A.745	evm.TU.Chr09A.745	evm.model.Chr09A.745.1.61460d9b	protein_coding	7	23	14	285	0	39	2	18	1	0	0	0	157	0	6	0	16	13	0	0	0	2	0	1	0	0	19	55
PdeH.Chr10A.1164	evm.TU.Chr10A.1164	evm.model.Chr10A.1164	protein_coding	7	5	10	276	0	0	0	0	0	0	0	0	86	0	5	0	16	10	0	1	1	1	1	2	0	0	4	177
PdeH.Chr10A.1205	evm.TU.Chr10A.1205	evm.model.Chr10A.1205	protein_coding	7	20	26	428	0	0	0	0	0	0	1	0	227	0	3	0	71	25	0	1	2	4	0	1	0	0	16	137
PdeH.Chr10A.2240	evm.TU.Chr10A.2240	evm.model.Chr10A.2240	protein_coding	7	16	8	516	0	0	0	0	0	0	0	0	108	0	5	0	148	8	0	1	0	5	0	1	0	0	12	265
PdeH.Chr10A.2419	evm.TU.Chr10A.2419	evm.model.Chr10A.2419	protein_coding	7	12	18	182	0	15	0	0	0	0	0	0	96	0	6	0	7	18	0	0	0	3	0	0	1	0	10	66
PdeH.Chr10A.2446	evm.TU.Chr10A.2446	evm.model.Chr10A.2446	protein_coding	7	11	20	381	0	0	0	0	0	0	1	0	159	0	5	0	38	19	0	1	0	4	0	1	0	0	9	187
PdeH.Chr10A.259	evm.TU.Chr10A.259	evm.model.Chr10A.259	protein_coding	7	10	6	451	0	0	0	0	0	1	0	0	208	0	4	0	37	5	0	0	2	4	0	1	0	0	6	212
PdeH.Chr10A.2611	evm.TU.Chr10A.2611	evm.model.Chr10A.2611	protein_coding	7	6	18	435	0	0	0	0	2	0	1	0	121	0	5	0	83	16	0	0	1	3	0	1	0	0	6	232
PdeH.Chr10A.280	evm.TU.Chr10A.280	evm.model.Chr10A.280	protein_coding	7	14	24	554	0	0	0	0	0	0	0	0	149	0	2	0	224	24	0	2	0	5	1	2	0	0	10	187
PdeH.Chr10A.410	evm.TU.Chr10A.410	evm.model.Chr10A.410	protein_coding	7	86	101	79	0	0	0	0	0	0	0	1	27	0	1	0	0	100	0	0	0	0	0	6	0	0	86	52
PdeH.Chr10A.586	evm.TU.Chr10A.586	evm.model.Chr10A.586	protein_coding	7	14	30	171	0	0	0	0	0	0	0	0	87	0	1	0	86	30	0	1	1	1	0	3	1	0	14	0
PdeH.Chr10A.714	evm.TU.Chr10A.714	evm.model.Chr10A.714	protein_coding	7	45	97	634	0	0	0	0	0	0	0	0	276	0	1	0	53	97	0	1	0	8	0	5	0	0	38	313
PdeH.Chr10A.786	evm.TU.Chr10A.786	evm.model.Chr10A.786	protein_coding	7	59	103	689	0	0	0	0	0	0	0	0	152	0	0	0	124	103	0	1	0	9	0	5	1	0	52	421
PdeH.Chr11A.1022	evm.TU.Chr11A.1022	evm.model.Chr11A.1022	protein_coding	7	13	30	286	0	0	0	0	0	0	0	0	216	0	6	0	73	30	0	1	0	5	0	2	1	0	11	0
PdeH.Chr11A.103	evm.TU.Chr11A.103	evm.model.Chr11A.103	protein_coding	7	34	74	101	0	0	0	0	1	0	1	1	0	0	6	0	39	71	0	0	0	1	0	1	0	0	33	63
PdeH.Chr11A.1157	evm.TU.Chr11A.1157	evm.model.Chr11A.1157	protein_coding	7	4	27	281	0	0	0	0	0	1	0	0	43	0	5	0	52	26	0	0	1	3	0	1	0	0	4	187
PdeH.Chr11A.157	evm.TU.Chr11A.157	evm.model.Chr11A.157	protein_coding	7	49	81	200	0	0	0	0	0	1	0	1	78	0	5	0	132	79	0	1	0	10	0	1	0	0	40	0
PdeH.Chr11A.183	evm.TU.Chr11A.183	evm.model.Chr11A.183	protein_coding	7	36	48	118	0	0	0	0	0	1	0	0	66	0	5	0	0	47	0	0	0	1	0	2	1	0	36	52
PdeH.Chr12A.11	evm.TU.Chr12A.11	evm.model.Chr12A.11	protein_coding	7	38	55	303	0	6	0	0	0	0	0	0	148	0	2	0	0	55	0	0	0	0	0	5	0	0	38	149
PdeH.Chr12A.1127	evm.TU.Chr12A.1127	evm.model.Chr12A.1127	protein_coding	7	3	16	260	0	0	0	0	2	1	1	0	140	0	5	0	0	12	0	0	0	0	1	1	0	0	3	120
PdeH.Chr12A.1206	evm.TU.Chr12A.1206	evm.model.Chr12A.1206	protein_coding	7	44	67	551	0	19	1	6	2	2	6	1	145	0	5	0	66	56	0	0	0	1	0	2	0	0	42	316
PdeH.Chr12A.1206	evm.TU.Chr12A.1206	evm.model.Chr12A.1206.1.61461050	protein_coding	7	44	67	555	0	11	1	6	2	2	6	1	144	0	5	0	79	56	0	0	0	1	0	2	0	0	42	316
PdeH.Chr12A.1211	evm.TU.Chr12A.1211	evm.model.Chr12A.1211	protein_coding	7	12	19	318	0	8	2	6	1	0	0	0	145	0	6	0	0	18	0	0	0	0	1	1	0	0	10	159
PdeH.Chr12A.1383	evm.TU.Chr12A.1383	evm.model.Chr12A.1383.1.6146120b	protein_coding	7	12	16	495	0	54	0	12	0	0	0	1	193	0	7	0	62	15	0	0	0	0	0	0	0	0	12	174
PdeH.Chr12A.308	evm.TU.Chr12A.308	evm.model.Chr12A.308	protein_coding	7	33	90	484	0	0	0	0	0	0	4	0	162	0	2	0	139	86	0	1	1	10	0	2	1	0	26	192
PdeH.Chr12A.407	evm.TU.Chr12A.407	evm.model.Chr12A.407	protein_coding	7	14	13	636	0	0	0	0	0	0	0	0	118	0	6	0	107	13	0	0	1	0	0	0	0	0	14	412
PdeH.Chr12A.636	evm.TU.Chr12A.636	evm.model.Chr12A.636	protein_coding	7	24	40	256	0	0	0	0	0	0	0	0	256	0	2	0	0	40	0	0	0	1	0	4	1	0	24	0
PdeH.Chr12A.738	evm.TU.Chr12A.738	evm.model.Chr12A.738	protein_coding	7	18	33	977	0	0	0	0	0	1	0	0	405	0	2	0	211	32	0	0	1	10	0	4	0	0	13	367
PdeH.Chr12A.886	evm.TU.Chr12A.886	evm.model.Chr12A.886	protein_coding	7	13	19	603	0	23	0	5	0	1	2	0	414	0	7	0	80	16	0	0	0	11	0	0	0	0	6	88
PdeH.Chr13A.1081	evm.TU.Chr13A.1081	evm.model.Chr13A.1081	protein_coding	7	51	46	9	0	0	0	0	0	0	0	0	5	0	0	0	0	46	0	0	0	0	0	7	0	0	51	4
PdeH.Chr13A.1191	evm.TU.Chr13A.1191	evm.model.Chr13A.1191	protein_coding	7	13	28	245	0	0	0	0	0	0	0	0	94	0	6	0	29	28	0	0	0	1	0	1	0	0	12	123
PdeH.Chr13A.1247	evm.TU.Chr13A.1247	evm.model.Chr13A.1247	protein_coding	7	15	22	405	0	0	0	0	1	0	0	0	142	0	6	0	147	21	0	1	0	5	0	0	0	0	12	120
PdeH.Chr13A.1268	evm.TU.Chr13A.1268	evm.model.Chr13A.1268	protein_coding	7	27	76	192	0	0	0	0	0	1	0	0	49	0	0	0	0	75	0	0	0	1	0	6	1	0	27	143
PdeH.Chr13A.1279	evm.TU.Chr13A.1279	evm.model.Chr13A.1279	protein_coding	7	10	19	573	0	0	0	0	0	0	2	0	335	0	5	0	72	17	0	0	0	2	0	2	0	0	8	168
PdeH.Chr13A.1524	evm.TU.Chr13A.1524	evm.model.Chr13A.1524	protein_coding	7	20	40	369	0	0	0	0	0	0	0	0	193	0	1	0	75	40	0	0	0	4	0	5	1	0	18	103
PdeH.Chr13A.1535	evm.TU.Chr13A.1535	evm.model.Chr13A.1535	protein_coding	7	3	14	423	0	0	0	0	0	0	0	2	220	0	7	0	30	12	0	0	0	0	0	0	0	0	3	173
PdeH.Chr13A.29	evm.TU.Chr13A.29	evm.model.Chr13A.29	protein_coding	7	42	60	292	0	0	0	0	0	0	0	1	29	0	0	0	31	59	0	0	0	5	0	7	0	0	39	235
PdeH.Chr13A.340	evm.TU.Chr13A.340	evm.model.Chr13A.340	protein_coding	7	7	9	393	0	0	0	0	0	0	1	0	152	0	6	1	44	9	0	0	0	4	0	1	0	0	3	200
PdeH.Chr13A.400	evm.TU.Chr13A.400	evm.model.Chr13A.400	protein_coding	7	4	8	471	0	0	0	0	0	0	0	0	104	0	6	0	36	8	0	0	0	2	0	1	0	0	2	333
PdeH.Chr13A.495	evm.TU.Chr13A.495	evm.model.Chr13A.495	protein_coding	7	8	15	299	0	0	0	0	1	0	1	0	0	0	5	0	13	13	0	0	0	3	0	2	0	0	6	288
PdeH.Chr13A.76	evm.TU.Chr13A.76	evm.model.Chr13A.76	protein_coding	7	3	12	152	0	0	0	0	0	0	0	0	2	0	5	0	0	12	0	0	0	1	0	2	0	1	2	150
PdeH.Chr13A.885	evm.TU.Chr13A.885	evm.model.Chr13A.885	protein_coding	7	5	8	312	0	0	0	0	1	0	0	0	123	0	6	0	18	7	0	0	0	0	0	1	0	0	5	171
PdeH.Chr13A.962	evm.TU.Chr13A.962	evm.model.Chr13A.962	protein_coding	7	20	34	276	0	0	0	0	1	1	3	0	85	0	1	0	169	30	0	1	1	7	0	4	0	0	15	29
PdeH.Chr14A.1226	evm.TU.Chr14A.1226	evm.model.Chr14A.1226	protein_coding	7	30	60	379	0	0	0	0	0	1	0	1	171	0	7	0	49	58	0	0	0	1	0	0	0	0	29	160
PdeH.Chr14A.1321	evm.TU.Chr14A.1321	evm.model.Chr14A.1321	protein_coding	7	6	12	348	0	0	0	0	0	0	0	0	163	0	2	0	9	12	0	0	1	4	0	3	1	0	6	177
PdeH.Chr14A.1638	evm.TU.Chr14A.1638	evm.model.Chr14A.1638	protein_coding	7	8	8	394	0	0	0	0	1	0	0	0	165	0	4	0	149	7	0	1	0	4	0	2	0	0	4	85
PdeH.Chr14A.214	evm.TU.Chr14A.214	evm.model.Chr14A.214	protein_coding	7	13	23	391	0	0	0	0	0	0	1	0	252	0	1	0	12	23	0	1	0	4	0	4	1	1	12	128
PdeH.Chr14A.218	evm.TU.Chr14A.218	evm.model.Chr14A.218	protein_coding	7	28	40	1	0	0	0	0	0	0	0	0	0	0	3	0	0	40	0	0	0	0	0	4	0	0	28	1
PdeH.Chr14A.225	evm.TU.Chr14A.225	evm.model.Chr14A.225	protein_coding	7	11	18	258	0	0	0	0	0	0	0	0	167	0	4	0	95	18	0	1	0	5	0	2	0	0	8	0
PdeH.Chr14A.2408	evm.TU.Chr14A.2408	evm.model.Chr14A.2408	protein_coding	7	11	21	350	0	0	0	0	0	0	0	0	167	0	3	0	0	21	0	0	0	0	0	4	0	0	11	183
PdeH.Chr14A.2409	evm.TU.Chr14A.2409	evm.model.Chr14A.2409	protein_coding	7	32	54	331	0	0	0	0	0	1	0	0	70	0	2	0	0	53	0	0	0	1	0	5	0	1	31	261
PdeH.Chr14A.325	evm.TU.Chr14A.325	evm.model.Chr14A.325	protein_coding	7	42	76	473	0	0	0	0	0	1	0	0	164	0	5	0	61	75	0	1	0	5	0	1	0	0	39	252
PdeH.Chr14A.426	evm.TU.Chr14A.426	evm.model.Chr14A.426	protein_coding	7	6	21	138	0	0	0	0	0	0	0	0	79	0	6	0	0	21	0	0	0	0	0	1	0	0	6	59
PdeH.Chr14A.878	evm.TU.Chr14A.878	evm.model.Chr14A.878	protein_coding	7	13	29	382	0	0	0	0	0	0	0	0	228	0	4	0	82	29	0	1	0	0	0	2	0	0	13	73
PdeH.Chr14A.933	evm.TU.Chr14A.933	evm.model.Chr14A.933	protein_coding	7	12	33	327	0	0	0	0	0	0	0	0	71	0	3	0	221	33	0	0	0	2	0	4	0	0	10	37
PdeH.Chr15A.1221	evm.TU.Chr15A.1221	evm.model.Chr15A.1221	protein_coding	7	9	18	291	0	6	0	0	0	0	0	0	152	0	6	0	0	18	0	0	0	0	0	1	0	0	9	133
PdeH.Chr15A.1281	evm.TU.Chr15A.1281_evm.TU.Chr15A.1283	evm.model.Chr15A.1281_evm.model.Chr15A.1283	protein_coding	7	16	69	436	0	0	0	2	2	0	3	0	176	0	6	0	170	64	0	0	0	2	0	0	1	0	15	89
PdeH.Chr15A.1339	evm.TU.Chr15A.1339	evm.model.Chr15A.1339	protein_coding	7	53	90	80	0	12	0	0	0	0	0	0	39	0	6	0	1	90	0	0	0	1	0	1	0	0	52	28
PdeH.Chr15A.1429	evm.TU.Chr15A.1429	evm.model.Chr15A.1429	protein_coding	7	5	7	366	0	0	0	0	0	0	0	1	158	0	5	0	6	7	0	0	1	0	0	2	0	0	5	203
PdeH.Chr15A.1548	evm.TU.Chr15A.1548	evm.model.Chr15A.1548	protein_coding	7	25	55	766	0	0	0	0	0	0	0	0	262	0	1	0	177	55	0	2	1	8	0	3	0	0	19	336
PdeH.Chr15A.229	evm.TU.Chr15A.229	evm.model.Chr15A.229	protein_coding	7	85	68	22	0	0	0	0	2	0	0	0	5	0	2	0	0	66	0	0	0	0	0	5	0	0	85	17
PdeH.Chr15A.580	evm.TU.Chr15A.580	evm.model.Chr15A.580	protein_coding	7	68	39	68	0	0	0	0	0	1	0	0	0	0	1	0	8	38	0	0	1	0	0	5	0	0	68	61
PdeH.Chr15A.7	evm.TU.Chr15A.7	evm.model.Chr15A.7	protein_coding	7	22	28	609	0	0	0	0	1	0	0	0	150	0	3	0	349	27	0	1	2	6	0	1	0	0	19	116
PdeH.Chr15A.74	evm.TU.Chr15A.74	evm.model.Chr15A.74	protein_coding	7	6	7	445	0	0	0	0	0	1	0	0	203	0	5	0	5	6	0	0	1	0	0	1	0	0	6	238
PdeH.Chr16A.1026	evm.TU.Chr16A.1026	evm.model.Chr16A.1026	protein_coding	7	26	31	272	0	0	0	0	0	0	0	0	163	0	5	0	27	31	0	0	1	3	0	0	1	1	25	83
PdeH.Chr16A.1037	evm.TU.Chr16A.1037	evm.model.Chr16A.1037	protein_coding	7	10	27	292	0	0	0	0	0	0	1	0	193	0	4	0	0	26	0	0	0	0	0	3	0	0	10	99
PdeH.Chr16A.1094	evm.TU.Chr16A.1094	evm.model.Chr16A.1094	protein_coding	7	12	28	455	0	0	0	0	0	0	0	1	187	0	6	0	13	27	0	1	0	1	0	1	0	0	11	257
PdeH.Chr16A.1104	evm.TU.Chr16A.1104	evm.model.Chr16A.1104	protein_coding	7	9	14	404	0	0	0	0	0	1	0	0	106	0	4	0	38	14	0	1	0	5	0	2	0	0	8	262
PdeH.Chr16A.112	evm.TU.Chr16A.112	evm.model.Chr16A.112	protein_coding	7	8	6	273	0	0	0	0	0	0	0	0	90	0	5	0	0	6	0	0	0	1	0	1	1	0	8	183
PdeH.Chr16A.138	evm.TU.Chr16A.138	evm.model.Chr16A.138	protein_coding	7	14	33	428	0	8	0	0	0	0	1	1	163	0	5	0	17	31	0	0	2	1	0	0	0	0	14	242
PdeH.Chr16A.1523	evm.TU.Chr16A.1523	evm.model.Chr16A.1523	protein_coding	7	4	10	460	0	0	0	0	0	0	0	0	293	0	6	0	0	10	0	0	0	0	0	3	0	0	4	167
PdeH.Chr16A.203	evm.TU.Chr16A.203	evm.model.Chr16A.203	protein_coding	7	84	64	219	0	0	0	0	2	0	2	0	130	0	0	0	15	60	0	0	2	0	0	5	0	0	84	76
PdeH.Chr16A.366	evm.TU.Chr16A.366	evm.model.Chr16A.366	protein_coding	7	18	63	265	0	0	0	0	0	0	0	0	204	0	6	0	0	63	0	0	0	0	0	1	0	0	18	61
PdeH.Chr16A.856	evm.TU.Chr16A.856	evm.model.Chr16A.856	protein_coding	7	23	50	604	0	0	0	0	1	0	0	0	158	0	2	0	217	49	0	2	1	14	0	2	0	0	11	244
PdeH.Chr16A.90	evm.TU.Chr16A.90	evm.model.Chr16A.90	protein_coding	7	55	118	561	0	0	0	0	0	1	4	0	143	0	5	0	289	113	0	0	0	17	0	2	0	0	44	140
PdeH.Chr16A.904	evm.TU.Chr16A.904	evm.model.Chr16A.904	protein_coding	7	12	57	447	0	0	0	0	0	0	0	0	55	0	1	0	130	57	0	1	1	4	1	4	0	0	11	265
PdeH.Chr16A.922	evm.TU.Chr16A.922	evm.model.Chr16A.922	protein_coding	7	4	10	7	0	0	0	0	0	0	0	0	1	0	7	0	0	10	0	0	0	1	0	1	1	0	4	6
PdeH.Chr17A.1031	evm.TU.Chr17A.1031	evm.model.Chr17A.1031	protein_coding	7	15	50	584	0	0	0	0	0	1	0	0	217	0	0	0	51	49	0	2	0	5	0	4	1	0	15	318
PdeH.Chr17A.1111	evm.TU.Chr17A.1111	evm.model.Chr17A.1111	protein_coding	7	51	72	158	0	0	0	0	0	0	0	0	0	0	2	0	68	72	0	1	1	6	0	3	0	0	50	93
PdeH.Chr17A.1362	evm.TU.Chr17A.1362	evm.model.Chr17A.1362	protein_coding	7	9	13	400	0	0	3	27	1	0	0	0	110	0	2	0	71	12	0	2	2	0	0	1	0	0	6	196
PdeH.Chr17A.1578	evm.TU.Chr17A.1578	evm.model.Chr17A.1578	protein_coding	7	9	15	629	0	96	2	6	2	0	1	0	124	0	7	0	94	12	0	0	0	2	0	0	0	0	5	310
PdeH.Chr17A.1610	evm.TU.Chr17A.1610	evm.model.Chr17A.1610	protein_coding	7	8	22	401	0	0	0	0	0	1	1	0	213	0	3	0	32	20	0	1	1	4	0	2	0	0	6	160
PdeH.Chr18A.1	evm.TU.Chr18A.1	evm.model.Chr18A.1	protein_coding	7	13	9	424	0	0	0	0	0	0	0	0	141	0	2	0	167	9	0	0	1	3	0	3	1	0	11	119
PdeH.Chr18A.1140	evm.TU.Chr18A.1140	evm.model.Chr18A.1140	protein_coding	7	40	47	514	0	0	2	7	0	0	0	0	281	0	2	0	111	47	0	2	1	5	0	2	0	0	33	123
PdeH.Chr18A.1140	evm.TU.Chr18A.1140	evm.model.Chr18A.1140.1.61460cc6	protein_coding	7	40	48	521	0	0	0	0	0	0	0	0	281	0	2	0	151	48	0	2	1	4	0	2	0	0	36	96
PdeH.Chr18A.1370	evm.TU.Chr18A.1370	evm.model.Chr18A.1370	protein_coding	7	14	27	522	0	0	0	0	0	2	1	0	178	0	4	0	166	24	0	0	1	11	0	2	2	0	8	185
PdeH.Chr18A.1439	evm.TU.Chr18A.1439	evm.model.Chr18A.1439	protein_coding	7	27	44	454	0	0	0	0	0	0	0	0	183	0	7	0	133	44	0	0	0	5	0	0	0	0	23	142
PdeH.Chr18A.262	evm.TU.Chr18A.262	evm.model.Chr18A.262	protein_coding	7	3	30	219	0	0	0	0	0	0	0	0	108	0	3	0	26	30	0	0	0	1	0	4	0	0	3	85
PdeH.Chr18A.291	evm.TU.Chr18A.291	evm.model.Chr18A.291	protein_coding	7	2	10	389	0	0	0	0	0	0	1	0	116	0	5	0	47	9	0	0	1	5	0	2	0	0	1	228
PdeH.Chr18A.533	evm.TU.Chr18A.533	evm.model.Chr18A.533	protein_coding	7	33	56	532	0	0	0	0	0	0	0	0	281	0	1	0	9	56	0	0	1	1	0	4	1	0	33	243
PdeH.Chr18A.746	evm.TU.Chr18A.746	evm.model.Chr18A.746	protein_coding	7	31	77	1015	0	0	0	0	0	0	0	0	299	0	2	0	410	77	0	0	0	9	0	5	0	0	25	312
PdeH.Chr18A.754	evm.TU.Chr18A.754	evm.model.Chr18A.754	protein_coding	7	14	23	259	0	0	0	0	0	0	0	0	88	0	1	0	38	23	0	1	1	6	0	3	1	0	10	139
PdeH.Chr18A.774	evm.TU.Chr18A.774	evm.model.Chr18A.774	protein_coding	7	35	65	169	0	0	0	0	0	1	0	0	98	0	1	0	57	64	0	0	1	4	0	5	0	0	33	17
PdeH.Chr18A.82	evm.TU.Chr18A.82	evm.model.Chr18A.82	protein_coding	7	6	13	152	0	0	0	0	1	0	1	0	106	0	6	0	6	11	0	0	0	1	0	0	1	0	6	40
PdeH.Chr18A.914	evm.TU.Chr18A.914	evm.model.Chr18A.914	protein_coding	7	31	47	508	0	0	0	0	0	0	0	0	162	0	3	0	113	47	0	3	0	10	0	0	1	0	24	243
PdeH.Chr19A.1071	evm.TU.Chr19A.1071	evm.model.Chr19A.1071	protein_coding	7	5	22	183	0	0	0	0	0	2	2	2	172	0	6	0	0	16	0	0	0	0	0	1	0	0	5	11
PdeH.Chr19A.1126	evm.TU.Chr19A.1126	evm.model.Chr19A.1126	protein_coding	7	5	16	106	0	0	0	0	0	0	1	0	104	0	7	0	2	15	0	0	0	0	0	1	0	0	5	0
PdeH.Chr19A.1291	evm.TU.Chr19A.1291	evm.model.Chr19A.1291	protein_coding	7	25	26	793	0	0	0	0	0	0	0	0	270	0	3	0	263	26	0	1	0	5	0	3	0	0	21	265
PdeH.Chr19A.1591	evm.TU.Chr19A.1591	evm.model.Chr19A.1591	protein_coding	7	8	15	122	0	0	0	0	0	0	1	0	19	0	6	0	5	14	0	1	0	1	0	0	0	0	7	100
PdeH.Chr19A.1643	evm.TU.Chr19A.1643	evm.model.Chr19A.1643	protein_coding	7	36	53	322	0	18	1	2	0	1	2	1	128	0	7	0	127	49	0	0	0	1	0	2	0	0	34	48
PdeH.Chr19A.18	evm.TU.Chr19A.18	evm.model.Chr19A.18	protein_coding	7	8	6	181	0	0	0	0	0	1	0	0	41	0	6	0	0	5	0	0	0	1	0	0	1	0	8	140
PdeH.Chr19A.200	evm.TU.Chr19A.200_evm.TU.Chr19A.184	evm.model.Chr19A.200_evm.model.Chr19A.184	protein_coding	7	36	76	1162	0	2	1	12	0	0	0	0	37	0	4	0	1044	76	0	0	0	2	0	3	0	0	34	68
PdeH.Chr19A.22	evm.TU.Chr19A.22	evm.model.Chr19A.22	protein_coding	7	21	51	650	0	0	0	0	0	0	0	0	288	0	7	0	229	51	0	0	0	4	0	0	0	0	17	137
PdeH.Chr19A.536	evm.TU.Chr19A.536	evm.model.Chr19A.536	protein_coding	7	13	15	423	0	0	0	0	0	1	0	0	174	0	3	0	19	14	0	0	0	0	0	4	0	0	13	230
PdeH.Chr19A.554	evm.TU.Chr19A.554	evm.model.Chr19A.554	protein_coding	7	13	26	275	0	0	0	0	0	0	2	0	4	0	5	0	24	24	0	0	1	2	0	1	0	0	13	248
PdeH.Chr19A.627	evm.TU.Chr19A.627	evm.model.Chr19A.627	protein_coding	7	197	139	441	0	0	0	0	0	0	1	0	205	0	1	0	104	138	0	0	1	1	0	5	0	0	196	134
PdeH.Chr19A.671	evm.TU.Chr19A.671	evm.model.Chr19A.671	protein_coding	7	14	36	270	0	0	0	0	0	0	1	0	129	0	1	0	40	35	0	2	0	3	1	2	1	0	14	103
PdeH.Chr19A.684	evm.TU.Chr19A.684	evm.model.Chr19A.684	protein_coding	7	19	47	53	0	0	0	0	0	0	0	0	44	0	3	0	6	47	0	0	0	0	0	4	0	0	19	3
PdeH.Chr19A.948	evm.TU.Chr19A.948	evm.model.Chr19A.948	protein_coding	7	68	76	350	0	0	0	0	0	0	0	0	328	0	5	0	22	76	0	0	0	3	0	1	1	1	67	0
PdeH.Chr01A.1043	evm.TU.Chr01A.1043	evm.model.Chr01A.1043	protein_coding	6	0	5	293	0	0	0	0	0	0	1	0	157	0	5	0	20	4	0	0	0	2	0	1	0	0	0	116
PdeH.Chr01A.1070	evm.TU.Chr01A.1070	evm.model.Chr01A.1070	protein_coding	6	12	11	355	0	0	0	0	0	1	0	0	56	0	3	0	29	10	0	0	0	1	0	2	1	0	12	270
PdeH.Chr01A.1456	evm.TU.Chr01A.1456	evm.model.Chr01A.1456	protein_coding	6	47	79	492	0	0	0	0	0	0	0	2	230	0	6	0	104	77	0	0	0	9	0	0	0	0	39	166
PdeH.Chr01A.1493	evm.TU.Chr01A.1493	evm.model.Chr01A.1493	protein_coding	6	6	8	512	0	0	0	0	0	0	0	0	275	0	6	0	29	8	0	0	0	3	0	0	0	0	3	211
PdeH.Chr01A.1719	evm.TU.Chr01A.1719	evm.model.Chr01A.1719	protein_coding	6	11	29	287	0	0	0	0	1	0	1	0	191	0	5	0	0	27	0	0	0	0	0	2	0	0	11	96
PdeH.Chr01A.1783	evm.TU.Chr01A.1783	evm.model.Chr01A.1783	protein_coding	6	12	36	760	0	0	0	0	1	0	0	0	366	0	4	0	145	36	0	1	0	6	0	1	0	0	8	254
PdeH.Chr01A.1798	evm.TU.Chr01A.1798	evm.model.Chr01A.1798	protein_coding	6	25	41	277	0	0	0	0	0	0	0	0	107	0	4	0	10	41	0	0	0	2	0	3	0	0	24	161
PdeH.Chr01A.1860	evm.TU.Chr01A.1860	evm.model.Chr01A.1860	protein_coding	6	15	18	954	0	0	0	0	0	0	0	0	277	0	1	0	321	18	0	1	1	6	0	2	1	0	10	363
PdeH.Chr01A.1868	evm.TU.Chr01A.1868	evm.model.Chr01A.1868	protein_coding	6	3	5	244	0	0	0	0	0	0	0	0	141	0	5	0	40	5	0	0	0	1	0	1	0	0	2	64
PdeH.Chr01A.1909	evm.TU.Chr01A.1909	evm.model.Chr01A.1909	protein_coding	6	13	32	655	0	0	0	0	0	0	0	0	267	0	1	0	221	32	0	1	2	1	1	1	0	0	12	171
PdeH.Chr01A.1932	evm.TU.Chr01A.1932	evm.model.Chr01A.1932	protein_coding	6	63	61	408	0	0	0	0	0	0	0	0	197	0	0	0	199	61	0	2	2	13	0	2	0	0	58	21
PdeH.Chr01A.2034	evm.TU.Chr01A.2034	evm.model.Chr01A.2034	protein_coding	6	10	10	725	0	0	0	0	0	0	0	0	351	0	2	0	129	10	0	1	1	3	0	2	0	0	7	250
PdeH.Chr01A.2040	evm.TU.Chr01A.2040	evm.model.Chr01A.2040	protein_coding	6	9	48	435	0	0	0	0	0	0	0	1	247	0	4	0	7	47	0	0	0	2	0	1	1	0	9	181
PdeH.Chr01A.2108	evm.TU.Chr01A.2108	evm.model.Chr01A.2108	protein_coding	6	28	63	621	0	0	0	0	0	0	0	0	288	0	3	0	48	63	0	0	0	4	1	2	0	0	25	288
PdeH.Chr01A.2167	evm.TU.Chr01A.2167	evm.model.Chr01A.2167	protein_coding	6	5	10	210	0	0	0	0	3	1	0	0	178	0	5	0	0	6	0	0	0	0	0	1	0	0	5	32
PdeH.Chr01A.2218	evm.TU.Chr01A.2218	evm.model.Chr01A.2218	protein_coding	6	25	50	162	0	0	0	0	0	0	0	0	39	0	3	0	22	50	0	0	0	3	0	3	0	0	23	103
PdeH.Chr01A.2339	evm.TU.Chr01A.2339	evm.model.Chr01A.2339	protein_coding	6	26	54	446	0	0	0	0	0	0	0	0	131	0	2	0	53	54	0	0	2	7	1	2	0	0	21	269
PdeH.Chr01A.2569	evm.TU.Chr01A.2569	evm.model.Chr01A.2569	protein_coding	6	41	62	523	0	0	0	0	0	0	0	0	187	0	3	0	156	62	0	0	1	4	1	0	1	0	40	182
PdeH.Chr01A.2737	evm.TU.Chr01A.2737	evm.model.Chr01A.2737	protein_coding	6	13	27	428	0	0	0	0	0	0	0	0	212	0	3	0	95	27	0	1	0	3	0	2	0	0	10	125
PdeH.Chr01A.2760	evm.TU.Chr01A.2760	evm.model.Chr01A.2760	protein_coding	6	15	43	426	0	7	5	18	0	0	1	0	203	0	3	0	80	42	0	0	0	2	0	3	0	1	7	120
PdeH.Chr01A.2760	evm.TU.Chr01A.2760	evm.model.Chr01A.2760.1.61461ae0	protein_coding	6	25	43	427	0	7	14	81	0	0	1	0	203	0	3	0	17	42	0	0	0	3	0	3	0	1	7	121
PdeH.Chr01A.2802	evm.TU.Chr01A.2802	evm.model.Chr01A.2802	protein_coding	6	7	20	476	0	0	0	0	0	0	2	0	140	0	1	0	47	18	0	0	2	1	1	1	1	0	7	291
PdeH.Chr01A.2837	evm.TU.Chr01A.2837	evm.model.Chr01A.2837	protein_coding	6	2	9	330	0	0	0	0	0	0	0	0	320	0	5	0	0	9	0	0	0	1	0	1	1	0	2	10
PdeH.Chr01A.2985	evm.TU.Chr01A.2985	evm.model.Chr01A.2985	protein_coding	6	17	32	452	0	0	0	0	0	0	0	0	166	0	2	0	76	32	0	1	1	4	0	3	0	0	16	213
PdeH.Chr01A.2988	evm.TU.Chr01A.2988	evm.model.Chr01A.2988	protein_coding	6	7	14	384	0	0	0	0	0	0	0	0	101	0	3	0	16	14	0	0	0	1	2	1	0	0	6	268
PdeH.Chr01A.3043	evm.TU.Chr01A.3043	evm.model.Chr01A.3043	protein_coding	6	20	66	320	0	0	0	0	0	2	2	0	45	0	4	0	0	62	0	0	0	0	0	2	0	0	20	275
PdeH.Chr01A.3167	evm.TU.Chr01A.3167	evm.model.Chr01A.3167	protein_coding	6	12	20	658	0	0	0	0	0	1	0	0	248	0	1	0	0	19	0	0	0	1	1	3	1	0	12	410
PdeH.Chr01A.3251	evm.TU.Chr01A.3251	evm.model.Chr01A.3251	protein_coding	6	13	14	257	0	0	0	0	0	1	0	0	103	0	5	0	39	13	0	0	1	2	0	1	0	0	11	118
PdeH.Chr01A.3796	evm.TU.Chr01A.3796	evm.model.Chr01A.3796	protein_coding	6	7	19	546	0	0	0	0	0	0	0	0	361	0	3	0	50	19	0	0	0	3	0	3	0	0	5	137
PdeH.Chr01A.3889	evm.TU.Chr01A.3889	evm.model.Chr01A.3889	protein_coding	6	59	65	493	0	0	0	0	0	0	0	0	215	0	4	0	39	65	0	0	0	2	0	2	0	0	57	241
PdeH.Chr01A.3908	evm.TU.Chr01A.3908	evm.model.Chr01A.3908	protein_coding	6	17	53	546	0	0	0	0	1	4	0	1	316	0	4	0	56	48	0	1	0	4	0	0	1	0	14	178
PdeH.Chr01A.3923	evm.TU.Chr01A.3923	evm.model.Chr01A.3923	protein_coding	6	2	4	356	0	0	0	0	0	0	0	0	132	0	5	0	0	4	0	0	0	0	0	2	0	0	2	224
PdeH.Chr01A.4188	evm.TU.Chr01A.4188	evm.model.Chr01A.4188	protein_coding	6	9	24	345	0	0	0	0	0	0	1	0	173	0	0	0	29	23	0	2	1	2	1	2	0	0	9	146
PdeH.Chr01A.4201	evm.TU.Chr01A.4201	evm.model.Chr01A.4201	protein_coding	6	66	55	211	0	0	0	0	0	0	0	0	151	0	0	0	0	55	0	0	0	0	0	6	0	0	66	60
PdeH.Chr01A.4262	evm.TU.Chr01A.4262	evm.model.Chr01A.4262	protein_coding	6	26	53	464	0	0	0	0	0	0	0	0	200	0	1	0	65	53	0	1	2	2	0	1	1	0	26	202
PdeH.Chr01A.4431	evm.TU.Chr01A.4431	evm.model.Chr01A.4431	protein_coding	6	11	23	330	0	0	0	0	0	0	0	1	78	0	1	0	61	22	0	1	0	4	1	3	0	0	10	193
PdeH.Chr01A.4436	evm.TU.Chr01A.4436	evm.model.Chr01A.4436	protein_coding	6	13	26	678	0	0	0	0	0	0	0	0	239	0	4	0	85	26	0	1	0	2	0	1	0	0	11	357
PdeH.Chr01A.4586	evm.TU.Chr01A.4586	evm.model.Chr01A.4586	protein_coding	6	12	9	268	0	0	0	0	0	1	1	1	141	0	6	0	71	6	0	0	0	2	0	1	0	0	10	58
PdeH.Chr01A.4616	evm.TU.Chr01A.4616	evm.model.Chr01A.4616	protein_coding	6	4	5	477	0	0	0	0	0	0	0	0	319	0	5	0	38	5	0	1	0	4	0	0	0	0	1	124
PdeH.Chr01A.4634	evm.TU.Chr01A.4634	evm.model.Chr01A.4634	protein_coding	6	59	96	41	0	0	0	0	0	1	0	1	0	0	0	0	17	94	0	1	0	2	0	5	0	0	58	26
PdeH.Chr01A.4788	evm.TU.Chr01A.4788	evm.model.Chr01A.4788	protein_coding	6	14	21	443	0	0	0	0	0	0	0	0	105	0	3	0	123	21	0	2	0	9	0	2	0	0	9	222
PdeH.Chr01A.4892	evm.TU.Chr01A.4892	evm.model.Chr01A.4892	protein_coding	6	13	12	404	0	0	0	0	0	0	0	0	339	0	2	0	0	12	0	0	0	1	1	2	1	0	13	65
PdeH.Chr01A.4912	evm.TU.Chr01A.4912	evm.model.Chr01A.4912	protein_coding	6	56	88	205	0	0	0	0	0	0	0	0	129	0	1	0	41	88	0	0	0	6	0	5	0	0	51	40
PdeH.Chr01A.5002	evm.TU.Chr01A.5002	evm.model.Chr01A.5002	protein_coding	6	22	32	413	0	0	0	0	0	0	1	0	170	0	4	0	199	31	0	0	2	5	0	0	0	0	18	50
PdeH.Chr01A.504	evm.TU.Chr01A.504	evm.model.Chr01A.504	protein_coding	6	31	85	94	0	0	0	0	0	0	0	0	34	0	1	0	66	85	0	0	1	9	0	3	1	0	26	0
PdeH.Chr01A.5074	evm.TU.Chr01A.5074	evm.model.Chr01A.5074	protein_coding	6	1	10	133	0	0	0	0	0	0	0	1	117	0	5	0	6	9	0	0	0	1	0	1	0	0	1	10
PdeH.Chr01A.5076	evm.TU.Chr01A.5076	evm.model.Chr01A.5076	protein_coding	6	28	59	286	0	0	0	0	0	0	1	0	135	0	6	0	46	58	0	0	0	2	0	0	0	0	26	107
PdeH.Chr01A.5103	evm.TU.Chr01A.5103	evm.model.Chr01A.5103	protein_coding	6	6	13	151	0	0	0	0	0	0	0	0	37	0	6	0	9	13	0	0	0	1	0	0	0	0	6	105
PdeH.Chr01A.628	evm.TU.Chr01A.628	evm.model.Chr01A.628	protein_coding	6	12	34	151	0	0	0	0	0	0	0	0	96	0	4	0	0	34	0	0	0	1	0	1	1	0	12	55
PdeH.Chr01A.771	evm.TU.Chr01A.771	evm.model.Chr01A.771.1.61461679	protein_coding	6	10	24	240	0	48	0	5	0	0	0	0	7	0	6	0	50	24	0	0	0	2	0	0	0	0	8	132
PdeH.Chr01A.771	evm.TU.Chr01A.771	evm.model.Chr01A.771.2.61461679	protein_coding	6	10	24	240	0	75	0	5	0	0	0	0	7	0	6	0	23	24	0	0	0	2	0	0	0	0	8	132
PdeH.Chr01A.782	evm.TU.Chr01A.782	evm.model.Chr01A.782	protein_coding	6	49	27	675	0	29	0	6	0	0	0	0	157	0	5	0	385	27	0	0	1	13	0	0	0	0	38	110
PdeH.Chr01A.853	evm.TU.Chr01A.853	evm.model.Chr01A.853.1.614616e9	protein_coding	6	6	2	355	0	45	0	19	0	0	0	0	117	0	4	0	4	2	0	0	1	0	1	1	0	0	6	171
PdeH.Chr01A.854	evm.TU.Chr01A.854	evm.model.Chr01A.854.1.614616eb	protein_coding	6	21	18	360	0	41	3	16	1	0	2	0	76	0	3	0	22	15	1	0	0	2	0	3	0	0	16	205
PdeH.Chr02A.1012	evm.TU.Chr02A.1012	evm.model.Chr02A.1012	protein_coding	6	7	20	555	0	0	0	0	0	0	0	0	255	0	2	0	0	20	0	0	0	1	0	3	1	0	7	300
PdeH.Chr02A.1435	evm.TU.Chr02A.1435	evm.model.Chr02A.1435	protein_coding	6	7	37	604	0	0	0	0	0	0	1	0	348	0	4	0	0	36	0	0	0	0	0	3	0	0	7	256
PdeH.Chr02A.1512	evm.TU.Chr02A.1512	evm.model.Chr02A.1512	protein_coding	6	1	13	387	0	0	0	0	0	0	0	0	151	0	4	0	115	13	0	0	0	1	0	2	0	0	1	121
PdeH.Chr02A.1684	evm.TU.Chr02A.1684	evm.model.Chr02A.1684	protein_coding	6	26	15	565	0	11	0	8	0	0	0	0	163	0	5	0	171	15	1	0	1	13	0	0	0	0	15	223
PdeH.Chr02A.1684	evm.TU.Chr02A.1684	evm.model.Chr02A.1684.1.61461696	protein_coding	6	27	15	564	0	43	0	8	0	0	0	0	163	0	5	0	138	15	1	0	1	13	0	0	0	0	16	223
PdeH.Chr02A.2025	evm.TU.Chr02A.2025	evm.model.Chr02A.2025	protein_coding	6	1	7	438	0	0	0	0	0	0	0	0	294	0	6	0	0	7	0	0	0	0	0	0	0	0	1	144
PdeH.Chr02A.2043	evm.TU.Chr02A.2043	evm.model.Chr02A.2043	protein_coding	6	8	22	303	0	0	0	0	0	0	0	1	119	0	4	0	110	21	0	2	0	2	0	0	0	0	6	78
PdeH.Chr02A.2063	evm.TU.Chr02A.2063	evm.model.Chr02A.2063	protein_coding	6	26	24	699	0	0	0	0	1	0	0	0	205	0	4	0	274	23	0	2	0	8	0	1	0	0	19	229
PdeH.Chr02A.2189	evm.TU.Chr02A.2189	evm.model.Chr02A.2189	protein_coding	6	7	11	260	0	0	0	0	0	1	0	0	125	0	5	0	23	10	0	0	1	0	0	0	0	0	7	113
PdeH.Chr02A.2423	evm.TU.Chr02A.2423	evm.model.Chr02A.2423	protein_coding	6	6	2	651	0	0	0	0	0	0	0	0	226	0	2	0	88	2	0	1	0	3	0	2	1	0	4	340
PdeH.Chr02A.244	evm.TU.Chr02A.244	evm.model.Chr02A.244	protein_coding	6	27	65	280	0	0	0	0	0	0	1	0	110	0	3	0	72	64	0	1	0	5	0	2	1	0	25	101
PdeH.Chr02A.2494	evm.TU.Chr02A.2494	evm.model.Chr02A.2494	protein_coding	6	14	26	493	0	0	0	0	1	0	0	0	223	0	6	0	178	25	0	0	0	4	0	0	2	0	12	94
PdeH.Chr02A.483	evm.TU.Chr02A.483	evm.model.Chr02A.483	protein_coding	6	16	30	611	0	0	0	0	0	0	0	0	234	0	2	0	178	30	0	0	0	7	0	4	0	0	11	204
PdeH.Chr02A.871	evm.TU.Chr02A.871	evm.model.Chr02A.871	protein_coding	6	19	39	407	0	0	0	0	0	0	0	0	67	0	2	0	102	39	0	0	0	4	0	4	0	0	16	241
PdeH.Chr02A.916	evm.TU.Chr02A.916	evm.model.Chr02A.916	protein_coding	6	8	22	424	0	0	0	0	0	0	0	0	367	0	2	0	60	22	0	0	0	4	0	3	1	0	5	0
PdeH.Chr02A.959	evm.TU.Chr02A.959	evm.model.Chr02A.959	protein_coding	6	19	39	811	0	0	0	0	0	0	0	0	269	0	2	0	191	39	0	1	1	7	1	1	0	0	14	358
PdeH.Chr02A.977	evm.TU.Chr02A.977	evm.model.Chr02A.977	protein_coding	6	149	102	430	0	0	0	0	0	0	1	0	156	0	3	0	17	101	0	0	0	0	0	3	0	0	149	257
PdeH.Chr03A.1011	evm.TU.Chr03A.1011	evm.model.Chr03A.1011	protein_coding	6	13	7	736	0	0	0	0	0	0	0	0	329	0	2	0	80	7	0	0	1	3	2	1	0	0	11	330
PdeH.Chr03A.1229	evm.TU.Chr03A.1229	evm.model.Chr03A.1229	protein_coding	6	4	3	268	0	24	1	2	0	0	0	0	92	0	6	0	43	3	1	0	0	2	0	0	0	0	1	108
PdeH.Chr03A.14	evm.TU.Chr03A.14	evm.model.Chr03A.14	protein_coding	6	20	36	397	0	0	0	0	0	0	0	3	28	0	0	0	110	33	0	1	1	4	0	3	1	1	18	262
PdeH.Chr03A.1658	evm.TU.Chr03A.1658	evm.model.Chr03A.1658	protein_coding	6	36	37	385	0	0	0	0	0	0	1	0	195	0	2	0	0	36	0	0	0	1	0	3	1	0	36	190
PdeH.Chr03A.21	evm.TU.Chr03A.21	evm.model.Chr03A.21	protein_coding	6	6	17	451	0	0	0	0	0	1	0	0	97	0	2	0	23	17	0	0	1	1	1	2	0	0	5	333
PdeH.Chr03A.2169	evm.TU.Chr03A.2169	evm.model.Chr03A.2169	protein_coding	6	26	34	209	0	0	0	0	1	0	0	0	108	0	2	0	27	33	0	2	0	5	0	1	1	0	22	80
PdeH.Chr03A.2210	evm.TU.Chr03A.2210	evm.model.Chr03A.2210	protein_coding	6	1	4	61	0	0	0	0	0	0	1	0	4	0	5	0	39	3	0	1	0	1	0	0	0	0	0	20
PdeH.Chr03A.2339	evm.TU.Chr03A.2339	evm.model.Chr03A.2339	protein_coding	6	6	15	394	0	0	0	0	0	0	0	0	162	0	4	0	17	15	0	1	0	0	0	1	0	0	6	216
PdeH.Chr03A.296	evm.TU.Chr03A.296	evm.model.Chr03A.296	protein_coding	6	64	123	91	0	0	0	0	0	1	0	1	91	0	2	0	1	121	0	0	0	1	0	4	0	0	63	0
PdeH.Chr03A.319	evm.TU.Chr03A.319	evm.model.Chr03A.319	protein_coding	6	16	40	328	0	0	0	0	0	0	0	0	105	0	3	0	0	40	0	0	0	0	0	3	0	0	16	223
PdeH.Chr03A.320	evm.TU.Chr03A.320	evm.model.Chr03A.320	protein_coding	6	39	38	366	0	0	0	0	0	0	0	0	84	0	4	0	0	38	0	0	0	0	0	2	0	0	39	282
PdeH.Chr03A.34	evm.TU.Chr03A.34	evm.model.Chr03A.34	protein_coding	6	33	78	184	0	0	0	0	0	0	0	0	7	0	0	0	125	78	0	2	1	4	0	3	0	0	30	58
PdeH.Chr03A.368	evm.TU.Chr03A.368	evm.model.Chr03A.368	protein_coding	6	15	13	296	0	0	0	0	0	0	0	0	0	0	2	0	97	13	0	1	1	5	0	2	0	0	10	206
PdeH.Chr03A.471	evm.TU.Chr03A.471	evm.model.Chr03A.471	protein_coding	6	11	21	472	0	0	0	0	0	0	0	0	55	0	3	0	0	21	0	0	0	1	0	2	1	0	11	417
PdeH.Chr03A.476	evm.TU.Chr03A.476	evm.model.Chr03A.476	protein_coding	6	4	15	270	0	0	0	0	0	0	0	0	149	0	4	0	0	15	0	0	0	1	0	1	1	0	4	121
PdeH.Chr03A.483	evm.TU.Chr03A.483	evm.model.Chr03A.483	protein_coding	6	34	69	249	0	0	0	0	0	0	0	0	145	0	1	0	11	69	0	0	1	6	0	3	1	1	31	96
PdeH.Chr03A.677	evm.TU.Chr03A.677	evm.model.Chr03A.677	protein_coding	6	18	28	192	0	0	0	0	0	0	1	0	70	0	3	0	7	27	0	0	0	0	0	3	0	0	18	115
PdeH.Chr03A.817	evm.TU.Chr03A.817	evm.model.Chr03A.817	protein_coding	6	22	30	969	0	0	0	0	0	0	0	0	242	0	1	0	235	30	0	1	3	11	0	1	0	0	13	505
PdeH.Chr04A.1005	evm.TU.Chr04A.1005	evm.model.Chr04A.1005	protein_coding	6	15	52	318	0	0	0	0	0	0	0	0	152	0	1	0	0	52	0	0	0	1	0	4	1	0	15	166
PdeH.Chr04A.1073	evm.TU.Chr04A.1073	evm.model.Chr04A.1073	protein_coding	6	39	68	434	0	0	0	0	0	1	0	0	196	0	1	0	0	67	0	0	0	1	0	4	1	0	39	238
PdeH.Chr04A.1149	evm.TU.Chr04A.1149	evm.model.Chr04A.1149	protein_coding	6	37	47	109	0	0	0	0	0	0	0	0	19	0	2	0	23	47	0	0	1	0	0	3	0	0	37	68
PdeH.Chr04A.1236	evm.TU.Chr04A.1236	evm.model.Chr04A.1236	protein_coding	6	7	17	423	0	0	0	0	0	0	0	0	220	0	0	0	7	17	0	0	0	0	0	6	0	0	7	196
PdeH.Chr04A.1405	evm.TU.Chr04A.1405	evm.model.Chr04A.1405	protein_coding	6	41	64	387	0	0	0	0	0	0	0	0	223	0	4	0	100	64	0	0	0	7	0	1	1	0	38	67
PdeH.Chr04A.1627	evm.TU.Chr04A.1627	evm.model.Chr04A.1627	protein_coding	6	16	43	534	0	0	0	0	0	0	3	0	168	0	5	0	32	40	0	0	0	0	0	1	0	0	16	334
PdeH.Chr04A.1676	evm.TU.Chr04A.1676	evm.model.Chr04A.1676	protein_coding	6	6	12	514	0	0	0	0	0	1	0	0	154	0	2	0	16	12	0	0	0	0	1	3	0	0	6	344
PdeH.Chr04A.1691	evm.TU.Chr04A.1691	evm.model.Chr04A.1691	protein_coding	6	10	16	385	0	45	0	0	0	0	0	0	115	0	6	0	1	16	0	0	0	0	0	0	0	0	10	224
PdeH.Chr04A.1693	evm.TU.Chr04A.1693	evm.model.Chr04A.1693	protein_coding	6	20	23	207	0	0	0	0	1	0	0	0	0	0	1	0	59	23	0	3	1	5	0	1	0	0	17	155
PdeH.Chr04A.1727	evm.TU.Chr04A.1727	evm.model.Chr04A.1727	protein_coding	6	14	33	167	0	0	0	0	0	0	0	0	89	0	4	0	0	33	0	0	0	0	0	2	0	0	14	78
PdeH.Chr04A.2027	evm.TU.Chr04A.2027	evm.model.Chr04A.2027	protein_coding	6	15	19	440	0	0	0	0	0	0	0	0	217	0	2	0	98	19	0	0	2	6	1	1	0	0	9	133
PdeH.Chr04A.2031	evm.TU.Chr04A.2031	evm.model.Chr04A.2031	protein_coding	6	22	19	502	0	0	0	0	0	0	0	1	120	0	5	0	305	18	0	1	0	7	0	0	0	0	15	85
PdeH.Chr04A.2102	evm.TU.Chr04A.2102	evm.model.Chr04A.2102	protein_coding	6	13	38	390	0	0	0	5	0	0	0	1	259	0	5	0	3	37	0	0	0	0	0	1	0	0	13	123
PdeH.Chr04A.2213	evm.TU.Chr04A.2213	evm.model.Chr04A.2213	protein_coding	6	11	28	311	0	0	0	0	0	0	1	0	41	0	2	0	149	27	0	1	0	4	0	3	0	0	8	125
PdeH.Chr04A.2353	evm.TU.Chr04A.2353	evm.model.Chr04A.2353	protein_coding	6	1	3	352	0	0	0	0	0	0	0	0	277	0	5	0	25	3	0	1	0	2	0	0	2	0	1	51
PdeH.Chr04A.382	evm.TU.Chr04A.382	evm.model.Chr04A.382	protein_coding	6	12	15	374	0	12	1	24	0	2	0	1	198	0	4	0	0	12	0	0	0	0	0	2	0	0	11	140
PdeH.Chr04A.384	evm.TU.Chr04A.384	evm.model.Chr04A.384	protein_coding	6	0	5	283	0	0	0	0	0	0	0	0	26	0	5	0	23	5	0	0	0	0	1	0	0	0	0	234
PdeH.Chr04A.397	evm.TU.Chr04A.397	evm.model.Chr04A.397	protein_coding	6	13	21	271	0	0	0	0	0	0	0	0	253	0	5	0	25	21	0	1	0	8	0	0	1	0	7	0
PdeH.Chr04A.694	evm.TU.Chr04A.694	evm.model.Chr04A.694	protein_coding	6	15	38	317	0	0	0	0	0	0	0	0	155	0	1	0	33	38	0	0	1	6	0	2	2	0	12	133
PdeH.Chr05A.1047	evm.TU.Chr05A.1047	evm.model.Chr05A.1047	protein_coding	6	22	30	356	0	0	0	0	0	0	0	0	288	0	1	0	0	30	0	0	0	1	0	4	1	0	22	68
PdeH.Chr05A.1114	evm.TU.Chr05A.1114	evm.model.Chr05A.1114	protein_coding	6	22	45	490	0	0	0	0	0	0	0	0	298	0	1	0	26	45	0	2	0	6	1	1	1	0	20	170
PdeH.Chr05A.1139	evm.TU.Chr05A.1139	evm.model.Chr05A.1139	protein_coding	6	23	61	692	0	0	0	0	0	0	0	0	295	0	0	0	108	61	0	1	0	5	0	5	0	0	18	295
PdeH.Chr05A.1248	evm.TU.Chr05A.1248	evm.model.Chr05A.1248	protein_coding	6	5	20	324	0	0	0	0	0	1	0	0	232	0	5	0	11	19	0	0	0	2	1	0	0	0	4	82
PdeH.Chr05A.1367	evm.TU.Chr05A.1367	evm.model.Chr05A.1367	protein_coding	6	17	50	258	0	0	0	0	0	0	1	0	81	0	1	0	111	49	0	1	2	6	0	1	1	0	14	72
PdeH.Chr05A.1725	evm.TU.Chr05A.1725	evm.model.Chr05A.1725	protein_coding	6	6	13	245	0	0	0	0	0	1	0	0	59	0	4	0	7	12	0	0	0	1	0	1	1	0	6	179
PdeH.Chr05A.1972	evm.TU.Chr05A.1972	evm.model.Chr05A.1972	protein_coding	6	2	6	234	0	0	0	0	0	0	0	0	1	0	5	0	72	6	0	0	1	3	0	0	0	0	1	163
PdeH.Chr05A.1981	evm.TU.Chr05A.1981	evm.model.Chr05A.1981	protein_coding	6	4	10	438	0	0	0	0	0	0	0	0	101	0	3	0	7	10	0	0	0	1	0	3	0	0	4	330
PdeH.Chr05A.284	evm.TU.Chr05A.284	evm.model.Chr05A.284	protein_coding	6	5	8	587	0	0	0	0	0	0	0	0	246	0	3	0	79	8	0	0	0	4	0	2	2	0	4	263
PdeH.Chr05A.338	evm.TU.Chr05A.338	evm.model.Chr05A.338	protein_coding	6	9	12	489	0	0	0	0	0	0	0	0	143	0	5	0	180	12	0	1	0	3	0	0	0	0	7	169
PdeH.Chr05A.810	evm.TU.Chr05A.810	evm.model.Chr05A.810	protein_coding	6	21	16	552	0	4	0	4	0	0	0	0	430	0	2	0	59	16	0	0	0	2	0	4	0	0	19	57
PdeH.Chr05A.812	evm.TU.Chr05A.812	evm.model.Chr05A.812	protein_coding	6	15	12	243	0	0	0	0	0	0	0	0	128	0	6	0	31	12	0	0	0	2	0	0	0	0	13	86
PdeH.Chr05A.883	evm.TU.Chr05A.883	evm.model.Chr05A.883	protein_coding	6	18	54	212	0	0	0	0	0	0	4	1	136	0	4	0	26	49	0	0	0	4	0	2	0	0	15	53
PdeH.Chr05A.933	evm.TU.Chr05A.933	evm.model.Chr05A.933	protein_coding	6	14	20	534	0	0	0	0	0	0	0	0	163	0	5	0	69	20	0	0	0	2	1	0	0	0	13	303
PdeH.Chr05A.989	evm.TU.Chr05A.989	evm.model.Chr05A.989	protein_coding	6	21	23	248	0	0	0	0	1	0	1	0	66	0	2	0	63	21	0	0	0	4	0	3	1	0	18	122
PdeH.Chr06A.1107	evm.TU.Chr06A.1107	evm.model.Chr06A.1107	protein_coding	6	6	17	288	0	0	0	0	0	0	1	0	265	0	4	0	23	16	0	0	0	2	0	1	1	1	5	0
PdeH.Chr06A.1125	evm.TU.Chr06A.1125	evm.model.Chr06A.1125	protein_coding	6	12	26	515	0	0	0	0	0	0	0	0	338	0	0	0	4	26	0	1	0	2	0	4	1	0	12	174
PdeH.Chr06A.1128	evm.TU.Chr06A.1128	evm.model.Chr06A.1128	protein_coding	6	11	34	599	0	0	0	0	0	0	0	0	176	0	2	0	163	34	0	1	1	4	0	2	0	0	9	264
PdeH.Chr06A.114	evm.TU.Chr06A.114	evm.model.Chr06A.114	protein_coding	6	10	14	250	0	0	0	0	0	0	1	0	122	0	5	0	55	13	0	1	1	4	0	0	0	0	9	76
PdeH.Chr06A.1312	evm.TU.Chr06A.1312	evm.model.Chr06A.1312	protein_coding	6	8	13	747	0	0	0	0	0	0	0	0	378	0	0	0	73	13	0	1	1	3	0	3	1	0	7	299
PdeH.Chr06A.1314	evm.TU.Chr06A.1314	evm.model.Chr06A.1314	protein_coding	6	31	31	482	0	0	0	0	0	0	0	0	0	0	0	0	269	31	0	0	1	6	0	5	0	0	28	217
PdeH.Chr06A.1366	evm.TU.Chr06A.1366	evm.model.Chr06A.1366	protein_coding	6	26	42	342	0	0	0	0	0	0	0	0	188	0	2	0	81	42	0	1	1	4	0	2	0	0	22	79
PdeH.Chr06A.1380	evm.TU.Chr06A.1380	evm.model.Chr06A.1380	protein_coding	6	7	23	46	0	0	0	0	2	1	1	1	46	0	6	0	0	18	0	0	0	0	0	0	0	0	7	0
PdeH.Chr06A.1388	evm.TU.Chr06A.1388	evm.model.Chr06A.1388	protein_coding	6	28	55	436	0	0	0	0	0	0	0	1	33	0	4	0	214	54	0	0	0	9	0	1	1	0	21	196
PdeH.Chr06A.1409	evm.TU.Chr06A.1409	evm.model.Chr06A.1409	protein_coding	6	26	32	25	0	0	0	0	0	0	0	0	0	0	6	0	28	32	0	0	0	4	0	0	0	0	23	0
PdeH.Chr06A.1581	evm.TU.Chr06A.1581	evm.model.Chr06A.1581	protein_coding	6	13	24	630	0	0	0	0	0	0	0	0	334	0	4	0	54	24	0	1	0	7	0	1	0	0	9	247
PdeH.Chr06A.1596	evm.TU.Chr06A.1596	evm.model.Chr06A.1596	protein_coding	6	19	34	507	0	0	0	0	0	0	0	1	245	0	2	0	0	33	0	0	0	1	0	3	1	0	19	262
PdeH.Chr06A.1682	evm.TU.Chr06A.1682	evm.model.Chr06A.1682	protein_coding	6	16	36	311	0	0	0	0	0	0	0	0	57	0	3	0	17	36	0	0	0	1	0	3	0	0	16	237
PdeH.Chr06A.1721	evm.TU.Chr06A.1721	evm.model.Chr06A.1721	protein_coding	6	27	55	570	0	0	0	0	0	0	1	0	221	0	2	0	90	54	0	2	0	13	0	2	1	0	21	267
PdeH.Chr06A.1837	evm.TU.Chr06A.1837	evm.model.Chr06A.1837	protein_coding	6	26	53	556	0	5	1	1	1	0	0	0	160	0	6	0	53	52	0	0	0	1	0	0	0	0	24	338
PdeH.Chr06A.1837	evm.TU.Chr06A.1837	evm.model.Chr06A.1837.1.6146186d	protein_coding	6	33	53	562	0	5	7	17	1	0	0	0	160	0	6	0	53	52	0	0	0	2	0	0	0	0	24	329
PdeH.Chr06A.1837	evm.TU.Chr06A.1837	evm.model.Chr06A.1837.2.6146186d	protein_coding	6	33	53	562	0	5	7	14	1	0	0	0	160	0	6	0	56	52	0	0	0	2	0	0	0	0	24	329
PdeH.Chr06A.1843	evm.TU.Chr06A.1843	evm.model.Chr06A.1843	protein_coding	6	3	2	241	0	0	0	5	0	1	0	0	17	0	6	0	0	1	0	0	0	0	0	0	0	0	3	219
PdeH.Chr06A.1897	evm.TU.Chr06A.1897	evm.model.Chr06A.1897	protein_coding	6	10	15	324	0	0	0	0	0	0	0	0	214	0	4	0	43	15	0	0	0	2	0	2	0	0	8	69
PdeH.Chr06A.206	evm.TU.Chr06A.206	evm.model.Chr06A.206	protein_coding	6	16	32	421	0	0	0	0	0	0	0	1	178	0	3	0	112	31	0	0	2	10	0	0	1	0	8	141
PdeH.Chr06A.2110	evm.TU.Chr06A.2110	evm.model.Chr06A.2110	protein_coding	6	13	25	447	0	0	0	0	0	0	0	0	246	0	4	0	95	25	0	0	0	4	0	2	0	0	11	108
PdeH.Chr06A.219	evm.TU.Chr06A.219	evm.model.Chr06A.219	protein_coding	6	9	7	500	0	0	0	0	0	0	0	1	270	0	4	0	99	6	0	0	0	4	0	3	0	0	6	134
PdeH.Chr06A.235	evm.TU.Chr06A.235	evm.model.Chr06A.235	protein_coding	6	4	34	196	0	0	0	0	0	0	0	0	142	0	1	0	0	34	0	0	0	0	0	5	0	0	4	54
PdeH.Chr06A.2557	evm.TU.Chr06A.2557	evm.model.Chr06A.2557	protein_coding	6	10	33	305	0	0	0	0	0	0	0	0	139	0	2	0	167	33	0	0	1	3	0	3	0	0	10	0
PdeH.Chr06A.2595	evm.TU.Chr06A.2595	evm.model.Chr06A.2595	protein_coding	6	24	29	181	0	0	0	0	0	0	0	0	88	0	4	0	90	29	0	0	0	2	0	2	0	0	22	5
PdeH.Chr06A.2636	evm.TU.Chr06A.2636	evm.model.Chr06A.2636	protein_coding	6	41	70	160	0	0	0	0	0	0	0	0	95	0	2	0	25	70	0	0	0	2	0	5	0	0	40	41
PdeH.Chr06A.291	evm.TU.Chr06A.291	evm.model.Chr06A.291	protein_coding	6	3	7	337	0	0	0	0	0	0	0	1	137	0	4	0	67	7	0	0	0	0	0	3	0	0	3	133
PdeH.Chr06A.420	evm.TU.Chr06A.420	evm.model.Chr06A.420	protein_coding	6	18	24	501	0	0	0	0	0	0	0	0	210	0	3	0	55	24	0	1	0	5	0	2	0	0	14	241
PdeH.Chr06A.460	evm.TU.Chr06A.460	evm.model.Chr06A.460	protein_coding	6	20	22	427	0	7	0	1	0	1	0	1	93	0	6	0	28	20	0	0	0	0	0	0	0	0	20	298
PdeH.Chr06A.460	evm.TU.Chr06A.460	evm.model.Chr06A.460.1.6146106c	protein_coding	6	24	22	428	0	7	4	24	0	1	0	1	93	0	6	0	6	20	0	0	0	0	0	0	0	0	20	298
PdeH.Chr06A.474	evm.TU.Chr06A.474	evm.model.Chr06A.474.1.614610a7	protein_coding	6	13	15	602	0	126	0	2	0	0	1	0	142	0	4	0	188	15	0	0	0	4	0	1	1	0	9	148
PdeH.Chr06A.497	evm.TU.Chr06A.497	evm.model.Chr06A.497	protein_coding	6	3	11	476	0	1	0	0	0	1	0	1	220	0	6	0	5	9	0	0	0	0	0	1	0	0	3	250
PdeH.Chr06A.563	evm.TU.Chr06A.563	evm.model.Chr06A.563	protein_coding	6	33	41	261	0	0	0	0	1	0	0	0	94	0	4	0	35	40	0	0	0	2	0	2	0	0	31	134
PdeH.Chr06A.567	evm.TU.Chr06A.567	evm.model.Chr06A.567	protein_coding	6	3	17	236	0	0	0	0	0	0	1	0	32	0	5	0	42	16	0	1	0	1	0	0	1	0	3	163
PdeH.Chr06A.640	evm.TU.Chr06A.640	evm.model.Chr06A.640	protein_coding	6	14	8	377	0	20	1	6	0	0	2	0	147	0	6	0	140	6	0	0	0	3	0	0	0	0	10	67
PdeH.Chr07A.1084	evm.TU.Chr07A.1084	evm.model.Chr07A.1084	protein_coding	6	47	84	290	0	0	0	0	0	0	0	0	111	0	2	0	14	84	0	0	0	2	0	4	0	0	46	166
PdeH.Chr07A.1144	evm.TU.Chr07A.1144	evm.model.Chr07A.1144	protein_coding	6	22	20	672	0	0	0	0	0	0	0	0	187	0	4	0	328	20	0	0	1	5	0	1	0	0	17	163
PdeH.Chr07A.289	evm.TU.Chr07A.289	evm.model.Chr07A.289	protein_coding	6	29	49	477	0	0	0	0	0	0	0	0	231	0	3	0	171	49	0	1	1	11	0	0	1	0	23	83
PdeH.Chr07A.440	evm.TU.Chr07A.440	evm.model.Chr07A.440	protein_coding	6	153	90	244	0	0	0	0	0	0	0	0	157	0	2	0	65	90	0	0	1	7	0	2	1	0	148	28
PdeH.Chr07A.446	evm.TU.Chr07A.446	evm.model.Chr07A.446	protein_coding	6	11	20	462	0	0	0	0	0	1	0	2	195	0	4	0	18	17	0	1	0	2	1	0	0	0	9	252
PdeH.Chr07A.578	evm.TU.Chr07A.578	evm.model.Chr07A.578	protein_coding	6	15	36	531	0	0	0	0	0	0	0	0	275	0	3	0	29	36	0	0	0	2	0	2	1	0	14	228
PdeH.Chr07A.597	evm.TU.Chr07A.597	evm.model.Chr07A.597	protein_coding	6	71	110	79	0	0	0	0	0	0	0	1	0	0	2	0	0	109	0	0	0	0	0	4	0	0	71	79
PdeH.Chr07A.853	evm.TU.Chr07A.853	evm.model.Chr07A.853	protein_coding	6	5	3	229	0	13	0	1	0	0	0	0	0	0	5	0	27	3	0	0	0	1	0	1	0	0	4	189
PdeH.Chr07A.874	evm.TU.Chr07A.874	evm.model.Chr07A.874	protein_coding	6	13	26	383	0	0	0	0	0	0	1	0	120	0	3	0	76	25	0	1	1	3	0	1	0	0	13	189
PdeH.Chr07A.925	evm.TU.Chr07A.925	evm.model.Chr07A.925	protein_coding	6	16	39	184	0	0	0	0	0	0	1	0	89	0	0	0	0	38	0	0	0	0	0	6	0	0	16	95
PdeH.Chr08A.1014	evm.TU.Chr08A.1014	evm.model.Chr08A.1014	protein_coding	6	42	33	756	0	86	3	10	0	2	2	0	335	0	5	0	34	29	0	0	0	1	0	1	0	0	38	292
PdeH.Chr08A.137	evm.TU.Chr08A.137	evm.model.Chr08A.137	protein_coding	6	37	69	534	0	0	0	0	0	0	0	0	298	0	1	0	190	69	0	0	0	11	0	5	0	0	29	54
PdeH.Chr08A.1511	evm.TU.Chr08A.1511	evm.model.Chr08A.1511	protein_coding	6	1	3	424	0	0	0	0	0	0	0	0	99	0	4	0	51	3	0	1	1	0	0	0	0	0	1	276
PdeH.Chr08A.1549	evm.TU.Chr08A.1549	evm.model.Chr08A.1549	protein_coding	6	11	21	311	0	0	0	0	2	0	1	0	102	0	5	0	44	18	0	0	0	6	0	1	0	0	9	167
PdeH.Chr08A.1589	evm.TU.Chr08A.1589	evm.model.Chr08A.1589	protein_coding	6	7	10	268	0	6	0	0	1	0	0	0	119	0	6	0	39	9	0	0	0	4	1	0	0	0	7	104
PdeH.Chr08A.1759	evm.TU.Chr08A.1759	evm.model.Chr08A.1759	protein_coding	6	12	15	454	0	8	0	0	0	0	0	0	94	0	5	0	111	15	0	0	0	3	0	1	0	0	11	242
PdeH.Chr08A.182	evm.TU.Chr08A.182	evm.model.Chr08A.182	protein_coding	6	10	25	474	0	0	0	0	0	0	0	0	0	0	2	0	58	25	0	0	1	2	1	2	0	0	8	419
PdeH.Chr08A.208	evm.TU.Chr08A.208	evm.model.Chr08A.208	protein_coding	6	10	22	744	0	0	0	0	3	0	1	0	222	0	5	0	153	18	0	0	0	2	0	1	0	0	8	371
PdeH.Chr08A.2103	evm.TU.Chr08A.2103	evm.model.Chr08A.2103	protein_coding	6	4	12	207	0	0	0	0	0	1	0	0	14	0	3	0	0	11	0	0	0	0	1	2	0	0	4	193
PdeH.Chr08A.2186	evm.TU.Chr08A.2186	evm.model.Chr08A.2186	protein_coding	6	6	13	374	0	0	0	0	0	0	0	0	177	0	3	0	85	13	0	0	1	3	0	2	0	0	4	115
PdeH.Chr08A.2267	evm.TU.Chr08A.2267	evm.model.Chr08A.2267	protein_coding	6	8	28	313	0	0	0	0	0	0	0	0	120	0	3	0	29	28	0	2	0	3	1	0	0	0	5	169
PdeH.Chr08A.262	evm.TU.Chr08A.262	evm.model.Chr08A.262	protein_coding	6	14	46	483	0	0	0	0	0	0	0	0	273	0	3	0	125	46	0	0	1	6	0	1	1	0	10	90
PdeH.Chr08A.318	evm.TU.Chr08A.318	evm.model.Chr08A.318	protein_coding	6	24	78	551	0	0	0	0	1	0	0	0	166	0	4	0	96	77	0	0	1	4	0	1	0	0	21	293
PdeH.Chr08A.324	evm.TU.Chr08A.324	evm.model.Chr08A.324	protein_coding	6	6	16	683	0	0	0	0	0	0	0	0	307	0	5	0	17	16	0	0	0	2	0	1	0	1	5	359
PdeH.Chr08A.349	evm.TU.Chr08A.349	evm.model.Chr08A.349	protein_coding	6	11	36	268	0	0	0	0	0	0	0	0	0	0	4	0	28	36	0	0	0	3	0	2	0	0	10	241
PdeH.Chr08A.414	evm.TU.Chr08A.414	evm.model.Chr08A.414	protein_coding	6	7	21	235	0	0	0	0	1	0	1	0	118	0	3	0	76	19	0	0	0	1	1	2	0	0	7	41
PdeH.Chr08A.441	evm.TU.Chr08A.441	evm.model.Chr08A.441	protein_coding	6	5	7	399	0	0	0	0	0	0	0	0	176	0	3	0	0	7	0	0	0	1	0	2	1	0	5	223
PdeH.Chr08A.614	evm.TU.Chr08A.614	evm.model.Chr08A.614	protein_coding	6	8	13	322	0	0	0	0	0	0	1	0	144	0	4	0	46	12	0	1	1	4	0	1	0	0	6	136
PdeH.Chr08A.689	evm.TU.Chr08A.689	evm.model.Chr08A.689	protein_coding	6	14	33	393	0	0	0	0	0	0	0	0	257	0	1	0	20	33	0	0	0	2	0	4	1	0	13	117
PdeH.Chr08A.810	evm.TU.Chr08A.810	evm.model.Chr08A.810	protein_coding	6	4	25	360	0	0	0	0	1	0	3	0	81	0	4	0	136	21	0	1	0	2	0	1	0	0	3	145
PdeH.Chr08A.870	evm.TU.Chr08A.870	evm.model.Chr08A.870	protein_coding	6	11	11	308	0	0	0	0	0	0	0	0	112	0	4	0	74	11	0	0	2	5	0	0	0	0	7	128
PdeH.Chr08A.91	evm.TU.Chr08A.91	evm.model.Chr08A.91	protein_coding	6	12	49	423	0	0	0	0	0	0	0	0	199	0	2	0	39	49	0	1	0	3	0	2	1	0	10	188
PdeH.Chr09A.1383	evm.TU.Chr09A.1383	evm.model.Chr09A.1383	protein_coding	6	5	24	523	0	0	0	0	0	2	0	1	199	0	6	0	28	21	0	0	0	1	0	0	0	0	5	296
PdeH.Chr09A.1402	evm.TU.Chr09A.1402	evm.model.Chr09A.1402	protein_coding	6	9	19	298	0	0	0	0	0	0	0	0	123	0	4	0	82	19	0	1	1	2	0	0	0	0	7	97
PdeH.Chr09A.1457	evm.TU.Chr09A.1457	evm.model.Chr09A.1457	protein_coding	6	7	23	347	0	0	0	0	0	0	0	0	157	0	6	0	3	23	0	0	0	4	0	0	0	0	6	188
PdeH.Chr09A.1614	evm.TU.Chr09A.1614	evm.model.Chr09A.1614	protein_coding	6	18	16	524	0	12	0	7	1	2	0	0	235	0	4	0	142	13	0	2	0	7	0	0	0	0	12	136
PdeH.Chr09A.248	evm.TU.Chr09A.248	evm.model.Chr09A.248	protein_coding	6	20	58	107	0	0	0	0	0	1	0	0	14	0	3	0	32	57	0	0	1	0	0	2	0	0	20	62
PdeH.Chr09A.412	evm.TU.Chr09A.412	evm.model.Chr09A.412	protein_coding	6	3	11	432	0	0	0	0	0	0	0	2	79	0	4	0	81	10	0	0	0	2	0	2	0	0	3	272
PdeH.Chr09A.732	evm.TU.Chr09A.732	evm.model.Chr09A.732	protein_coding	6	15	27	412	0	0	0	0	0	2	0	2	206	0	5	0	39	23	0	0	0	0	0	1	0	0	15	167
PdeH.Chr09A.74	evm.TU.Chr09A.74	evm.model.Chr09A.74	protein_coding	6	22	60	37	0	0	0	0	0	0	0	1	7	0	3	0	14	59	0	0	0	3	0	4	0	0	21	17
PdeH.Chr09A.757	evm.TU.Chr09A.757	evm.model.Chr09A.757	protein_coding	6	11	8	400	0	22	0	4	0	0	0	1	261	0	6	0	54	7	0	0	0	2	0	0	0	0	9	61
PdeH.Chr09A.757	evm.TU.Chr09A.757	evm.model.Chr09A.757.1.61460dbd	protein_coding	6	11	8	400	0	10	0	4	0	0	0	1	261	0	6	0	66	7	0	0	0	2	0	0	0	0	9	61
PdeH.Chr09A.845	evm.TU.Chr09A.845	evm.model.Chr09A.845	protein_coding	6	8	12	496	0	0	0	0	0	0	0	0	123	0	5	0	53	12	0	0	0	0	0	1	0	0	8	320
PdeH.Chr09A.957	evm.TU.Chr09A.957	evm.model.Chr09A.957	protein_coding	6	2	5	220	0	0	0	0	0	0	0	1	118	0	5	0	3	4	0	0	1	0	0	0	0	0	2	100
PdeH.Chr10A.1095	evm.TU.Chr10A.1095	evm.model.Chr10A.1095	protein_coding	6	8	7	180	0	0	0	0	0	0	0	0	122	0	3	0	2	7	0	0	0	4	0	1	3	0	7	57
PdeH.Chr10A.1320	evm.TU.Chr10A.1320	evm.model.Chr10A.1320	protein_coding	6	8	9	272	0	0	0	0	0	0	0	0	40	0	5	0	12	9	0	0	0	3	0	1	0	0	5	223
PdeH.Chr10A.1601	evm.TU.Chr10A.1601	evm.model.Chr10A.1601.1.6146169d	protein_coding	6	21	17	501	0	31	5	30	0	1	1	0	132	0	5	0	64	15	0	0	0	5	1	0	0	0	13	247
PdeH.Chr10A.1633	evm.TU.Chr10A.1633	evm.model.Chr10A.1633	protein_coding	6	7	17	277	0	0	0	0	0	0	0	0	174	0	4	0	23	17	0	0	1	5	0	1	0	0	4	84
PdeH.Chr10A.1709	evm.TU.Chr10A.1709	evm.model.Chr10A.1709	protein_coding	6	6	12	480	0	0	0	0	0	1	0	0	90	0	4	0	94	12	0	0	0	1	1	1	0	0	6	296
PdeH.Chr10A.1744	evm.TU.Chr10A.1744	evm.model.Chr10A.1744	protein_coding	6	14	24	369	0	0	0	0	0	0	0	1	141	0	3	0	98	23	0	2	0	6	0	1	0	0	11	135
PdeH.Chr10A.1774	evm.TU.Chr10A.1774	evm.model.Chr10A.1774	protein_coding	6	16	15	681	0	0	0	0	0	0	0	0	179	0	5	0	392	15	0	0	0	0	0	1	0	0	16	110
PdeH.Chr10A.1856	evm.TU.Chr10A.1856	evm.model.Chr10A.1856	protein_coding	6	10	12	376	0	0	0	0	0	0	0	0	129	0	4	0	123	12	0	0	0	4	0	3	0	0	7	127
PdeH.Chr10A.1883	evm.TU.Chr10A.1883	evm.model.Chr10A.1883	protein_coding	6	6	12	391	0	0	0	0	0	0	0	0	166	0	4	0	51	12	0	0	1	1	0	1	0	0	5	176
PdeH.Chr10A.1904	evm.TU.Chr10A.1904	evm.model.Chr10A.1904	protein_coding	6	2	11	375	0	0	0	0	0	0	1	0	171	0	5	0	11	11	0	0	0	1	2	0	0	0	1	194
PdeH.Chr10A.1930	evm.TU.Chr10A.1930	evm.model.Chr10A.1930	protein_coding	6	69	48	191	0	0	0	0	0	0	0	0	131	0	5	0	38	48	0	0	0	2	0	2	0	0	69	22
PdeH.Chr10A.2083	evm.TU.Chr10A.2083	evm.model.Chr10A.2083	protein_coding	6	16	13	315	0	25	1	7	0	1	0	0	98	0	6	0	65	12	0	0	0	1	0	0	0	0	14	121
PdeH.Chr10A.2083	evm.TU.Chr10A.2083	evm.model.Chr10A.2083.1.614618bf	protein_coding	6	15	12	317	0	46	1	7	0	1	0	0	98	0	6	0	46	11	0	0	0	1	0	0	0	0	13	121
PdeH.Chr10A.2083	evm.TU.Chr10A.2083	evm.model.Chr10A.2083.2.614618bf	protein_coding	6	13	11	320	0	25	1	14	0	0	0	0	98	0	6	0	63	11	0	0	0	1	0	0	0	0	11	121
PdeH.Chr10A.21	evm.TU.Chr10A.21	evm.model.Chr10A.21	protein_coding	6	15	23	288	0	0	0	0	0	0	0	0	141	0	6	0	0	23	0	0	0	0	0	0	0	0	15	147
PdeH.Chr10A.226	evm.TU.Chr10A.226	evm.model.Chr10A.226	protein_coding	6	18	56	582	0	0	0	0	0	0	0	0	203	0	3	0	169	56	0	1	1	3	0	1	0	0	16	214
PdeH.Chr10A.2372	evm.TU.Chr10A.2372	evm.model.Chr10A.2372	protein_coding	6	39	47	753	0	0	0	0	0	0	0	0	279	0	2	0	328	47	0	1	0	19	0	2	1	0	27	159
PdeH.Chr10A.2394	evm.TU.Chr10A.2394	evm.model.Chr10A.2394	protein_coding	6	9	31	564	0	0	0	0	0	0	0	0	235	0	5	0	15	31	0	0	0	0	0	1	0	0	9	314
PdeH.Chr10A.240	evm.TU.Chr10A.240	evm.model.Chr10A.240	protein_coding	6	11	25	83	0	0	0	0	0	0	0	0	49	0	2	0	0	25	0	0	0	0	0	4	0	0	11	34
PdeH.Chr10A.258	evm.TU.Chr10A.258	evm.model.Chr10A.258	protein_coding	6	73	79	254	0	0	0	0	0	0	0	0	53	0	0	0	6	79	0	0	0	4	0	5	1	0	71	197
PdeH.Chr10A.344	evm.TU.Chr10A.344	evm.model.Chr10A.344	protein_coding	6	50	69	404	0	0	0	0	0	0	1	1	149	0	3	0	36	67	0	1	0	4	0	2	0	0	47	223
PdeH.Chr10A.425	evm.TU.Chr10A.425	evm.model.Chr10A.425	protein_coding	6	21	36	329	0	0	0	0	0	0	0	2	88	0	4	0	209	34	0	1	1	4	0	0	0	0	19	36
PdeH.Chr10A.455	evm.TU.Chr10A.455	evm.model.Chr10A.455	protein_coding	6	4	15	228	0	24	0	0	0	0	0	0	91	0	5	0	0	15	0	0	0	0	0	1	0	0	4	113
PdeH.Chr10A.460	evm.TU.Chr10A.460	evm.model.Chr10A.460	protein_coding	6	6	35	209	0	0	0	0	0	0	0	2	189	0	3	0	0	33	0	0	0	1	0	3	1	0	6	20
PdeH.Chr10A.522	evm.TU.Chr10A.522	evm.model.Chr10A.522	protein_coding	6	22	50	133	0	0	0	0	0	0	0	1	10	0	3	0	127	49	0	1	0	4	0	2	0	0	19	0
PdeH.Chr10A.544	evm.TU.Chr10A.544	evm.model.Chr10A.544	protein_coding	6	18	26	364	0	0	0	0	0	0	0	0	292	0	3	0	9	26	0	0	1	3	2	0	1	1	17	64
PdeH.Chr10A.599	evm.TU.Chr10A.599	evm.model.Chr10A.599	protein_coding	6	41	43	511	0	0	0	0	0	0	0	0	309	0	0	0	36	43	0	1	0	2	0	4	1	0	40	168
PdeH.Chr10A.761	evm.TU.Chr10A.761	evm.model.Chr10A.761	protein_coding	6	11	26	734	0	0	0	0	0	0	0	0	363	0	2	0	0	26	0	0	0	1	0	3	1	0	11	371
PdeH.Chr11A.1000	evm.TU.Chr11A.1000	evm.model.Chr11A.1000	protein_coding	6	21	35	674	0	0	0	0	0	0	0	0	338	0	2	0	58	35	0	0	1	5	0	3	0	0	19	281
PdeH.Chr11A.1005	evm.TU.Chr11A.1005	evm.model.Chr11A.1005	protein_coding	6	7	30	491	0	0	0	0	0	0	1	0	96	0	5	0	134	29	0	0	0	4	0	0	1	0	4	264
PdeH.Chr11A.1063	evm.TU.Chr11A.1063	evm.model.Chr11A.1063	protein_coding	6	14	10	305	0	0	0	3	0	0	0	1	142	0	4	0	65	10	0	0	0	2	0	2	0	0	13	96
PdeH.Chr11A.1099	evm.TU.Chr11A.1099	evm.model.Chr11A.1099	protein_coding	6	6	9	336	0	0	0	0	0	0	0	0	136	0	5	0	102	9	0	1	0	2	0	0	0	0	4	101
PdeH.Chr11A.1309	evm.TU.Chr11A.1309	evm.model.Chr11A.1309	protein_coding	6	24	46	676	0	0	0	0	0	0	0	0	440	0	3	0	0	46	0	0	0	1	0	2	1	0	24	236
PdeH.Chr11A.1546	evm.TU.Chr11A.1546	evm.model.Chr11A.1546	protein_coding	6	35	39	334	0	0	0	0	1	0	0	0	207	0	1	0	0	38	0	0	0	0	0	5	0	0	35	127
PdeH.Chr11A.1656	evm.TU.Chr11A.1656	evm.model.Chr11A.1656	protein_coding	6	4	4	221	0	0	0	0	1	0	0	0	98	0	6	0	14	3	0	0	0	2	0	0	0	0	2	111
PdeH.Chr11A.179	evm.TU.Chr11A.179	evm.model.Chr11A.179	protein_coding	6	44	97	187	0	0	0	0	0	0	0	0	104	0	6	0	46	97	0	0	0	1	0	0	0	0	44	37
PdeH.Chr11A.191	evm.TU.Chr11A.191	evm.model.Chr11A.191	protein_coding	6	18	23	504	0	0	0	0	1	0	1	0	232	0	4	0	29	21	0	0	0	3	0	1	1	0	17	244
PdeH.Chr11A.221	evm.TU.Chr11A.221	evm.model.Chr11A.221	protein_coding	6	8	9	410	0	0	0	0	0	0	0	0	199	0	3	0	98	9	0	0	0	4	0	3	0	0	5	116
PdeH.Chr11A.24	evm.TU.Chr11A.24	evm.model.Chr11A.24	protein_coding	6	18	9	574	0	7	0	3	0	0	0	1	243	0	5	0	122	9	0	0	0	7	0	0	1	0	12	205
PdeH.Chr11A.258	evm.TU.Chr11A.258	evm.model.Chr11A.258	protein_coding	6	11	30	351	0	0	0	0	1	0	0	0	125	0	4	0	162	30	0	2	0	4	0	0	0	0	8	69
PdeH.Chr11A.284	evm.TU.Chr11A.284	evm.model.Chr11A.284	protein_coding	6	31	48	608	0	0	0	0	0	0	1	0	47	0	4	0	442	47	0	0	0	3	0	2	0	0	28	122
PdeH.Chr11A.335	evm.TU.Chr11A.335_evm.TU.Chr11A.340	evm.model.Chr11A.335_evm.model.Chr11A.340	protein_coding	6	39	74	749	0	0	0	0	0	0	1	0	30	0	5	0	659	73	0	0	0	4	0	1	0	0	37	62
PdeH.Chr11A.389	evm.TU.Chr11A.389	evm.model.Chr11A.389	protein_coding	6	12	19	513	0	0	0	0	0	0	0	1	109	0	4	0	74	18	0	0	0	1	0	2	0	0	12	330
PdeH.Chr11A.527	evm.TU.Chr11A.527	evm.model.Chr11A.527	protein_coding	6	19	46	513	0	0	0	0	0	1	0	0	192	0	2	0	57	45	0	0	0	2	0	4	0	0	17	266
PdeH.Chr11A.624	evm.TU.Chr11A.624	evm.model.Chr11A.624	protein_coding	6	17	52	434	0	0	0	0	0	1	0	1	267	0	1	0	118	50	0	1	1	8	0	2	1	0	13	55
PdeH.Chr11A.639	evm.TU.Chr11A.639	evm.model.Chr11A.639	protein_coding	6	9	22	740	0	0	0	0	0	0	1	0	332	0	5	0	112	21	0	0	0	1	1	0	0	0	8	297
PdeH.Chr11A.687	evm.TU.Chr11A.687	evm.model.Chr11A.687	protein_coding	6	2	6	290	0	0	0	0	0	0	0	0	74	0	4	0	73	6	0	1	0	1	0	0	1	0	2	144
PdeH.Chr11A.869	evm.TU.Chr11A.869	evm.model.Chr11A.869	protein_coding	6	7	36	440	0	0	0	0	0	0	0	0	181	0	0	0	93	36	0	0	0	3	1	5	0	0	7	166
PdeH.Chr11A.967	evm.TU.Chr11A.967	evm.model.Chr11A.967	protein_coding	6	20	47	112	0	0	0	0	0	0	0	3	94	0	4	0	18	44	0	0	0	2	0	1	1	0	20	0
PdeH.Chr11A.987	evm.TU.Chr11A.987	evm.model.Chr11A.987	protein_coding	6	19	36	271	0	0	0	0	0	0	0	1	19	0	5	0	0	35	0	0	0	2	0	2	1	1	18	252
PdeH.Chr12A.1086	evm.TU.Chr12A.1086	evm.model.Chr12A.1086	protein_coding	6	33	40	320	0	0	0	0	0	0	0	0	83	0	4	0	171	40	0	1	0	3	0	1	0	0	32	68
PdeH.Chr12A.1252	evm.TU.Chr12A.1252	evm.model.Chr12A.1252	protein_coding	6	23	68	284	0	13	0	0	0	2	0	1	91	0	4	0	0	65	0	0	0	0	0	2	0	0	23	180
PdeH.Chr12A.1280	evm.TU.Chr12A.1280	evm.model.Chr12A.1280	protein_coding	6	25	42	0	0	0	0	0	0	0	1	0	0	0	1	0	0	41	0	0	0	0	0	5	0	0	25	0
PdeH.Chr12A.1377	evm.TU.Chr12A.1377	evm.model.Chr12A.1377	protein_coding	6	2	7	293	0	0	0	4	0	1	0	0	131	0	4	0	39	6	0	1	1	1	0	0	0	0	1	122
PdeH.Chr12A.1383	evm.TU.Chr12A.1383	evm.model.Chr12A.1383	protein_coding	6	16	15	493	0	39	0	12	0	0	0	0	193	0	6	0	75	15	0	0	0	0	0	0	0	0	16	174
PdeH.Chr12A.1383	evm.TU.Chr12A.1383	evm.model.Chr12A.1383.2.6146120c	protein_coding	6	19	15	493	0	39	3	23	0	0	0	0	193	0	6	0	64	15	0	0	0	0	0	0	0	0	16	174
PdeH.Chr12A.1401	evm.TU.Chr12A.1401	evm.model.Chr12A.1401	protein_coding	6	9	14	436	0	0	0	0	0	2	0	0	167	0	4	0	25	14	0	0	0	3	0	2	0	0	7	246
PdeH.Chr12A.247	evm.TU.Chr12A.247	evm.model.Chr12A.247	protein_coding	6	14	23	368	0	0	0	0	0	0	0	0	195	0	3	0	42	23	0	0	1	2	0	1	1	0	13	133
PdeH.Chr12A.350	evm.TU.Chr12A.350	evm.model.Chr12A.350	protein_coding	6	2	12	353	0	27	0	3	0	0	0	0	228	0	3	0	0	12	0	0	0	0	0	2	1	0	2	95
PdeH.Chr12A.4	evm.TU.Chr12A.4	evm.model.Chr12A.4	protein_coding	6	29	51	97	0	0	0	0	0	0	0	0	30	0	2	0	0	51	0	0	0	0	0	4	0	0	29	67
PdeH.Chr12A.679	evm.TU.Chr12A.679	evm.model.Chr12A.679	protein_coding	6	14	30	566	0	0	0	0	0	0	0	0	201	0	2	0	153	30	0	1	1	4	0	2	0	0	10	218
PdeH.Chr12A.703	evm.TU.Chr12A.703	evm.model.Chr12A.703	protein_coding	6	7	15	530	0	0	0	0	0	0	0	0	295	0	3	0	0	15	0	0	0	0	0	3	0	0	7	235
PdeH.Chr12A.725	evm.TU.Chr12A.725	evm.model.Chr12A.725	protein_coding	6	15	40	489	0	0	0	0	0	0	1	1	355	0	4	0	0	38	0	0	0	0	0	3	0	0	15	134
PdeH.Chr12A.747	evm.TU.Chr12A.747	evm.model.Chr12A.747	protein_coding	6	3	10	438	0	0	0	0	0	0	0	2	129	0	5	0	5	8	0	0	0	1	0	1	0	0	3	304
PdeH.Chr12A.84	evm.TU.Chr12A.84	evm.model.Chr12A.84	protein_coding	6	20	36	777	0	0	0	0	0	0	3	0	310	0	2	0	252	33	0	3	0	7	0	0	1	0	16	222
PdeH.Chr13A.1135	evm.TU.Chr13A.1135	evm.model.Chr13A.1135	protein_coding	6	2	17	284	0	0	0	0	0	0	0	0	89	0	4	0	44	17	0	0	0	1	0	2	0	0	2	151
PdeH.Chr13A.1157	evm.TU.Chr13A.1157	evm.model.Chr13A.1157	protein_coding	6	33	27	340	0	10	1	6	0	0	0	0	317	0	6	0	0	27	0	0	0	0	0	0	0	0	32	7
PdeH.Chr13A.1288	evm.TU.Chr13A.1288	evm.model.Chr13A.1288	protein_coding	6	1	11	427	0	0	0	0	0	0	0	0	195	0	5	0	6	11	0	0	0	0	0	1	0	0	1	226
PdeH.Chr13A.1339	evm.TU.Chr13A.1339	evm.model.Chr13A.1339	protein_coding	6	30	59	95	0	0	0	0	0	0	0	0	70	0	2	0	0	59	0	0	0	0	0	4	0	0	30	25
PdeH.Chr13A.1397	evm.TU.Chr13A.1397	evm.model.Chr13A.1397	protein_coding	6	2	14	233	0	12	0	2	2	1	1	2	66	0	6	0	8	8	0	0	0	0	0	0	0	0	2	145
PdeH.Chr13A.1574	evm.TU.Chr13A.1574	evm.model.Chr13A.1574	protein_coding	6	16	12	525	0	0	0	0	0	0	0	0	133	0	6	0	214	12	0	0	0	7	0	0	0	0	11	183
PdeH.Chr13A.170	evm.TU.Chr13A.170	evm.model.Chr13A.170	protein_coding	6	3	6	535	0	0	0	0	0	0	0	0	428	0	4	0	10	6	0	0	1	1	1	0	0	1	2	98
PdeH.Chr13A.223	evm.TU.Chr13A.223	evm.model.Chr13A.223	protein_coding	6	6	21	260	0	0	0	0	1	0	0	1	192	0	6	0	0	19	0	0	0	0	0	0	0	0	6	68
PdeH.Chr13A.432	evm.TU.Chr13A.432	evm.model.Chr13A.432	protein_coding	6	8	10	556	0	0	0	0	0	1	0	0	126	0	4	0	43	9	0	0	1	2	0	0	1	0	7	389
PdeH.Chr13A.496	evm.TU.Chr13A.496	evm.model.Chr13A.496	protein_coding	6	20	25	305	0	0	0	0	0	0	1	0	51	0	6	0	0	24	0	0	0	0	0	0	0	0	20	254
PdeH.Chr13A.519	evm.TU.Chr13A.519	evm.model.Chr13A.519	protein_coding	6	17	21	349	0	0	0	0	0	0	0	0	172	0	3	0	44	21	0	0	0	3	0	3	1	0	15	135
PdeH.Chr13A.6	evm.TU.Chr13A.6	evm.model.Chr13A.6	protein_coding	6	26	58	204	0	0	0	0	1	0	0	0	108	0	1	0	8	57	0	0	0	4	0	4	1	0	25	89
PdeH.Chr13A.64	evm.TU.Chr13A.64	evm.model.Chr13A.64.2.614604ee	protein_coding	6	9	8	297	0	24	0	4	0	0	1	1	123	0	6	0	26	6	0	0	0	0	0	0	0	0	9	120
PdeH.Chr13A.665	evm.TU.Chr13A.665	evm.model.Chr13A.665	protein_coding	6	11	24	506	0	0	0	0	0	0	0	0	339	0	3	0	42	24	0	0	0	2	0	1	2	0	11	125
PdeH.Chr13A.682	evm.TU.Chr13A.682	evm.model.Chr13A.682	protein_coding	6	9	22	198	0	0	0	0	0	0	1	0	9	0	4	1	4	21	0	0	1	0	1	1	0	0	8	186
PdeH.Chr13A.843	evm.TU.Chr13A.843	evm.model.Chr13A.843	protein_coding	6	6	5	542	0	0	0	0	0	2	0	1	205	0	6	0	202	2	0	0	0	1	0	1	0	0	5	136
PdeH.Chr13A.893	evm.TU.Chr13A.893	evm.model.Chr13A.893	protein_coding	6	24	51	483	0	0	0	0	0	0	0	0	216	0	1	0	65	51	0	0	0	3	0	5	0	0	22	204
PdeH.Chr14A.1007	evm.TU.Chr14A.1007	evm.model.Chr14A.1007	protein_coding	6	7	24	369	0	0	0	0	0	0	0	0	0	0	1	0	46	24	0	2	2	1	0	1	0	0	7	327
PdeH.Chr14A.1060	evm.TU.Chr14A.1060	evm.model.Chr14A.1060	protein_coding	6	20	47	524	0	0	0	0	0	0	0	0	205	0	3	0	77	47	0	2	1	2	0	0	0	0	18	247
PdeH.Chr14A.1097	evm.TU.Chr14A.1097	evm.model.Chr14A.1097	protein_coding	6	12	12	335	0	0	0	0	0	0	0	1	84	0	5	0	138	11	0	0	0	2	0	1	0	0	11	114
PdeH.Chr14A.114	evm.TU.Chr14A.114	evm.model.Chr14A.114	protein_coding	6	37	47	237	0	0	0	0	0	0	0	0	0	0	3	0	13	47	0	0	1	4	0	2	0	0	33	229
PdeH.Chr14A.1212	evm.TU.Chr14A.1212	evm.model.Chr14A.1212	protein_coding	6	2	1	331	0	0	0	0	0	0	0	0	159	0	6	0	9	1	0	0	0	0	1	0	0	0	2	163
PdeH.Chr14A.1652	evm.TU.Chr14A.1652	evm.model.Chr14A.1652	protein_coding	6	38	46	601	0	0	0	0	1	2	2	0	148	0	5	0	376	41	0	0	0	10	0	1	0	0	28	87
PdeH.Chr14A.1852	evm.TU.Chr14A.1852	evm.model.Chr14A.1852	protein_coding	6	11	12	550	0	0	0	0	0	0	0	0	213	0	6	0	254	12	0	0	0	5	0	0	0	1	6	87
PdeH.Chr14A.202	evm.TU.Chr14A.202	evm.model.Chr14A.202	protein_coding	6	14	59	211	0	0	0	0	0	0	0	2	23	0	1	0	84	57	0	0	0	1	0	5	0	0	14	104
PdeH.Chr14A.2340	evm.TU.Chr14A.2340	evm.model.Chr14A.2340	protein_coding	6	9	14	346	0	0	0	0	0	0	0	0	150	0	4	0	128	14	0	0	1	5	0	1	0	0	6	72
PdeH.Chr14A.255	evm.TU.Chr14A.255	evm.model.Chr14A.255	protein_coding	6	34	47	266	0	0	0	0	0	0	0	0	0	0	3	0	52	47	0	0	0	6	0	3	0	0	29	219
PdeH.Chr14A.256	evm.TU.Chr14A.256	evm.model.Chr14A.256	protein_coding	6	18	28	301	0	0	0	0	0	0	0	0	238	0	3	0	0	28	0	0	0	1	1	1	1	0	18	63
PdeH.Chr14A.544	evm.TU.Chr14A.544	evm.model.Chr14A.544	protein_coding	6	20	23	125	0	0	0	0	0	0	0	0	96	0	2	0	33	23	0	0	1	9	0	2	1	0	14	3
PdeH.Chr14A.601	evm.TU.Chr14A.601	evm.model.Chr14A.601	protein_coding	6	20	28	138	0	0	0	0	0	2	0	0	115	0	5	0	28	27	0	0	0	7	0	0	1	0	15	0
PdeH.Chr14A.635	evm.TU.Chr14A.635	evm.model.Chr14A.635	protein_coding	6	25	27	291	0	0	0	0	0	0	0	0	187	0	2	0	24	27	0	0	0	3	1	2	1	0	24	81
PdeH.Chr14A.649	evm.TU.Chr14A.649	evm.model.Chr14A.649	protein_coding	6	24	53	213	0	0	0	0	0	0	0	0	48	0	3	0	133	53	0	0	0	3	1	3	1	0	23	33
PdeH.Chr14A.681	evm.TU.Chr14A.681	evm.model.Chr14A.681	protein_coding	6	19	25	427	0	0	0	0	0	0	0	0	223	0	1	0	14	25	0	0	0	5	0	5	0	0	17	192
PdeH.Chr14A.751	evm.TU.Chr14A.751	evm.model.Chr14A.751	protein_coding	6	14	25	224	0	0	0	0	0	2	0	0	42	0	1	0	107	23	0	1	2	9	0	1	1	1	9	82
PdeH.Chr14A.847	evm.TU.Chr14A.847	evm.model.Chr14A.847	protein_coding	6	16	12	293	0	0	0	0	0	0	0	0	56	0	4	0	83	12	0	1	0	4	1	1	0	0	14	157
PdeH.Chr14A.870	evm.TU.Chr14A.870	evm.model.Chr14A.870	protein_coding	6	27	41	376	0	0	0	0	1	0	0	0	138	0	2	0	175	40	0	1	0	7	0	3	0	0	22	69
PdeH.Chr15A.1005	evm.TU.Chr15A.1005	evm.model.Chr15A.1005	protein_coding	6	18	15	305	0	0	0	0	0	0	0	0	126	0	4	0	59	15	0	0	0	4	1	0	1	0	16	122
PdeH.Chr15A.1124	evm.TU.Chr15A.1124	evm.model.Chr15A.1124	protein_coding	6	24	36	441	0	0	0	0	0	0	0	2	131	0	3	0	47	34	0	0	0	3	0	2	1	0	22	265
PdeH.Chr15A.1222	evm.TU.Chr15A.1222	evm.model.Chr15A.1222	protein_coding	6	8	7	288	0	0	0	0	0	0	0	0	190	0	5	0	10	7	0	0	0	1	0	1	0	0	7	89
PdeH.Chr15A.1280	evm.TU.Chr15A.1280	evm.model.Chr15A.1280	protein_coding	6	3	27	221	0	0	0	0	2	2	2	0	47	0	6	0	34	21	0	0	0	1	0	0	0	0	3	140
PdeH.Chr15A.1320	evm.TU.Chr15A.1320	evm.model.Chr15A.1320	protein_coding	6	3	5	385	0	0	0	0	0	0	0	0	187	0	6	0	0	5	0	0	0	0	0	0	0	0	3	198
PdeH.Chr15A.398	evm.TU.Chr15A.398	evm.model.Chr15A.398	protein_coding	6	4	7	237	0	0	0	0	0	0	0	0	182	0	6	0	55	7	0	0	0	0	0	0	0	0	4	0
PdeH.Chr15A.462	evm.TU.Chr15A.462	evm.model.Chr15A.462	protein_coding	6	10	31	381	0	0	0	0	0	0	0	0	171	0	0	0	9	31	0	1	0	1	2	3	0	0	9	203
PdeH.Chr15A.628	evm.TU.Chr15A.628	evm.model.Chr15A.628	protein_coding	6	64	74	477	0	0	0	0	0	0	0	1	160	0	1	0	14	73	0	0	0	0	0	5	0	0	64	303
PdeH.Chr15A.991	evm.TU.Chr15A.991	evm.model.Chr15A.991	protein_coding	6	14	39	107	0	0	0	0	0	0	0	0	27	0	1	0	5	39	0	0	0	1	0	4	1	0	14	75
PdeH.Chr16A.1042	evm.TU.Chr16A.1042	evm.model.Chr16A.1042	protein_coding	6	3	17	596	0	0	0	0	1	0	0	0	175	0	6	0	148	16	0	0	0	4	0	0	0	0	1	275
PdeH.Chr16A.1057	evm.TU.Chr16A.1057	evm.model.Chr16A.1057	protein_coding	6	43	67	525	0	0	0	0	0	0	0	2	276	0	0	0	59	66	0	1	0	4	0	3	2	0	41	193
PdeH.Chr16A.1262	evm.TU.Chr16A.1262	evm.model.Chr16A.1262	protein_coding	6	31	76	407	0	0	0	0	0	0	0	1	172	0	2	0	133	75	0	0	0	1	1	3	0	0	30	103
PdeH.Chr16A.1445	evm.TU.Chr16A.1445	evm.model.Chr16A.1445	protein_coding	6	20	14	371	0	3	0	2	0	0	3	0	133	0	6	0	56	11	1	0	0	7	0	0	0	0	13	183
PdeH.Chr16A.283	evm.TU.Chr16A.283	evm.model.Chr16A.283	protein_coding	6	8	4	712	0	0	0	0	0	0	0	0	260	0	6	0	45	4	0	0	0	1	0	0	0	0	7	408
PdeH.Chr16A.317	evm.TU.Chr16A.317	evm.model.Chr16A.317	protein_coding	6	13	47	162	0	0	0	0	1	2	0	0	0	0	5	0	58	44	0	0	0	1	0	1	0	0	13	104
PdeH.Chr16A.537	evm.TU.Chr16A.537	evm.model.Chr16A.537	protein_coding	6	11	16	274	0	0	0	0	0	1	2	0	105	0	6	0	19	13	0	0	0	1	0	0	0	0	10	151
PdeH.Chr16A.538	evm.TU.Chr16A.538	evm.model.Chr16A.538	protein_coding	6	5	1	225	0	0	0	0	0	0	0	0	87	0	6	0	0	1	0	0	0	0	0	1	0	0	5	138
PdeH.Chr16A.642	evm.TU.Chr16A.642	evm.model.Chr16A.642	protein_coding	6	22	70	695	0	0	0	0	0	0	1	0	396	0	4	0	27	69	0	1	0	7	0	0	1	0	19	276
PdeH.Chr16A.879	evm.TU.Chr16A.879	evm.model.Chr16A.879	protein_coding	6	24	38	316	0	0	0	0	0	0	0	0	105	0	2	0	52	38	0	0	0	3	0	3	1	0	23	160
PdeH.Chr16A.928	evm.TU.Chr16A.928	evm.model.Chr16A.928	protein_coding	6	25	31	345	0	0	0	0	0	0	0	0	51	0	1	0	45	31	0	1	2	5	0	2	0	0	21	256
PdeH.Chr16A.962	evm.TU.Chr16A.962	evm.model.Chr16A.962	protein_coding	6	16	18	368	0	0	0	0	0	0	0	0	0	0	4	0	100	18	0	0	1	3	0	1	0	0	15	270
PdeH.Chr17A.1169	evm.TU.Chr17A.1169	evm.model.Chr17A.1169	protein_coding	6	11	35	289	0	0	0	0	0	0	0	0	250	0	3	0	44	35	0	2	0	5	0	0	1	0	8	0
PdeH.Chr17A.1494	evm.TU.Chr17A.1494	evm.model.Chr17A.1494	protein_coding	6	11	9	395	0	0	0	0	0	0	0	0	199	0	5	0	47	9	0	0	0	3	0	2	0	0	8	152
PdeH.Chr17A.1567	evm.TU.Chr17A.1567	evm.model.Chr17A.1567	protein_coding	6	40	75	295	0	0	0	0	1	0	1	0	114	0	4	0	9	73	0	0	0	4	0	2	0	0	38	174
PdeH.Chr17A.556	evm.TU.Chr17A.556	evm.model.Chr17A.556	protein_coding	6	14	30	610	0	0	0	0	0	0	0	0	305	0	0	0	102	30	0	1	0	2	3	2	0	1	12	205
PdeH.Chr17A.688	evm.TU.Chr17A.688	evm.model.Chr17A.688	protein_coding	6	3	11	356	0	0	0	0	0	0	0	1	48	0	6	0	17	10	0	0	0	1	0	2	0	0	2	292
PdeH.Chr17A.723	evm.TU.Chr17A.723	evm.model.Chr17A.723	protein_coding	6	29	57	158	0	0	0	0	0	0	0	0	146	0	3	0	0	57	0	0	0	0	0	3	0	0	29	12
PdeH.Chr17A.77	evm.TU.Chr17A.77	evm.model.Chr17A.77	protein_coding	6	25	64	225	0	0	0	0	1	0	3	0	98	0	5	0	19	60	0	0	0	0	0	1	0	0	25	108
PdeH.Chr17A.78	evm.TU.Chr17A.78	evm.model.Chr17A.78	protein_coding	6	4	14	98	0	0	0	0	0	0	0	0	60	0	4	0	39	14	0	0	1	0	0	1	0	0	4	0
PdeH.Chr17A.80	evm.TU.Chr17A.80	evm.model.Chr17A.80	protein_coding	6	40	71	268	0	0	0	0	1	0	1	1	136	0	6	0	20	68	0	0	0	3	0	1	0	0	40	112
PdeH.Chr17A.844	evm.TU.Chr17A.844	evm.model.Chr17A.844	protein_coding	6	5	10	17	0	0	0	0	0	0	0	0	0	0	2	0	19	10	0	0	0	2	0	4	0	0	3	0
PdeH.Chr17A.885	evm.TU.Chr17A.885	evm.model.Chr17A.885	protein_coding	6	14	18	375	0	0	0	0	0	0	0	0	67	0	2	0	156	18	0	0	0	4	1	4	0	0	11	155
PdeH.Chr18A.1112	evm.TU.Chr18A.1112	evm.model.Chr18A.1112	protein_coding	6	15	31	531	0	0	0	0	0	0	0	0	217	0	2	0	77	31	0	0	0	2	0	3	1	1	14	237
PdeH.Chr18A.1138	evm.TU.Chr18A.1138	evm.model.Chr18A.1138	protein_coding	6	17	12	447	0	0	0	0	0	0	0	1	152	0	2	0	150	11	0	0	0	2	0	4	0	0	16	146
PdeH.Chr18A.1225	evm.TU.Chr18A.1225	evm.model.Chr18A.1225	protein_coding	6	7	26	294	0	0	0	0	0	0	0	0	89	0	6	0	35	26	0	0	0	3	0	1	0	0	5	172
PdeH.Chr18A.1436	evm.TU.Chr18A.1436	evm.model.Chr18A.1436	protein_coding	6	8	8	241	0	0	0	0	0	0	0	1	0	0	6	0	92	7	0	0	0	4	0	0	0	0	6	151
PdeH.Chr18A.1438	evm.TU.Chr18A.1438	evm.model.Chr18A.1438	protein_coding	6	62	97	405	0	0	0	0	0	0	0	1	116	0	2	0	74	96	0	0	1	3	0	3	0	0	60	218
PdeH.Chr18A.146	evm.TU.Chr18A.146	evm.model.Chr18A.146	protein_coding	6	15	25	284	0	0	0	0	0	0	0	0	105	0	3	0	38	25	0	0	1	1	0	2	0	0	14	143
PdeH.Chr18A.1507	evm.TU.Chr18A.1507	evm.model.Chr18A.1507	protein_coding	6	18	77	295	0	0	0	0	0	1	2	1	202	0	6	0	48	73	0	0	0	4	0	0	0	0	14	49
PdeH.Chr18A.1553	evm.TU.Chr18A.1553	evm.model.Chr18A.1553	protein_coding	6	6	8	312	0	5	0	5	1	0	0	0	121	0	6	0	51	7	0	0	0	3	0	0	0	0	4	131
PdeH.Chr18A.24	evm.TU.Chr18A.24	evm.model.Chr18A.24	protein_coding	6	14	10	226	0	0	0	0	0	0	0	0	101	0	4	0	41	10	0	0	2	11	0	2	0	0	7	93
PdeH.Chr18A.326	evm.TU.Chr18A.326	evm.model.Chr18A.326	protein_coding	6	4	21	112	0	0	0	0	0	0	0	0	79	0	3	0	9	21	0	0	0	1	1	2	0	0	3	25
PdeH.Chr18A.389	evm.TU.Chr18A.389	evm.model.Chr18A.389	protein_coding	6	21	43	628	0	0	0	0	0	1	0	0	237	0	2	0	161	43	0	0	0	0	2	2	0	0	21	230
PdeH.Chr18A.493	evm.TU.Chr18A.493	evm.model.Chr18A.493	protein_coding	6	3	14	529	0	0	0	0	0	2	0	1	161	0	2	0	39	12	0	0	0	2	0	3	1	1	2	329
PdeH.Chr18A.591	evm.TU.Chr18A.591	evm.model.Chr18A.591	protein_coding	6	28	66	163	0	0	0	0	0	0	0	0	104	0	3	0	51	66	0	0	0	3	0	2	1	0	28	8
PdeH.Chr18A.8	evm.TU.Chr18A.8	evm.model.Chr18A.8	protein_coding	6	21	29	409	0	0	0	0	1	0	0	0	0	0	5	0	174	28	0	0	0	5	0	1	0	0	16	240
PdeH.Chr19A.1	evm.TU.Chr19A.1	evm.model.Chr19A.1	protein_coding	6	20	32	378	0	0	0	0	0	0	0	0	145	0	5	0	38	32	0	0	0	2	0	0	1	0	19	196
PdeH.Chr19A.1104	evm.TU.Chr19A.1104	evm.model.Chr19A.1104	protein_coding	6	46	51	140	0	0	0	0	0	0	0	0	23	0	2	0	42	51	0	0	0	4	0	3	1	0	44	77
PdeH.Chr19A.1178	evm.TU.Chr19A.1178	evm.model.Chr19A.1178	protein_coding	6	13	51	448	0	0	0	0	0	0	0	0	186	0	1	0	10	51	0	0	0	1	0	5	0	0	12	253
PdeH.Chr19A.1201	evm.TU.Chr19A.1201	evm.model.Chr19A.1201	protein_coding	6	2	15	220	0	0	0	0	0	0	1	0	165	0	5	0	5	14	0	0	0	0	0	1	0	0	2	50
PdeH.Chr19A.1466	evm.TU.Chr19A.1466	evm.model.Chr19A.1466	protein_coding	6	22	45	165	0	0	0	0	0	0	0	0	19	0	0	0	16	45	0	0	1	2	0	5	0	0	22	131
PdeH.Chr19A.1480	evm.TU.Chr19A.1480	evm.model.Chr19A.1480	protein_coding	6	4	10	577	0	4	0	6	0	2	1	1	159	0	6	0	45	6	0	0	0	0	0	1	0	0	4	363
PdeH.Chr19A.1642	evm.TU.Chr19A.1642	evm.model.Chr19A.1642	protein_coding	6	48	101	214	0	19	0	0	0	1	2	0	113	0	2	0	90	98	0	0	0	9	0	4	0	0	40	0
PdeH.Chr19A.19	evm.TU.Chr19A.19	evm.model.Chr19A.19	protein_coding	6	13	6	483	0	9	0	0	0	0	0	0	222	0	2	0	127	6	0	1	0	7	1	1	1	0	7	131
PdeH.Chr19A.2	evm.TU.Chr19A.2	evm.model.Chr19A.2	protein_coding	6	10	24	311	0	0	0	0	0	0	0	0	229	0	4	0	51	24	0	0	0	0	0	2	0	0	10	31
PdeH.Chr19A.485	evm.TU.Chr19A.485	evm.model.Chr19A.485	protein_coding	6	11	27	444	0	1	4	10	0	1	1	0	141	0	4	0	67	25	0	0	0	1	1	1	0	0	6	226
PdeH.Chr19A.572	evm.TU.Chr19A.572	evm.model.Chr19A.572	protein_coding	6	28	56	640	0	0	0	0	1	0	0	0	259	0	1	0	162	55	0	2	0	4	0	3	0	0	27	222
PdeH.Chr19A.825	evm.TU.Chr19A.825	evm.model.Chr19A.825	protein_coding	6	6	12	599	0	0	0	0	0	0	0	0	105	0	3	0	59	12	0	0	0	1	3	0	0	0	5	436
PdeH.Chr19A.879	evm.TU.Chr19A.879	evm.model.Chr19A.879	protein_coding	6	17	16	630	0	0	0	0	0	0	0	1	149	0	4	0	107	15	0	0	2	2	0	1	0	0	15	378
PdeH.Chr19A.879	evm.TU.Chr19A.879	evm.model.Chr19A.879.1.61461651	protein_coding	6	17	16	630	0	0	0	0	0	0	0	1	149	0	4	0	107	15	0	0	2	2	0	1	0	0	15	378
PdeH.Chr19A.879	evm.TU.Chr19A.879	evm.model.Chr19A.879.2.61461652	protein_coding	6	17	16	630	0	0	0	0	0	0	0	1	149	0	4	0	107	15	0	0	2	2	0	1	0	0	15	378
PdeH.Chr19A.937	evm.TU.Chr19A.937	evm.model.Chr19A.937	protein_coding	6	10	22	29	0	0	0	0	0	0	0	0	0	0	0	0	23	22	0	1	1	1	1	3	0	0	10	8
PdeH.Chr19A.993	evm.TU.Chr19A.993	evm.model.Chr19A.993	protein_coding	6	17	23	285	0	0	0	0	0	0	0	0	140	0	4	0	32	23	0	0	1	5	0	0	1	0	13	118
PdeH.Chr01A.1004	evm.TU.Chr01A.1004	evm.model.Chr01A.1004	protein_coding	5	6	25	561	0	0	0	0	1	0	0	0	313	0	2	0	8	24	0	0	0	0	0	3	0	0	6	240
PdeH.Chr01A.1059	evm.TU.Chr01A.1059	evm.model.Chr01A.1059	protein_coding	5	3	16	515	0	0	0	0	0	0	0	0	118	0	2	0	7	16	0	0	0	2	0	2	1	0	3	390
PdeH.Chr01A.107	evm.TU.Chr01A.107	evm.model.Chr01A.107	protein_coding	5	25	48	82	0	0	0	0	0	0	0	1	10	0	2	0	26	47	0	2	0	1	0	1	0	0	24	49
PdeH.Chr01A.1138	evm.TU.Chr01A.1138	evm.model.Chr01A.1138	protein_coding	5	8	18	303	0	0	0	0	0	0	0	0	146	0	4	0	64	18	0	0	0	1	0	1	0	0	7	94
PdeH.Chr01A.1347	evm.TU.Chr01A.1347	evm.model.Chr01A.1347.2.614618f0	protein_coding	5	8	6	462	0	27	0	15	1	0	0	1	185	0	1	0	85	5	0	1	1	3	1	1	0	0	6	154
PdeH.Chr01A.1480	evm.TU.Chr01A.1480	evm.model.Chr01A.1480	protein_coding	5	34	64	580	0	0	0	0	1	0	1	0	234	0	1	0	73	62	0	0	0	7	0	3	1	0	30	277
PdeH.Chr01A.1608	evm.TU.Chr01A.1608	evm.model.Chr01A.1608	protein_coding	5	25	22	545	0	45	0	5	1	0	0	0	67	0	5	0	172	21	0	1	0	3	0	0	0	0	23	258
PdeH.Chr01A.1608	evm.TU.Chr01A.1608	evm.model.Chr01A.1608.1.614619d4	protein_coding	5	25	21	546	0	7	0	5	1	0	0	0	67	0	5	0	211	20	0	1	0	3	0	0	0	0	23	258
PdeH.Chr01A.1608	evm.TU.Chr01A.1608	evm.model.Chr01A.1608.2.614619d4	protein_coding	5	26	21	545	0	42	0	5	1	0	0	0	67	0	5	0	175	20	0	1	0	4	0	0	0	0	24	258
PdeH.Chr01A.1646	evm.TU.Chr01A.1646	evm.model.Chr01A.1646	protein_coding	5	10	22	597	0	0	0	0	0	0	0	0	266	0	1	0	47	22	0	0	1	4	1	2	1	0	8	287
PdeH.Chr01A.1779	evm.TU.Chr01A.1779	evm.model.Chr01A.1779	protein_coding	5	4	9	262	0	0	0	0	0	0	0	0	167	0	4	0	10	9	0	0	0	1	0	1	0	0	4	85
PdeH.Chr01A.1887	evm.TU.Chr01A.1887	evm.model.Chr01A.1887	protein_coding	5	6	19	342	0	0	0	0	0	1	0	0	128	0	2	0	56	18	0	0	1	6	0	2	0	0	3	162
PdeH.Chr01A.1929	evm.TU.Chr01A.1929	evm.model.Chr01A.1929	protein_coding	5	63	57	195	0	0	0	0	0	0	0	0	123	0	1	0	11	57	0	0	0	3	0	3	1	0	61	63
PdeH.Chr01A.1962	evm.TU.Chr01A.1962	evm.model.Chr01A.1962	protein_coding	5	15	30	147	0	0	0	0	0	1	0	0	0	0	3	0	41	29	0	0	1	2	0	1	0	0	15	107
PdeH.Chr01A.1995	evm.TU.Chr01A.1995	evm.model.Chr01A.1995	protein_coding	5	41	69	143	0	0	0	0	0	0	0	0	69	0	3	0	6	69	0	0	0	2	0	2	1	0	40	69
PdeH.Chr01A.2007	evm.TU.Chr01A.2007	evm.model.Chr01A.2007	protein_coding	5	17	29	449	0	0	0	0	0	0	0	0	250	0	0	0	84	29	0	1	1	2	0	2	1	0	17	117
PdeH.Chr01A.2021	evm.TU.Chr01A.2021	evm.model.Chr01A.2021	protein_coding	5	170	71	294	0	0	0	0	0	0	0	0	124	0	1	0	0	71	0	0	0	0	0	4	0	0	170	170
PdeH.Chr01A.2025	evm.TU.Chr01A.2025	evm.model.Chr01A.2025	protein_coding	5	127	82	261	0	0	0	0	0	0	0	0	0	0	2	0	71	82	0	0	0	5	0	3	0	0	124	193
PdeH.Chr01A.2044	evm.TU.Chr01A.2044	evm.model.Chr01A.2044	protein_coding	5	7	14	316	0	0	0	0	0	0	0	0	208	0	2	0	28	14	0	0	0	2	0	2	1	0	6	81
PdeH.Chr01A.2175	evm.TU.Chr01A.2175	evm.model.Chr01A.2175	protein_coding	5	6	8	195	0	0	0	0	0	0	1	0	90	0	3	0	73	7	0	0	2	7	0	0	0	0	3	37
PdeH.Chr01A.2178	evm.TU.Chr01A.2178	evm.model.Chr01A.2178	protein_coding	5	0	9	77	0	0	0	0	0	0	0	0	14	0	4	0	2	9	0	0	0	0	0	1	0	0	0	61
PdeH.Chr01A.2237	evm.TU.Chr01A.2237	evm.model.Chr01A.2237	protein_coding	5	8	20	591	0	0	0	0	0	0	0	0	320	0	2	0	145	20	0	0	1	4	0	2	0	0	6	129
PdeH.Chr01A.2271	evm.TU.Chr01A.2271	evm.model.Chr01A.2271	protein_coding	5	5	14	346	0	0	0	0	0	0	0	0	91	0	3	0	15	14	0	0	1	1	0	1	0	0	5	241
PdeH.Chr01A.2280	evm.TU.Chr01A.2280	evm.model.Chr01A.2280	protein_coding	5	39	76	188	0	0	0	0	0	0	1	0	48	0	3	0	23	75	0	0	0	6	0	2	0	0	35	121
PdeH.Chr01A.229	evm.TU.Chr01A.229	evm.model.Chr01A.229	protein_coding	5	4	6	98	0	0	0	0	0	0	0	0	98	0	4	0	0	6	0	0	0	0	0	1	0	0	4	0
PdeH.Chr01A.2514	evm.TU.Chr01A.2514	evm.model.Chr01A.2514	protein_coding	5	2	8	414	0	0	0	0	0	0	0	0	146	0	4	0	8	8	0	0	0	3	0	0	1	0	1	261
PdeH.Chr01A.2672	evm.TU.Chr01A.2672	evm.model.Chr01A.2672	protein_coding	5	11	25	166	0	0	0	0	1	0	0	0	26	0	1	0	24	25	0	0	2	0	1	1	0	0	11	118
PdeH.Chr01A.2682	evm.TU.Chr01A.2682	evm.model.Chr01A.2682	protein_coding	5	12	30	552	0	0	0	0	0	0	0	1	266	0	1	0	0	29	0	0	0	0	0	4	0	0	12	286
PdeH.Chr01A.2759	evm.TU.Chr01A.2759	evm.model.Chr01A.2759	protein_coding	5	9	42	418	0	0	0	0	1	0	2	0	150	0	2	0	55	39	0	0	1	1	0	2	0	0	8	215
PdeH.Chr01A.2785	evm.TU.Chr01A.2785	evm.model.Chr01A.2785	protein_coding	5	9	23	407	0	0	0	0	0	0	0	0	130	0	0	0	0	23	0	0	0	0	0	5	0	0	9	277
PdeH.Chr01A.2800	evm.TU.Chr01A.2800	evm.model.Chr01A.2800	protein_coding	5	13	34	171	0	0	0	0	0	0	0	0	45	0	1	0	114	34	0	0	0	2	0	4	0	0	13	12
PdeH.Chr01A.2808	evm.TU.Chr01A.2808	evm.model.Chr01A.2808	protein_coding	5	24	41	560	0	0	0	0	0	0	0	0	180	0	1	0	160	41	0	2	0	4	0	1	1	0	21	225
PdeH.Chr01A.2847	evm.TU.Chr01A.2847	evm.model.Chr01A.2847	protein_coding	5	14	21	278	0	0	2	9	0	0	0	1	159	0	5	0	23	20	0	0	0	3	0	0	0	0	9	90
PdeH.Chr01A.2865	evm.TU.Chr01A.2865	evm.model.Chr01A.2865	protein_coding	5	20	49	722	0	0	0	0	1	0	1	0	342	0	4	0	164	47	0	0	0	4	0	1	0	0	17	219
PdeH.Chr01A.2941	evm.TU.Chr01A.2941	evm.model.Chr01A.2941	protein_coding	5	17	16	536	0	4	0	0	0	0	0	0	106	0	5	0	86	16	0	0	0	2	0	0	0	0	15	341
PdeH.Chr01A.3019	evm.TU.Chr01A.3019	evm.model.Chr01A.3019	protein_coding	5	1	7	457	0	0	0	0	0	0	0	0	133	0	2	0	28	7	0	1	1	0	1	0	0	0	1	298
PdeH.Chr01A.3092	evm.TU.Chr01A.3092	evm.model.Chr01A.3092	protein_coding	5	8	22	384	0	0	0	0	0	0	0	1	145	0	2	0	8	21	0	0	0	4	0	2	1	0	6	233
PdeH.Chr01A.3149	evm.TU.Chr01A.3149	evm.model.Chr01A.3149	protein_coding	5	8	25	274	0	0	0	0	0	0	1	0	89	0	5	0	50	24	0	0	1	4	1	0	0	0	7	137
PdeH.Chr01A.3173	evm.TU.Chr01A.3173	evm.model.Chr01A.3173	protein_coding	5	3	9	153	0	0	0	0	0	0	0	0	82	0	2	0	12	9	0	0	0	2	1	2	0	0	2	60
PdeH.Chr01A.3237	evm.TU.Chr01A.3237	evm.model.Chr01A.3237	protein_coding	5	2	7	359	0	0	0	0	0	0	0	0	299	0	4	0	33	7	0	0	0	2	0	1	0	0	1	28
PdeH.Chr01A.3292	evm.TU.Chr01A.3292	evm.model.Chr01A.3292	protein_coding	5	11	28	446	0	0	0	0	0	1	0	0	166	0	3	0	85	27	0	0	0	0	0	2	0	0	11	195
PdeH.Chr01A.3301	evm.TU.Chr01A.3301	evm.model.Chr01A.3301	protein_coding	5	12	25	658	0	0	0	0	0	0	0	0	235	0	2	0	120	25	0	0	1	6	0	2	0	0	10	306
PdeH.Chr01A.3425	evm.TU.Chr01A.3425	evm.model.Chr01A.3425	protein_coding	5	16	13	443	0	0	0	0	0	0	1	0	310	0	5	0	57	12	0	1	0	1	0	0	0	0	16	77
PdeH.Chr01A.3738	evm.TU.Chr01A.3738	evm.model.Chr01A.3738	protein_coding	5	134	286	479	0	11	3	12	0	1	0	1	234	0	4	0	122	284	0	0	0	6	0	1	0	0	126	105
PdeH.Chr01A.3738	evm.TU.Chr01A.3738	evm.model.Chr01A.3738.1.61461b36	protein_coding	5	135	284	480	0	11	3	12	0	1	0	1	234	0	4	0	124	282	0	0	0	8	0	1	0	0	126	105
PdeH.Chr01A.3812	evm.TU.Chr01A.3812	evm.model.Chr01A.3812	protein_coding	5	15	35	694	0	0	0	0	0	0	0	1	502	0	4	0	4	34	0	0	0	3	0	1	0	0	13	190
PdeH.Chr01A.3881	evm.TU.Chr01A.3881	evm.model.Chr01A.3881	protein_coding	5	4	3	311	0	6	0	0	0	0	0	0	74	0	1	0	176	3	0	0	0	2	0	4	0	0	2	57
PdeH.Chr01A.4031	evm.TU.Chr01A.4031	evm.model.Chr01A.4031	protein_coding	5	13	17	223	0	0	0	0	0	0	0	0	102	0	3	0	79	17	0	0	0	1	0	1	1	0	13	42
PdeH.Chr01A.4081	evm.TU.Chr01A.4081	evm.model.Chr01A.4081	protein_coding	5	16	25	657	0	0	0	0	0	0	1	0	341	0	2	0	18	24	0	0	0	2	0	2	1	0	16	298
PdeH.Chr01A.4118	evm.TU.Chr01A.4118	evm.model.Chr01A.4118	protein_coding	5	29	44	167	0	0	0	0	0	0	0	0	55	0	2	0	23	44	0	0	0	4	0	3	0	1	25	92
PdeH.Chr01A.4226	evm.TU.Chr01A.4226	evm.model.Chr01A.4226	protein_coding	5	176	97	514	0	0	0	0	0	0	1	0	391	0	2	0	14	96	0	0	0	2	0	1	2	0	176	109
PdeH.Chr01A.4227	evm.TU.Chr01A.4227	evm.model.Chr01A.4227	protein_coding	5	234	101	376	0	0	0	0	0	0	0	0	15	0	4	0	29	101	0	0	0	3	0	1	0	0	231	335
PdeH.Chr01A.4243	evm.TU.Chr01A.4243	evm.model.Chr01A.4243	protein_coding	5	10	11	405	0	0	0	0	0	0	0	0	4	0	4	0	169	11	0	0	1	3	0	0	0	0	9	234
PdeH.Chr01A.4247	evm.TU.Chr01A.4247	evm.model.Chr01A.4247	protein_coding	5	8	12	296	0	14	0	0	1	0	2	0	149	0	5	0	66	9	0	0	0	0	0	0	0	0	8	67
PdeH.Chr01A.4308	evm.TU.Chr01A.4308	evm.model.Chr01A.4308	protein_coding	5	4	15	258	0	0	0	0	1	0	1	0	101	0	2	0	61	13	0	0	1	3	0	2	0	0	2	99
PdeH.Chr01A.4379	evm.TU.Chr01A.4379	evm.model.Chr01A.4379	protein_coding	5	15	26	106	0	0	0	0	0	0	0	0	83	0	1	0	28	26	0	1	0	5	0	3	0	1	10	0
PdeH.Chr01A.4521	evm.TU.Chr01A.4521	evm.model.Chr01A.4521	protein_coding	5	10	53	531	0	0	0	0	0	0	0	0	223	0	2	0	96	53	0	0	0	3	0	2	1	0	9	213
PdeH.Chr01A.4536	evm.TU.Chr01A.4536	evm.model.Chr01A.4536	protein_coding	5	14	5	419	0	0	0	0	0	0	3	0	306	0	5	0	14	2	0	0	0	3	0	0	0	0	12	101
PdeH.Chr01A.4538	evm.TU.Chr01A.4538	evm.model.Chr01A.4538	protein_coding	5	21	36	728	0	0	0	0	0	0	0	0	356	0	3	0	149	36	0	0	0	4	0	2	0	0	17	227
PdeH.Chr01A.4604	evm.TU.Chr01A.4604	evm.model.Chr01A.4604	protein_coding	5	11	5	334	0	0	0	0	0	1	0	0	88	0	4	0	39	4	0	0	0	5	0	2	0	1	6	211
PdeH.Chr01A.4677	evm.TU.Chr01A.4677	evm.model.Chr01A.4677	protein_coding	5	11	24	216	0	0	0	0	0	0	0	0	129	0	3	0	56	24	0	0	2	2	0	2	0	0	11	33
PdeH.Chr01A.4688	evm.TU.Chr01A.4688	evm.model.Chr01A.4688	protein_coding	5	4	6	106	0	0	0	0	0	0	0	0	0	0	0	0	62	6	0	0	1	3	3	1	0	0	2	47
PdeH.Chr01A.4795	evm.TU.Chr01A.4795	evm.model.Chr01A.4795	protein_coding	5	14	29	478	0	0	0	0	0	0	0	0	266	0	3	0	0	29	0	0	0	1	0	1	1	0	14	212
PdeH.Chr01A.4816	evm.TU.Chr01A.4816	evm.model.Chr01A.4816	protein_coding	5	19	33	150	0	0	0	0	0	1	0	0	105	0	5	0	27	32	0	0	0	1	0	0	0	0	19	18
PdeH.Chr01A.4871	evm.TU.Chr01A.4871	evm.model.Chr01A.4871	protein_coding	5	3	6	63	0	0	0	0	0	0	0	0	3	0	1	0	50	6	0	0	1	2	0	2	1	0	2	12
PdeH.Chr01A.4879	evm.TU.Chr01A.4879	evm.model.Chr01A.4879	protein_coding	5	35	44	92	0	0	0	0	1	1	1	1	0	0	2	0	26	40	0	0	0	3	1	2	0	0	32	69
PdeH.Chr01A.4936	evm.TU.Chr01A.4936	evm.model.Chr01A.4936	protein_coding	5	10	51	373	0	0	0	0	0	0	0	0	152	0	0	0	26	51	0	0	0	4	0	4	1	0	8	197
PdeH.Chr01A.4975	evm.TU.Chr01A.4975	evm.model.Chr01A.4975	protein_coding	5	12	8	455	0	0	0	0	0	1	0	0	144	0	5	0	51	7	0	0	0	4	0	0	1	0	11	261
PdeH.Chr01A.5161	evm.TU.Chr01A.5161	evm.model.Chr01A.5161	protein_coding	5	22	45	439	0	0	0	0	1	0	0	1	272	0	4	0	160	43	0	1	0	5	0	0	0	0	18	12
PdeH.Chr01A.551	evm.TU.Chr01A.551	evm.model.Chr01A.551	protein_coding	5	5	13	72	0	0	0	0	0	0	1	0	47	0	4	0	8	12	0	0	0	2	0	1	0	1	3	18
PdeH.Chr01A.586	evm.TU.Chr01A.586	evm.model.Chr01A.586	protein_coding	5	30	76	173	0	0	0	0	0	0	0	1	14	0	0	0	89	75	0	0	0	9	0	5	0	1	26	73
PdeH.Chr01A.657	evm.TU.Chr01A.657	evm.model.Chr01A.657	protein_coding	5	5	5	278	0	0	0	0	0	0	0	0	174	0	4	0	38	5	0	0	0	2	0	3	0	0	3	68
PdeH.Chr01A.728	evm.TU.Chr01A.728	evm.model.Chr01A.728	protein_coding	5	19	14	621	0	0	0	0	0	0	0	0	155	0	4	0	185	14	0	0	0	5	0	0	1	0	15	285
PdeH.Chr01A.841	evm.TU.Chr01A.841	evm.model.Chr01A.841	protein_coding	5	14	15	22	0	6	0	1	0	0	0	0	15	0	2	0	0	15	0	0	0	0	1	2	0	0	14	0
PdeH.Chr01A.921	evm.TU.Chr01A.921	evm.model.Chr01A.921	protein_coding	5	39	76	394	0	8	4	32	0	0	1	0	134	0	5	0	151	75	0	0	0	3	0	0	0	0	33	71
PdeH.Chr01A.954	evm.TU.Chr01A.954	evm.model.Chr01A.954	protein_coding	5	43	83	299	0	0	0	0	0	0	0	1	88	0	4	0	73	82	0	0	0	5	0	0	1	0	39	142
PdeH.Chr02A.1075	evm.TU.Chr02A.1075	evm.model.Chr02A.1075	protein_coding	5	28	26	179	0	0	0	0	0	0	0	0	0	0	0	0	15	26	0	0	1	1	0	4	0	0	28	165
PdeH.Chr02A.108	evm.TU.Chr02A.108	evm.model.Chr02A.108	protein_coding	5	4	5	284	0	0	0	0	0	0	0	0	143	0	4	0	15	5	0	1	0	0	0	0	0	0	4	127
PdeH.Chr02A.1158	evm.TU.Chr02A.1158	evm.model.Chr02A.1158	protein_coding	5	4	30	138	0	0	0	0	0	0	0	1	102	0	5	0	18	29	0	0	0	2	1	0	0	0	3	19
PdeH.Chr02A.1169	evm.TU.Chr02A.1169	evm.model.Chr02A.1169	protein_coding	5	14	22	340	0	0	0	0	1	0	1	0	77	0	5	0	6	20	0	0	0	1	0	0	0	0	13	258
PdeH.Chr02A.1179	evm.TU.Chr02A.1179	evm.model.Chr02A.1179	protein_coding	5	87	44	167	0	0	0	0	0	0	0	0	167	0	1	0	0	44	0	0	0	1	0	3	1	0	87	0
PdeH.Chr02A.1196	evm.TU.Chr02A.1196	evm.model.Chr02A.1196	protein_coding	5	6	11	562	0	11	0	1	0	0	1	0	188	0	5	0	0	10	0	0	0	0	1	0	0	0	6	362
PdeH.Chr02A.1204	evm.TU.Chr02A.1204	evm.model.Chr02A.1204	protein_coding	5	7	16	437	0	0	0	0	0	0	0	1	315	0	4	0	6	15	0	1	0	1	0	0	0	0	7	117
PdeH.Chr02A.1285	evm.TU.Chr02A.1285	evm.model.Chr02A.1285	protein_coding	5	8	34	469	0	0	0	0	0	0	0	0	93	0	1	0	112	34	0	0	2	1	0	2	0	0	7	267
PdeH.Chr02A.1326	evm.TU.Chr02A.1326	evm.model.Chr02A.1326	protein_coding	5	8	17	480	0	0	0	0	0	1	0	0	224	0	5	0	163	16	0	0	0	2	0	0	0	0	7	94
PdeH.Chr02A.1351	evm.TU.Chr02A.1351	evm.model.Chr02A.1351	protein_coding	5	7	15	419	0	0	0	0	0	0	0	0	201	0	2	0	23	15	0	1	1	3	1	0	0	0	6	198
PdeH.Chr02A.1424	evm.TU.Chr02A.1424	evm.model.Chr02A.1424	protein_coding	5	17	23	337	0	84	0	6	0	0	0	2	61	0	4	0	23	21	0	0	1	0	0	0	0	0	17	164
PdeH.Chr02A.1458	evm.TU.Chr02A.1458	evm.model.Chr02A.1458	protein_coding	5	7	3	772	0	57	0	3	0	0	0	0	359	0	5	0	99	3	1	0	0	1	0	0	0	0	6	254
PdeH.Chr02A.1676	evm.TU.Chr02A.1676	evm.model.Chr02A.1676	protein_coding	5	4	13	256	0	0	0	0	2	0	1	0	83	0	2	0	47	11	0	1	0	2	0	1	1	0	4	127
PdeH.Chr02A.1696	evm.TU.Chr02A.1696	evm.model.Chr02A.1696	protein_coding	5	3	2	434	0	0	0	0	0	0	0	0	161	0	5	0	28	2	0	0	1	1	0	0	0	0	3	246
PdeH.Chr02A.173	evm.TU.Chr02A.173	evm.model.Chr02A.173	protein_coding	5	13	16	712	0	0	0	0	0	0	0	0	298	0	1	0	92	16	0	1	1	4	0	1	1	0	10	327
PdeH.Chr02A.1807	evm.TU.Chr02A.1807	evm.model.Chr02A.1807	protein_coding	5	4	14	458	0	0	0	0	1	0	0	0	216	0	4	0	13	13	0	0	0	0	1	0	0	0	4	229
PdeH.Chr02A.1942	evm.TU.Chr02A.1942	evm.model.Chr02A.1942	protein_coding	5	7	8	524	0	0	0	0	0	0	0	1	301	0	5	0	34	7	0	0	0	4	0	0	0	0	5	191
PdeH.Chr02A.2011	evm.TU.Chr02A.2011	evm.model.Chr02A.2011	protein_coding	5	3	12	502	0	0	0	0	0	0	1	0	187	0	2	0	163	11	0	0	1	0	0	2	0	0	3	153
PdeH.Chr02A.2062	evm.TU.Chr02A.2062	evm.model.Chr02A.2062	protein_coding	5	11	26	626	0	0	0	0	0	0	0	1	407	0	3	0	125	25	0	0	0	1	0	2	0	0	10	95
PdeH.Chr02A.2281	evm.TU.Chr02A.2281	evm.model.Chr02A.2281	protein_coding	5	14	13	445	0	0	0	0	0	0	0	0	163	0	3	0	191	13	0	1	0	5	0	1	0	0	10	96
PdeH.Chr02A.2319	evm.TU.Chr02A.2319	evm.model.Chr02A.2319	protein_coding	5	6	8	302	0	0	0	0	0	0	0	0	39	0	5	0	26	8	0	0	0	1	0	1	0	0	5	238
PdeH.Chr02A.2337	evm.TU.Chr02A.2337	evm.model.Chr02A.2337	protein_coding	5	5	12	262	0	0	0	0	0	1	1	0	76	0	4	0	7	10	0	0	0	0	0	1	0	0	5	179
PdeH.Chr02A.2339	evm.TU.Chr02A.2339	evm.model.Chr02A.2339	protein_coding	5	10	19	356	0	0	0	0	0	0	0	0	162	0	3	0	39	19	0	0	0	1	0	2	0	0	9	156
PdeH.Chr02A.2363	evm.TU.Chr02A.2363	evm.model.Chr02A.2363	protein_coding	5	4	8	434	0	0	0	0	0	0	1	0	185	0	5	0	46	7	0	0	0	2	0	2	0	0	2	205
PdeH.Chr02A.2442	evm.TU.Chr02A.2442	evm.model.Chr02A.2442	protein_coding	5	7	13	260	0	0	0	0	0	0	2	0	98	0	4	0	12	11	0	0	0	1	0	1	0	0	6	151
PdeH.Chr02A.2563	evm.TU.Chr02A.2563	evm.model.Chr02A.2563	protein_coding	5	1	3	221	0	0	0	0	0	1	1	0	77	0	2	0	0	2	0	0	0	0	1	2	0	0	1	144
PdeH.Chr02A.2571	evm.TU.Chr02A.2571	evm.model.Chr02A.2571	protein_coding	5	8	10	607	0	0	0	0	0	0	0	0	327	0	2	0	169	10	0	1	0	2	0	2	0	0	6	114
PdeH.Chr02A.2670	evm.TU.Chr02A.2670	evm.model.Chr02A.2670	protein_coding	5	16	35	571	0	0	0	0	1	1	1	0	242	0	5	0	193	32	0	0	0	4	0	0	0	0	14	138
PdeH.Chr02A.335	evm.TU.Chr02A.335	evm.model.Chr02A.335	protein_coding	5	10	18	476	0	0	0	0	0	1	0	0	68	0	3	0	411	17	0	2	0	5	0	0	0	0	9	0
PdeH.Chr02A.34	evm.TU.Chr02A.34	evm.model.Chr02A.34	protein_coding	5	11	36	450	0	0	0	0	0	1	0	0	51	0	3	0	121	35	0	0	1	5	0	1	0	1	7	282
PdeH.Chr02A.346	evm.TU.Chr02A.346	evm.model.Chr02A.346	protein_coding	5	8	18	447	0	0	0	0	1	0	0	0	147	0	4	0	0	17	0	0	0	1	0	0	1	0	8	300
PdeH.Chr02A.403	evm.TU.Chr02A.403	evm.model.Chr02A.403	protein_coding	5	6	10	178	0	0	0	0	0	0	0	0	169	0	5	0	10	10	0	0	0	1	0	0	0	0	5	0
PdeH.Chr02A.530	evm.TU.Chr02A.530	evm.model.Chr02A.530	protein_coding	5	11	22	710	0	0	0	0	0	0	0	0	370	0	1	0	0	22	0	0	0	2	0	2	2	0	11	340
PdeH.Chr02A.572	evm.TU.Chr02A.572	evm.model.Chr02A.572	protein_coding	5	4	5	94	0	0	0	0	0	0	0	0	0	0	3	0	0	5	0	0	0	0	0	2	0	0	4	94
PdeH.Chr02A.656	evm.TU.Chr02A.656	evm.model.Chr02A.656	protein_coding	5	22	35	40	0	0	0	0	0	0	0	0	31	0	4	0	0	35	0	0	0	0	0	1	0	0	22	9
PdeH.Chr02A.69	evm.TU.Chr02A.69	evm.model.Chr02A.69	protein_coding	5	13	20	423	0	0	0	0	0	1	0	0	181	0	3	0	22	19	0	0	2	2	0	1	0	0	13	222
PdeH.Chr02A.807	evm.TU.Chr02A.807	evm.model.Chr02A.807	protein_coding	5	23	37	130	0	0	0	0	0	0	0	0	30	0	3	0	16	37	0	1	0	0	0	1	0	0	23	85
PdeH.Chr02A.808	evm.TU.Chr02A.808	evm.model.Chr02A.808	protein_coding	5	9	23	158	0	0	0	0	0	0	0	0	128	0	2	0	19	23	0	1	0	0	0	2	0	0	9	12
PdeH.Chr02A.853	evm.TU.Chr02A.853	evm.model.Chr02A.853	protein_coding	5	7	21	411	0	0	0	0	0	0	0	0	55	0	5	0	192	21	0	0	0	6	0	0	0	0	4	167
PdeH.Chr02A.873	evm.TU.Chr02A.873	evm.model.Chr02A.873	protein_coding	5	4	9	547	0	0	0	0	0	0	0	0	215	0	3	0	129	9	0	0	0	2	0	1	2	0	4	203
PdeH.Chr02A.931	evm.TU.Chr02A.931	evm.model.Chr02A.931	protein_coding	5	5	20	496	0	0	0	0	0	0	0	0	285	0	1	0	15	20	0	1	0	2	0	3	0	0	3	199
PdeH.Chr02A.960	evm.TU.Chr02A.960	evm.model.Chr02A.960	protein_coding	5	12	16	606	0	0	0	0	0	0	0	0	374	0	1	0	10	16	0	0	0	4	0	2	2	0	10	224
PdeH.Chr03A.1259	evm.TU.Chr03A.1259	evm.model.Chr03A.1259	protein_coding	5	17	28	388	0	0	0	0	0	0	0	0	187	0	2	0	69	28	0	1	1	1	0	1	1	0	17	134
PdeH.Chr03A.130	evm.TU.Chr03A.130	evm.model.Chr03A.130	protein_coding	5	6	17	54	0	0	0	0	0	0	0	0	48	0	4	0	0	17	0	0	0	0	1	0	0	0	6	6
PdeH.Chr03A.143	evm.TU.Chr03A.143	evm.model.Chr03A.143	protein_coding	5	7	17	445	0	0	0	0	0	0	0	0	136	0	2	0	55	17	0	0	0	1	0	2	1	0	7	254
PdeH.Chr03A.1468	evm.TU.Chr03A.1468	evm.model.Chr03A.1468	protein_coding	5	6	9	292	0	0	0	0	0	0	1	0	91	0	3	0	75	8	0	1	0	1	0	2	0	0	5	128
PdeH.Chr03A.161	evm.TU.Chr03A.161	evm.model.Chr03A.161	protein_coding	5	8	20	31	0	0	0	0	0	0	1	1	31	0	5	0	0	18	0	0	0	0	0	0	0	0	8	0
PdeH.Chr03A.1631	evm.TU.Chr03A.1631	evm.model.Chr03A.1631	protein_coding	5	4	6	448	0	0	0	0	0	0	0	0	208	0	5	0	18	6	0	0	0	1	0	0	0	0	4	222
PdeH.Chr03A.1651	evm.TU.Chr03A.1651	evm.model.Chr03A.1651	protein_coding	5	7	29	293	0	0	0	0	0	0	0	0	193	0	5	0	14	29	0	0	0	2	0	0	0	0	5	88
PdeH.Chr03A.1838	evm.TU.Chr03A.1838	evm.model.Chr03A.1838	protein_coding	5	3	2	542	0	0	0	0	0	0	1	0	117	0	4	0	104	2	0	0	1	4	0	0	0	0	0	325
PdeH.Chr03A.1915	evm.TU.Chr03A.1915	evm.model.Chr03A.1915	protein_coding	5	10	10	311	0	0	0	0	0	0	0	0	121	0	4	0	18	10	0	1	0	3	0	1	0	0	8	175
PdeH.Chr03A.200	evm.TU.Chr03A.200	evm.model.Chr03A.200.2.61460a9b	protein_coding	5	11	11	382	0	9	0	0	0	0	0	0	112	0	5	0	130	11	0	0	0	2	0	0	0	0	9	133
PdeH.Chr03A.2051	evm.TU.Chr03A.2051	evm.model.Chr03A.2051	protein_coding	5	2	10	258	0	0	0	0	0	0	0	1	93	0	4	0	13	10	0	0	0	3	0	1	0	0	1	153
PdeH.Chr03A.2058	evm.TU.Chr03A.2058	evm.model.Chr03A.2058	protein_coding	5	7	6	199	0	6	1	4	0	0	0	1	51	0	3	0	20	6	0	0	0	2	2	0	0	0	5	118
PdeH.Chr03A.2128	evm.TU.Chr03A.2128	evm.model.Chr03A.2128	protein_coding	5	4	8	398	0	0	0	0	0	0	2	0	134	0	4	0	43	6	0	0	1	2	0	1	0	0	3	223
PdeH.Chr03A.2166	evm.TU.Chr03A.2166	evm.model.Chr03A.2166	protein_coding	5	10	36	291	0	0	0	0	0	0	0	0	97	0	1	0	61	36	0	0	0	1	1	3	0	0	10	133
PdeH.Chr03A.228	evm.TU.Chr03A.228	evm.model.Chr03A.228	protein_coding	5	9	18	378	0	0	0	0	0	0	0	0	181	0	3	0	158	18	0	2	0	4	0	0	0	0	7	43
PdeH.Chr03A.2303	evm.TU.Chr03A.2303	evm.model.Chr03A.2303	protein_coding	5	8	13	179	0	0	0	0	0	0	0	0	89	0	2	0	53	13	0	1	0	2	0	2	0	0	6	40
PdeH.Chr03A.275	evm.TU.Chr03A.275	evm.model.Chr03A.275	protein_coding	5	26	62	99	0	0	0	0	0	1	0	0	0	0	3	0	69	61	0	0	1	2	0	1	0	0	24	33
PdeH.Chr03A.321	evm.TU.Chr03A.321	evm.model.Chr03A.321	protein_coding	5	10	20	451	0	0	0	0	0	0	0	0	284	0	2	0	111	20	0	1	1	2	0	1	0	0	9	59
PdeH.Chr03A.396	evm.TU.Chr03A.396	evm.model.Chr03A.396	protein_coding	5	3	13	347	0	0	0	0	0	0	0	0	15	0	2	0	55	13	0	2	1	1	1	0	0	0	2	281
PdeH.Chr03A.414	evm.TU.Chr03A.414	evm.model.Chr03A.414	protein_coding	5	18	21	399	0	0	0	0	1	1	0	0	199	0	4	0	132	19	0	1	0	9	0	1	0	0	11	76
PdeH.Chr03A.481	evm.TU.Chr03A.481	evm.model.Chr03A.481	protein_coding	5	10	16	498	0	0	0	0	0	0	0	0	202	0	2	0	90	16	0	1	0	5	1	1	1	0	7	210
PdeH.Chr03A.637	evm.TU.Chr03A.637	evm.model.Chr03A.637	protein_coding	5	11	17	111	0	0	0	0	0	0	0	0	11	0	0	0	105	17	0	1	1	5	0	3	0	0	8	0
PdeH.Chr03A.696	evm.TU.Chr03A.696	evm.model.Chr03A.696	protein_coding	5	47	62	260	0	0	0	0	0	0	0	0	182	0	3	0	43	62	0	0	0	3	0	3	0	0	47	35
PdeH.Chr04A.105	evm.TU.Chr04A.105	evm.model.Chr04A.105	protein_coding	5	14	42	475	0	0	0	0	0	0	1	0	91	0	4	0	53	41	0	0	0	2	0	1	0	0	13	332
PdeH.Chr04A.1292	evm.TU.Chr04A.1292	evm.model.Chr04A.1292	protein_coding	5	17	17	637	0	0	0	0	1	1	0	0	287	0	3	0	23	15	0	0	2	3	0	0	1	0	16	330
PdeH.Chr04A.1293	evm.TU.Chr04A.1293	evm.model.Chr04A.1293	protein_coding	5	11	3	609	0	13	0	1	0	0	0	0	257	0	5	0	63	3	0	0	0	2	0	1	0	0	9	277
PdeH.Chr04A.1383	evm.TU.Chr04A.1383	evm.model.Chr04A.1383	protein_coding	5	17	35	458	0	0	0	0	0	0	1	0	58	0	2	0	86	34	0	0	0	2	0	2	1	0	17	314
PdeH.Chr04A.1384	evm.TU.Chr04A.1384	evm.model.Chr04A.1384	protein_coding	5	20	50	497	0	0	0	0	0	0	0	0	314	0	0	0	62	50	0	2	0	1	1	2	0	0	19	124
PdeH.Chr04A.1452	evm.TU.Chr04A.1452	evm.model.Chr04A.1452	protein_coding	5	23	39	626	0	0	0	0	0	0	0	2	276	0	1	1	56	37	0	1	1	6	0	2	0	0	18	300
PdeH.Chr04A.1458	evm.TU.Chr04A.1458	evm.model.Chr04A.1458	protein_coding	5	13	13	458	0	0	0	0	0	0	0	0	364	0	0	0	38	13	0	0	0	2	1	4	0	0	12	57
PdeH.Chr04A.1519	evm.TU.Chr04A.1519	evm.model.Chr04A.1519	protein_coding	5	10	36	404	0	0	0	0	0	0	1	0	197	0	3	0	96	35	0	0	0	4	0	2	0	0	6	115
PdeH.Chr04A.1529	evm.TU.Chr04A.1529	evm.model.Chr04A.1529	protein_coding	5	30	33	269	0	0	0	0	0	0	0	0	171	0	3	0	106	33	0	0	0	9	0	2	0	0	22	0
PdeH.Chr04A.1638	evm.TU.Chr04A.1638	evm.model.Chr04A.1638	protein_coding	5	7	9	11	0	0	0	0	0	0	0	0	2	0	4	1	8	9	0	0	0	0	1	0	0	0	6	1
PdeH.Chr04A.1886	evm.TU.Chr04A.1886	evm.model.Chr04A.1886	protein_coding	5	9	8	327	0	9	0	14	0	0	1	0	167	0	4	0	10	7	0	0	1	5	0	0	0	0	7	130
PdeH.Chr04A.1886	evm.TU.Chr04A.1886	evm.model.Chr04A.1886.3.6146162b	protein_coding	5	15	8	333	0	9	6	27	0	0	1	0	167	0	4	0	47	7	0	0	1	5	0	0	0	0	7	86
PdeH.Chr04A.1897	evm.TU.Chr04A.1897	evm.model.Chr04A.1897	protein_coding	5	8	20	492	0	0	0	0	0	1	0	0	149	0	3	0	103	20	0	1	0	2	0	1	0	0	7	242
PdeH.Chr04A.1997	evm.TU.Chr04A.1997	evm.model.Chr04A.1997	protein_coding	5	4	10	218	0	0	0	0	1	0	0	0	165	0	4	0	0	9	0	0	0	0	1	0	0	0	4	53
PdeH.Chr04A.2113	evm.TU.Chr04A.2113	evm.model.Chr04A.2113	protein_coding	5	7	14	99	0	0	0	0	1	0	0	0	14	0	4	0	0	13	0	0	0	0	2	0	0	0	7	85
PdeH.Chr04A.212	evm.TU.Chr04A.212	evm.model.Chr04A.212	protein_coding	5	1	7	233	0	0	0	0	0	0	1	0	48	0	2	0	0	6	0	0	0	1	0	2	1	0	1	185
PdeH.Chr04A.217	evm.TU.Chr04A.217	evm.model.Chr04A.217	protein_coding	5	66	69	402	0	0	0	0	0	0	0	0	237	0	1	0	57	69	0	1	0	1	0	3	0	0	66	109
PdeH.Chr04A.2189	evm.TU.Chr04A.2189	evm.model.Chr04A.2189	protein_coding	5	28	75	361	0	0	0	0	1	1	1	3	223	0	4	0	0	69	0	0	0	1	0	1	1	0	28	138
PdeH.Chr04A.234	evm.TU.Chr04A.234	evm.model.Chr04A.234	protein_coding	5	13	31	740	0	0	0	0	0	0	0	0	227	0	1	0	58	31	0	1	1	4	0	2	0	0	9	461
PdeH.Chr04A.2370	evm.TU.Chr04A.2370	evm.model.Chr04A.2370	protein_coding	5	6	7	695	0	0	0	0	0	0	0	0	139	0	5	0	184	7	0	0	0	3	0	0	0	0	3	375
PdeH.Chr04A.292	evm.TU.Chr04A.292	evm.model.Chr04A.292	protein_coding	5	3	14	307	0	0	0	0	0	1	0	0	120	0	3	0	69	13	0	0	0	0	0	2	0	0	3	118
PdeH.Chr04A.33	evm.TU.Chr04A.33	evm.model.Chr04A.33	protein_coding	5	10	12	403	0	0	0	0	1	0	1	0	76	0	4	0	46	10	0	0	0	0	0	1	0	0	10	281
PdeH.Chr04A.40	evm.TU.Chr04A.40	evm.model.Chr04A.40	protein_coding	5	5	11	455	0	0	0	0	0	0	1	1	206	0	3	0	142	10	0	1	0	3	0	1	0	0	4	109
PdeH.Chr04A.449	evm.TU.Chr04A.449	evm.model.Chr04A.449	protein_coding	5	8	22	525	0	0	0	0	0	0	0	0	238	0	0	0	22	22	0	0	0	5	0	4	1	1	5	267
PdeH.Chr04A.45	evm.TU.Chr04A.45	evm.model.Chr04A.45	protein_coding	5	6	11	445	0	0	0	0	0	0	0	0	172	0	3	0	116	11	0	0	0	2	1	1	0	0	4	159
PdeH.Chr04A.513	evm.TU.Chr04A.513	evm.model.Chr04A.513	protein_coding	5	2	5	125	0	0	0	0	0	0	0	0	0	0	3	0	9	5	0	0	0	0	0	2	0	0	2	116
PdeH.Chr04A.576	evm.TU.Chr04A.576	evm.model.Chr04A.576	protein_coding	5	6	13	577	0	8	0	0	1	0	2	0	166	0	5	0	51	10	0	0	0	2	0	0	0	0	5	353
PdeH.Chr04A.696	evm.TU.Chr04A.696	evm.model.Chr04A.696	protein_coding	5	17	56	511	0	0	0	0	0	0	0	0	186	0	3	0	9	56	0	0	0	2	0	2	0	0	16	317
PdeH.Chr04A.699	evm.TU.Chr04A.699	evm.model.Chr04A.699	protein_coding	5	25	76	320	0	0	0	0	0	0	2	0	110	0	5	0	61	74	0	0	0	4	0	1	0	0	23	151
PdeH.Chr04A.861	evm.TU.Chr04A.861	evm.model.Chr04A.861	protein_coding	5	4	15	506	0	0	0	0	0	2	1	0	311	0	4	0	76	12	0	1	0	2	0	0	0	0	2	122
PdeH.Chr04A.885	evm.TU.Chr04A.885	evm.model.Chr04A.885	protein_coding	5	6	12	528	0	0	0	0	0	0	0	0	330	0	1	0	30	12	0	0	0	0	0	4	0	0	6	168
PdeH.Chr04A.903	evm.TU.Chr04A.903	evm.model.Chr04A.903	protein_coding	5	26	75	176	0	11	0	8	1	0	0	1	34	0	4	0	52	73	0	0	0	5	0	1	0	0	22	75
PdeH.Chr04A.915	evm.TU.Chr04A.915	evm.model.Chr04A.915	protein_coding	5	1	11	439	0	0	0	0	0	0	0	0	239	0	3	0	29	11	0	0	0	0	2	2	0	0	1	171
PdeH.Chr04A.917	evm.TU.Chr04A.917	evm.model.Chr04A.917	protein_coding	5	13	16	490	0	0	5	29	0	0	1	0	150	0	4	0	43	15	0	1	0	3	0	0	0	0	6	271
PdeH.Chr04A.935	evm.TU.Chr04A.935	evm.model.Chr04A.935	protein_coding	5	2	3	349	0	0	0	0	1	0	1	0	235	0	4	0	26	1	0	0	0	1	0	0	1	0	2	88
PdeH.Chr04A.967	evm.TU.Chr04A.967	evm.model.Chr04A.967	protein_coding	5	8	26	192	0	0	0	0	0	0	0	0	18	0	1	0	2	26	0	0	0	1	1	3	0	0	8	172
PdeH.Chr05A.1000	evm.TU.Chr05A.1000	evm.model.Chr05A.1000	protein_coding	5	13	25	92	0	0	0	0	0	0	1	0	41	0	1	0	28	24	0	0	2	3	0	0	2	0	12	26
PdeH.Chr05A.135	evm.TU.Chr05A.135	evm.model.Chr05A.135	protein_coding	5	5	16	308	0	28	0	0	0	0	0	0	157	0	4	0	13	16	0	1	1	4	0	0	0	0	3	114
PdeH.Chr05A.135	evm.TU.Chr05A.135	evm.model.Chr05A.135.1.6146065d	protein_coding	5	5	16	308	0	12	0	0	0	0	0	0	157	0	4	0	29	16	0	1	1	4	0	0	0	0	3	114
PdeH.Chr05A.135	evm.TU.Chr05A.135	evm.model.Chr05A.135.2.6146065e	protein_coding	5	4	16	309	0	35	0	0	0	0	0	0	157	0	4	0	6	16	0	1	1	3	0	0	0	0	3	114
PdeH.Chr05A.135	evm.TU.Chr05A.135	evm.model.Chr05A.135.3.6146065e	protein_coding	5	5	16	308	0	20	0	0	0	0	0	0	157	0	4	0	21	16	0	1	1	4	0	0	0	0	3	114
PdeH.Chr05A.1372	evm.TU.Chr05A.1372	evm.model.Chr05A.1372	protein_coding	5	6	14	288	0	0	0	0	0	0	0	0	165	0	3	0	26	14	0	1	0	3	0	1	0	0	5	99
PdeH.Chr05A.1431	evm.TU.Chr05A.1431	evm.model.Chr05A.1431	protein_coding	5	19	53	517	0	0	0	0	0	0	0	0	241	0	2	0	0	53	0	0	0	1	0	2	1	0	19	276
PdeH.Chr05A.1439	evm.TU.Chr05A.1439	evm.model.Chr05A.1439	protein_coding	5	12	19	500	0	0	0	0	0	0	0	0	287	0	5	0	50	19	0	0	0	4	0	0	0	0	11	164
PdeH.Chr05A.1491	evm.TU.Chr05A.1491	evm.model.Chr05A.1491	protein_coding	5	5	7	472	0	0	0	0	0	0	0	0	327	0	4	0	14	7	0	0	1	3	0	0	0	1	4	132
PdeH.Chr05A.1580	evm.TU.Chr05A.1580	evm.model.Chr05A.1580	protein_coding	5	17	40	587	0	0	0	0	0	0	0	0	251	0	2	0	143	40	0	0	1	8	0	2	0	0	10	201
PdeH.Chr05A.1581	evm.TU.Chr05A.1581	evm.model.Chr05A.1581	protein_coding	5	8	32	566	0	0	0	0	0	1	0	0	211	0	0	0	0	31	0	0	0	2	0	3	2	0	8	355
PdeH.Chr05A.1826	evm.TU.Chr05A.1826	evm.model.Chr05A.1826	protein_coding	5	11	13	456	0	19	0	1	1	0	0	0	165	0	4	0	17	12	0	0	0	0	0	0	1	0	11	254
PdeH.Chr05A.1864	evm.TU.Chr05A.1864	evm.model.Chr05A.1864	protein_coding	5	6	14	456	0	10	0	0	0	0	0	0	93	0	3	0	79	14	0	0	0	4	2	0	0	0	3	277
PdeH.Chr05A.207	evm.TU.Chr05A.207	evm.model.Chr05A.207	protein_coding	5	13	7	602	0	0	0	0	0	0	0	0	251	0	3	0	124	7	0	0	0	2	1	1	0	0	11	229
PdeH.Chr05A.2082	evm.TU.Chr05A.2082	evm.model.Chr05A.2082	protein_coding	5	14	17	552	0	0	0	0	0	0	0	0	253	0	0	0	58	17	0	1	1	3	0	3	0	0	12	245
PdeH.Chr05A.214	evm.TU.Chr05A.214	evm.model.Chr05A.214	protein_coding	5	20	21	603	0	0	0	0	0	0	1	0	167	0	4	0	101	20	0	1	0	7	0	0	0	0	14	342
PdeH.Chr05A.2296	evm.TU.Chr05A.2296	evm.model.Chr05A.2296	protein_coding	5	52	52	63	0	0	0	0	0	0	0	0	24	0	0	0	0	52	0	0	0	1	1	3	1	0	52	39
PdeH.Chr05A.2335	evm.TU.Chr05A.2335	evm.model.Chr05A.2335	protein_coding	5	7	12	569	0	0	0	0	2	0	0	0	206	0	4	0	106	10	0	0	0	0	0	1	0	0	7	257
PdeH.Chr05A.2341	evm.TU.Chr05A.2341	evm.model.Chr05A.2341	protein_coding	5	8	22	497	0	0	0	1	0	0	0	1	342	0	4	0	69	21	0	1	0	1	0	0	0	0	7	87
PdeH.Chr05A.2352	evm.TU.Chr05A.2352_evm.TU.Chr05A.2358	evm.model.Chr05A.2352_evm.model.Chr05A.2358.1.61493465	protein_coding	5	12	29	86	0	0	0	0	0	0	0	0	0	0	4	0	45	29	0	0	0	2	0	1	0	0	12	41
PdeH.Chr05A.2382	evm.TU.Chr05A.2382	evm.model.Chr05A.2382	protein_coding	5	28	29	142	0	0	0	0	0	0	0	0	89	0	0	0	0	29	0	0	0	0	0	5	0	0	28	53
PdeH.Chr05A.2384	evm.TU.Chr05A.2384	evm.model.Chr05A.2384	protein_coding	5	20	121	99	0	0	0	0	0	1	0	1	4	0	4	0	0	119	0	0	0	0	0	1	0	0	20	95
PdeH.Chr05A.2420	evm.TU.Chr05A.2420	evm.model.Chr05A.2420	protein_coding	5	16	17	210	0	6	3	11	0	0	0	1	87	0	5	0	6	16	0	0	0	0	0	0	0	0	13	100
PdeH.Chr05A.348	evm.TU.Chr05A.348	evm.model.Chr05A.348	protein_coding	5	10	19	227	0	0	0	0	0	1	0	0	48	0	5	0	16	18	0	0	0	1	0	1	0	0	9	164
PdeH.Chr05A.509	evm.TU.Chr05A.509	evm.model.Chr05A.509	protein_coding	5	12	24	517	0	0	0	0	0	0	2	0	371	0	2	0	59	22	0	0	2	5	0	1	0	0	8	93
PdeH.Chr05A.523	evm.TU.Chr05A.523	evm.model.Chr05A.523	protein_coding	5	11	10	222	0	0	0	0	0	0	0	0	59	0	5	0	109	10	0	0	0	2	0	0	1	0	10	55
PdeH.Chr05A.587	evm.TU.Chr05A.587	evm.model.Chr05A.587	protein_coding	5	8	16	428	0	0	0	0	0	0	0	1	161	0	5	0	14	15	0	0	0	0	0	0	0	0	8	253
PdeH.Chr05A.714	evm.TU.Chr05A.714	evm.model.Chr05A.714	protein_coding	5	8	3	465	0	0	0	0	0	0	0	0	147	0	3	0	98	3	0	2	0	3	0	0	0	0	5	225
PdeH.Chr05A.751	evm.TU.Chr05A.751	evm.model.Chr05A.751	protein_coding	5	7	28	461	0	0	0	0	0	0	0	0	216	0	2	0	39	28	0	0	0	2	0	3	0	0	6	207
PdeH.Chr05A.755	evm.TU.Chr05A.755	evm.model.Chr05A.755	protein_coding	5	10	19	846	0	0	0	0	0	0	0	0	365	0	0	0	254	19	0	0	1	5	1	3	0	0	5	233
PdeH.Chr05A.756	evm.TU.Chr05A.756	evm.model.Chr05A.756	protein_coding	5	23	54	482	0	0	0	0	0	0	0	0	0	0	2	0	78	54	0	0	0	3	0	3	0	0	22	405
PdeH.Chr05A.900	evm.TU.Chr05A.900	evm.model.Chr05A.900	protein_coding	5	11	17	533	0	0	0	0	0	0	0	0	218	0	3	0	93	17	0	1	1	5	0	0	0	0	9	226
PdeH.Chr05A.930	evm.TU.Chr05A.930	evm.model.Chr05A.930	protein_coding	5	11	19	400	0	0	0	0	0	0	0	0	28	0	2	0	29	19	0	0	1	2	0	2	0	0	9	346
PdeH.Chr06A.1086	evm.TU.Chr06A.1086	evm.model.Chr06A.1086	protein_coding	5	9	11	794	0	5	1	6	0	0	1	1	371	0	4	0	104	9	0	0	1	2	0	0	0	0	6	311
PdeH.Chr06A.1109	evm.TU.Chr06A.1109	evm.model.Chr06A.1109	protein_coding	5	23	67	543	0	0	0	0	0	1	0	1	185	0	3	0	74	65	0	0	0	3	0	2	0	0	21	286
PdeH.Chr06A.1135	evm.TU.Chr06A.1135	evm.model.Chr06A.1135	protein_coding	5	21	26	623	0	9	1	15	0	0	5	2	233	0	5	0	92	19	0	0	0	1	0	0	0	0	19	275
PdeH.Chr06A.1206	evm.TU.Chr06A.1206	evm.model.Chr06A.1206	protein_coding	5	12	30	490	0	0	0	0	0	0	0	1	163	0	2	0	6	29	0	1	0	3	0	2	0	0	11	323
PdeH.Chr06A.126	evm.TU.Chr06A.126	evm.model.Chr06A.126	protein_coding	5	3	5	325	0	0	0	0	0	0	0	0	157	0	2	0	12	5	0	0	0	1	0	4	0	0	2	157
PdeH.Chr06A.1328	evm.TU.Chr06A.1328	evm.model.Chr06A.1328	protein_coding	5	10	21	587	0	0	0	0	0	0	0	0	408	0	4	0	0	21	0	0	0	0	0	1	0	0	10	179
PdeH.Chr06A.1365	evm.TU.Chr06A.1365	evm.model.Chr06A.1365	protein_coding	5	25	47	339	0	0	0	0	0	0	0	0	41	0	1	0	64	47	0	2	0	5	0	2	0	0	23	238
PdeH.Chr06A.1385	evm.TU.Chr06A.1385	evm.model.Chr06A.1385	protein_coding	5	3	5	420	0	3	0	0	0	0	1	0	251	0	4	0	29	4	0	0	0	0	0	1	0	0	3	137
PdeH.Chr06A.1551	evm.TU.Chr06A.1551	evm.model.Chr06A.1551	protein_coding	5	5	6	481	0	0	0	0	0	0	0	0	319	0	3	0	23	6	0	0	0	3	0	1	1	0	3	141
PdeH.Chr06A.1691	evm.TU.Chr06A.1691	evm.model.Chr06A.1691	protein_coding	5	9	9	475	0	5	0	0	0	0	0	0	210	0	4	0	63	9	0	0	0	3	0	1	0	0	7	199
PdeH.Chr06A.1691	evm.TU.Chr06A.1691	evm.model.Chr06A.1691.1.614617fa	protein_coding	5	8	10	475	0	19	0	0	0	0	0	0	210	0	4	0	48	10	0	0	0	2	0	1	0	0	7	199
PdeH.Chr06A.1691	evm.TU.Chr06A.1691	evm.model.Chr06A.1691.2.614617fa	protein_coding	5	7	9	477	0	7	0	0	0	0	0	0	210	0	4	0	63	9	0	0	0	3	0	1	0	0	5	199
PdeH.Chr06A.1695	evm.TU.Chr06A.1695	evm.model.Chr06A.1695	protein_coding	5	5	27	190	0	0	0	0	0	0	0	2	39	0	0	0	65	25	0	0	0	1	0	5	0	0	5	86
PdeH.Chr06A.1836	evm.TU.Chr06A.1836	evm.model.Chr06A.1836	protein_coding	5	26	28	553	0	0	0	0	0	0	0	0	129	0	2	1	195	28	0	0	0	8	0	3	0	0	17	237
PdeH.Chr06A.1998	evm.TU.Chr06A.1998	evm.model.Chr06A.1998	protein_coding	5	13	8	327	0	0	0	0	0	0	0	0	112	0	2	0	74	8	0	1	0	9	0	2	1	1	6	148
PdeH.Chr06A.2	evm.TU.Chr06A.2	evm.model.Chr06A.2	protein_coding	5	49	33	188	0	0	0	0	0	0	0	0	106	0	4	0	15	33	0	0	0	3	0	1	0	0	48	68
PdeH.Chr06A.21	evm.TU.Chr06A.21	evm.model.Chr06A.21	protein_coding	5	17	48	146	0	0	0	0	0	2	1	1	64	0	4	0	12	44	0	0	0	1	0	1	0	0	16	71
PdeH.Chr06A.2153	evm.TU.Chr06A.2153	evm.model.Chr06A.2153	protein_coding	5	17	27	499	0	0	0	0	0	1	0	0	256	0	2	0	123	26	0	1	1	10	0	1	0	0	12	127
PdeH.Chr06A.2281	evm.TU.Chr06A.2281	evm.model.Chr06A.2281	protein_coding	5	6	4	327	0	0	0	0	0	0	0	0	171	0	5	0	18	4	0	0	0	2	0	1	0	0	5	139
PdeH.Chr06A.2412	evm.TU.Chr06A.2412	evm.model.Chr06A.2412	protein_coding	5	6	41	318	0	0	0	0	0	0	1	1	141	0	3	0	25	40	0	0	1	0	0	1	0	0	6	153
PdeH.Chr06A.2559	evm.TU.Chr06A.2559	evm.model.Chr06A.2559	protein_coding	5	7	29	174	0	0	0	0	1	0	1	0	58	0	2	0	0	28	0	0	0	1	0	2	1	0	7	116
PdeH.Chr06A.2603	evm.TU.Chr06A.2603	evm.model.Chr06A.2603	protein_coding	5	14	60	135	0	0	0	0	0	0	0	0	115	0	3	0	21	60	0	0	0	2	0	2	0	0	13	0
PdeH.Chr06A.2713	evm.TU.Chr06A.2713	evm.model.Chr06A.2713	protein_coding	5	4	12	362	0	0	0	0	1	0	0	1	110	0	4	0	132	10	0	0	1	0	0	0	0	0	4	121
PdeH.Chr06A.272	evm.TU.Chr06A.272	evm.model.Chr06A.272	protein_coding	5	11	11	280	0	0	0	0	0	0	0	0	73	0	5	0	51	11	0	0	0	2	0	0	0	0	10	157
PdeH.Chr06A.431	evm.TU.Chr06A.431	evm.model.Chr06A.431	protein_coding	5	10	26	295	0	0	0	0	0	0	0	0	162	0	1	0	25	26	0	1	1	2	0	1	1	0	10	110
PdeH.Chr06A.511	evm.TU.Chr06A.511	evm.model.Chr06A.511	protein_coding	5	1	4	347	0	10	0	0	0	0	0	0	161	0	4	0	54	4	0	1	0	1	0	0	0	0	0	124
PdeH.Chr06A.523	evm.TU.Chr06A.523	evm.model.Chr06A.523	protein_coding	5	9	19	428	0	0	0	0	0	1	0	0	198	0	5	0	162	18	0	0	0	7	0	0	0	0	4	73
PdeH.Chr06A.543	evm.TU.Chr06A.543	evm.model.Chr06A.543	protein_coding	5	10	17	525	0	0	0	0	0	0	0	2	217	0	5	0	48	15	0	0	0	2	0	0	0	0	9	261
PdeH.Chr06A.610	evm.TU.Chr06A.610	evm.model.Chr06A.610	protein_coding	5	15	30	348	0	0	0	0	0	0	2	0	62	0	5	0	86	28	0	0	0	1	0	1	0	0	14	201
PdeH.Chr06A.619	evm.TU.Chr06A.619	evm.model.Chr06A.619	protein_coding	5	8	10	229	0	15	0	0	0	0	0	1	45	0	5	0	70	9	0	0	0	0	0	0	0	0	8	99
PdeH.Chr06A.940	evm.TU.Chr06A.940	evm.model.Chr06A.940	protein_coding	5	12	17	514	0	0	0	0	0	0	0	1	178	0	2	0	232	16	0	0	1	6	0	2	0	0	8	109
PdeH.Chr07A.1115	evm.TU.Chr07A.1115	evm.model.Chr07A.1115	protein_coding	5	17	21	484	0	4	0	0	0	0	0	0	132	0	4	0	213	21	0	0	1	0	0	2	0	0	17	136
PdeH.Chr07A.1136	evm.TU.Chr07A.1136	evm.model.Chr07A.1136	protein_coding	5	0	10	307	0	0	0	0	0	0	0	0	82	0	4	0	56	10	0	0	1	0	0	0	0	0	0	170
PdeH.Chr07A.1358	evm.TU.Chr07A.1358	evm.model.Chr07A.1358	protein_coding	5	24	42	295	0	0	0	0	1	0	0	0	106	0	4	0	67	41	0	1	0	4	0	0	0	0	20	127
PdeH.Chr07A.1462	evm.TU.Chr07A.1462	evm.model.Chr07A.1462	protein_coding	5	20	43	230	0	0	0	0	0	0	0	0	27	0	0	0	66	43	0	0	0	1	0	4	1	0	20	137
PdeH.Chr07A.1504	evm.TU.Chr07A.1504	evm.model.Chr07A.1504	protein_coding	5	14	25	298	0	0	0	0	1	0	0	1	143	0	3	0	24	23	0	0	0	2	0	2	0	0	12	133
PdeH.Chr07A.492	evm.TU.Chr07A.492	evm.model.Chr07A.492	protein_coding	5	28	23	125	0	0	0	0	0	0	0	0	56	0	0	1	0	23	0	0	0	1	1	3	1	0	27	69
PdeH.Chr07A.525	evm.TU.Chr07A.525	evm.model.Chr07A.525	protein_coding	5	29	32	186	0	0	0	0	0	1	0	0	102	0	2	0	0	31	0	0	0	1	0	2	1	0	29	84
PdeH.Chr07A.609	evm.TU.Chr07A.609	evm.model.Chr07A.609	protein_coding	5	24	49	269	0	0	0	0	0	0	0	0	202	0	3	0	9	49	0	0	0	1	0	2	0	0	23	59
PdeH.Chr07A.67	evm.TU.Chr07A.67	evm.model.Chr07A.67	protein_coding	5	16	13	462	0	0	0	0	0	0	0	0	216	0	3	0	64	13	0	1	0	3	0	1	0	0	14	185
PdeH.Chr07A.730	evm.TU.Chr07A.730	evm.model.Chr07A.730	protein_coding	5	10	12	279	0	5	0	0	0	0	2	1	181	0	4	0	75	10	0	0	0	2	0	1	0	0	8	20
PdeH.Chr07A.913	evm.TU.Chr07A.913	evm.model.Chr07A.913	protein_coding	5	19	45	519	0	0	0	0	0	0	0	0	317	0	1	0	7	45	0	0	1	1	1	2	0	0	18	197
PdeH.Chr08A.1139	evm.TU.Chr08A.1139	evm.model.Chr08A.1139	protein_coding	5	11	15	350	0	0	0	0	0	0	1	0	145	0	3	0	187	14	0	0	1	7	0	1	0	0	4	26
PdeH.Chr08A.1336	evm.TU.Chr08A.1336	evm.model.Chr08A.1336	protein_coding	5	33	37	681	0	0	0	0	0	0	0	0	246	0	2	0	262	37	0	1	1	10	0	1	0	0	25	183
PdeH.Chr08A.1371	evm.TU.Chr08A.1371	evm.model.Chr08A.1371	protein_coding	5	14	25	212	0	0	0	0	1	0	1	0	64	0	4	0	10	23	0	0	0	5	0	0	1	0	10	142
PdeH.Chr08A.1403	evm.TU.Chr08A.1403	evm.model.Chr08A.1403	protein_coding	5	8	10	412	0	0	0	0	0	0	0	0	87	0	3	0	94	10	0	0	1	6	0	2	0	0	4	236
PdeH.Chr08A.1427	evm.TU.Chr08A.1427	evm.model.Chr08A.1427	protein_coding	5	8	13	473	0	0	0	0	1	0	0	0	169	0	3	0	161	13	0	1	0	1	0	1	0	0	8	144
PdeH.Chr08A.1699	evm.TU.Chr08A.1699	evm.model.Chr08A.1699	protein_coding	5	9	15	644	0	0	0	0	0	0	0	0	235	0	3	0	93	15	0	0	0	3	0	2	0	0	7	318
PdeH.Chr08A.1742	evm.TU.Chr08A.1742	evm.model.Chr08A.1742	protein_coding	5	0	8	519	0	0	0	0	0	0	0	0	147	0	5	0	11	8	0	0	0	0	0	0	0	0	0	361
PdeH.Chr08A.176	evm.TU.Chr08A.176	evm.model.Chr08A.176	protein_coding	5	28	50	712	0	0	0	0	0	0	0	0	0	0	2	0	354	50	0	0	1	7	0	2	0	0	22	365
PdeH.Chr08A.1865	evm.TU.Chr08A.1865	evm.model.Chr08A.1865	protein_coding	5	5	1	279	0	0	0	0	0	0	0	0	227	0	4	0	13	1	0	0	1	1	0	0	0	0	4	41
PdeH.Chr08A.1873	evm.TU.Chr08A.1873	evm.model.Chr08A.1873	protein_coding	5	13	11	420	0	0	0	0	0	1	0	0	154	0	5	0	58	10	0	0	0	7	0	0	0	0	7	214
PdeH.Chr08A.1936	evm.TU.Chr08A.1936	evm.model.Chr08A.1936	protein_coding	5	9	20	603	0	0	0	0	0	0	0	0	272	0	2	0	48	20	0	0	0	2	0	3	0	0	8	284
PdeH.Chr08A.2002	evm.TU.Chr08A.2002	evm.model.Chr08A.2002	protein_coding	5	14	16	631	0	0	1	7	0	0	0	1	277	0	5	0	91	15	0	0	0	2	0	0	0	0	11	258
PdeH.Chr08A.2054	evm.TU.Chr08A.2054	evm.model.Chr08A.2054	protein_coding	5	9	29	246	0	0	0	0	0	0	0	1	143	0	5	0	0	28	0	0	0	0	0	1	0	0	9	103
PdeH.Chr08A.2114	evm.TU.Chr08A.2114	evm.model.Chr08A.2114	protein_coding	5	46	43	524	0	0	0	0	0	0	0	0	136	0	5	0	192	43	0	0	0	5	0	2	0	0	41	201
PdeH.Chr08A.2160	evm.TU.Chr08A.2160	evm.model.Chr08A.2160	protein_coding	5	13	11	435	0	0	0	0	0	0	0	0	174	0	3	0	147	11	0	0	0	6	0	2	0	0	9	118
PdeH.Chr08A.2179	evm.TU.Chr08A.2179	evm.model.Chr08A.2179	protein_coding	5	10	16	375	0	0	0	0	1	1	1	0	266	0	2	0	14	13	0	0	0	2	1	2	0	1	8	96
PdeH.Chr08A.2216	evm.TU.Chr08A.2216	evm.model.Chr08A.2216	protein_coding	5	6	20	241	0	0	0	0	0	0	0	0	108	0	3	0	37	20	0	1	2	4	0	0	0	0	5	100
PdeH.Chr08A.248	evm.TU.Chr08A.248	evm.model.Chr08A.248	protein_coding	5	30	46	716	0	0	0	0	0	0	0	0	405	0	0	0	0	46	0	0	0	1	0	4	1	0	30	311
PdeH.Chr08A.273	evm.TU.Chr08A.273	evm.model.Chr08A.273	protein_coding	5	41	66	356	0	0	0	0	0	0	0	0	17	0	0	0	115	66	0	0	1	4	0	4	0	0	38	228
PdeH.Chr08A.274	evm.TU.Chr08A.274	evm.model.Chr08A.274	protein_coding	5	33	46	367	0	0	0	0	1	0	1	0	230	0	3	0	46	44	0	0	1	6	0	1	0	0	28	97
PdeH.Chr08A.309	evm.TU.Chr08A.309	evm.model.Chr08A.309	protein_coding	5	23	48	369	0	0	0	0	0	0	0	0	228	0	4	0	0	48	0	0	0	2	0	0	1	1	22	141
PdeH.Chr08A.314	evm.TU.Chr08A.314	evm.model.Chr08A.314	protein_coding	5	1	11	183	0	0	0	0	0	0	1	0	148	0	4	0	8	10	0	0	1	0	0	0	0	0	1	28
PdeH.Chr08A.344	evm.TU.Chr08A.344	evm.model.Chr08A.344	protein_coding	5	26	46	713	0	0	0	0	0	0	0	0	251	0	1	0	122	46	0	0	0	4	0	4	0	0	23	343
PdeH.Chr08A.43	evm.TU.Chr08A.43	evm.model.Chr08A.43	protein_coding	5	4	11	323	0	0	0	0	0	0	0	0	272	0	4	0	7	11	0	0	0	0	0	1	0	0	4	44
PdeH.Chr08A.543	evm.TU.Chr08A.543	evm.model.Chr08A.543	protein_coding	5	4	7	178	0	4	0	0	0	0	0	0	66	0	3	0	108	7	0	0	0	1	0	2	0	0	3	0
PdeH.Chr08A.656	evm.TU.Chr08A.656	evm.model.Chr08A.656	protein_coding	5	2	13	203	0	0	0	0	0	1	1	0	5	0	4	0	42	11	0	1	0	2	0	0	0	0	2	157
PdeH.Chr09A.1135	evm.TU.Chr09A.1135	evm.model.Chr09A.1135	protein_coding	5	12	14	482	0	0	0	0	0	1	0	0	188	0	2	0	116	14	0	0	0	2	0	3	0	0	10	180
PdeH.Chr09A.1137	evm.TU.Chr09A.1137	evm.model.Chr09A.1137	protein_coding	5	13	18	512	0	0	0	0	1	0	0	0	172	0	3	0	176	17	0	0	0	5	1	1	0	0	9	168
PdeH.Chr09A.1206	evm.TU.Chr09A.1206	evm.model.Chr09A.1206	protein_coding	5	6	21	470	0	6	0	6	0	0	3	0	269	0	5	0	4	18	0	0	0	0	0	0	0	0	6	185
PdeH.Chr09A.1227	evm.TU.Chr09A.1227	evm.model.Chr09A.1227	protein_coding	5	3	8	325	0	0	0	0	0	0	0	0	171	0	4	0	22	8	0	0	1	0	1	0	0	0	3	133
PdeH.Chr09A.1332	evm.TU.Chr09A.1332	evm.model.Chr09A.1332	protein_coding	5	12	21	281	0	0	0	0	0	0	1	2	129	0	3	0	52	18	0	0	0	2	1	1	0	0	10	102
PdeH.Chr09A.1432	evm.TU.Chr09A.1432	evm.model.Chr09A.1432	protein_coding	5	17	45	299	0	9	0	0	0	2	0	1	50	0	5	0	125	42	0	0	0	1	0	0	0	0	16	116
PdeH.Chr09A.1505	evm.TU.Chr09A.1505	evm.model.Chr09A.1505	protein_coding	5	8	18	316	0	0	0	0	0	0	0	0	123	0	3	0	98	18	0	1	1	6	0	0	0	0	4	101
PdeH.Chr09A.1549	evm.TU.Chr09A.1549	evm.model.Chr09A.1549	protein_coding	5	12	33	82	0	0	0	0	0	0	1	1	0	0	2	0	77	31	0	0	1	4	1	1	0	0	10	8
PdeH.Chr09A.205	evm.TU.Chr09A.205	evm.model.Chr09A.205	protein_coding	5	4	15	465	0	0	0	0	0	0	1	0	135	0	2	0	78	14	0	0	1	6	0	1	1	0	2	255
PdeH.Chr09A.344	evm.TU.Chr09A.344	evm.model.Chr09A.344	protein_coding	5	12	45	862	0	0	0	0	0	0	0	0	295	0	3	0	171	45	0	0	1	7	0	0	1	1	7	401
PdeH.Chr09A.42	evm.TU.Chr09A.42	evm.model.Chr09A.42	protein_coding	5	9	19	599	0	0	0	0	0	0	0	0	263	0	2	0	339	19	0	0	0	4	0	2	1	0	6	0
PdeH.Chr09A.420	evm.TU.Chr09A.420	evm.model.Chr09A.420.2.61460957	protein_coding	5	26	10	289	0	37	0	10	0	0	0	0	126	0	5	0	46	10	1	0	0	7	0	0	0	0	20	74
PdeH.Chr09A.486	evm.TU.Chr09A.486	evm.model.Chr09A.486	protein_coding	5	11	7	664	0	0	0	0	0	0	0	0	120	0	5	0	87	7	0	0	0	4	0	0	0	0	7	461
PdeH.Chr09A.523	evm.TU.Chr09A.523	evm.model.Chr09A.523	protein_coding	5	73	47	222	0	0	0	0	0	0	0	0	54	0	0	0	91	47	0	1	2	5	1	0	1	0	71	82
PdeH.Chr09A.569	evm.TU.Chr09A.569	evm.model.Chr09A.569	protein_coding	5	20	23	365	0	12	0	3	0	2	2	0	118	0	4	0	39	19	0	0	0	5	0	2	0	0	15	198
PdeH.Chr09A.609	evm.TU.Chr09A.609	evm.model.Chr09A.609	protein_coding	5	9	13	215	0	2	1	10	0	0	0	2	95	0	2	0	32	12	0	0	0	1	0	3	0	0	7	77
PdeH.Chr09A.709	evm.TU.Chr09A.709	evm.model.Chr09A.709	protein_coding	5	12	41	345	0	50	0	6	0	0	2	1	79	0	5	0	0	38	0	0	0	0	0	0	0	0	12	210
PdeH.Chr09A.792	evm.TU.Chr09A.792	evm.model.Chr09A.792	protein_coding	5	21	25	448	0	0	3	18	0	0	0	1	143	0	4	0	195	24	0	1	0	8	0	0	1	0	13	98
PdeH.Chr09A.792	evm.TU.Chr09A.792	evm.model.Chr09A.792.1.61460e2c	protein_coding	5	17	25	437	0	0	1	1	0	0	0	1	143	0	4	0	185	24	0	1	0	6	0	0	1	0	13	112
PdeH.Chr09A.866	evm.TU.Chr09A.866	evm.model.Chr09A.866	protein_coding	5	9	25	355	0	0	0	0	0	0	0	0	207	0	1	0	4	25	0	0	0	3	0	2	2	0	8	145
PdeH.Chr09A.920	evm.TU.Chr09A.920	evm.model.Chr09A.920	protein_coding	5	13	28	236	0	0	0	0	0	0	0	0	122	0	3	0	38	28	0	0	0	4	0	2	0	0	11	78
PdeH.Chr10A.1046	evm.TU.Chr10A.1046	evm.model.Chr10A.1046	protein_coding	5	5	11	305	0	0	0	0	1	1	0	0	142	0	4	0	9	10	0	0	0	0	1	0	0	0	5	154
PdeH.Chr10A.1056	evm.TU.Chr10A.1056	evm.model.Chr10A.1056	protein_coding	5	9	19	400	0	0	0	0	1	0	2	0	233	0	4	0	35	16	0	0	0	1	0	1	0	0	8	133
PdeH.Chr10A.1132	evm.TU.Chr10A.1132	evm.model.Chr10A.1132	protein_coding	5	6	10	400	0	0	0	0	0	0	0	0	210	0	4	0	72	10	0	0	0	1	0	1	0	0	5	119
PdeH.Chr10A.1235	evm.TU.Chr10A.1235	evm.model.Chr10A.1235	protein_coding	5	15	17	392	0	0	0	0	0	0	0	0	146	0	3	0	67	17	0	0	0	6	0	1	1	0	11	183
PdeH.Chr10A.134	evm.TU.Chr10A.134	evm.model.Chr10A.134	protein_coding	5	33	71	204	0	0	0	0	0	1	1	0	115	0	2	0	12	69	0	0	0	0	0	3	0	0	33	77
PdeH.Chr10A.1363	evm.TU.Chr10A.1363	evm.model.Chr10A.1363	protein_coding	5	2	15	272	0	0	0	0	0	0	0	0	104	0	4	0	11	15	0	0	0	1	0	1	0	1	1	157
PdeH.Chr10A.1394	evm.TU.Chr10A.1394	evm.model.Chr10A.1394	protein_coding	5	4	16	278	0	0	0	0	0	1	0	0	107	0	2	0	45	15	0	0	1	1	0	2	0	0	3	128
PdeH.Chr10A.1449	evm.TU.Chr10A.1449	evm.model.Chr10A.1449	protein_coding	5	6	10	344	0	0	0	0	0	0	0	1	185	0	3	0	34	9	0	0	1	1	0	0	1	0	6	126
PdeH.Chr10A.1601	evm.TU.Chr10A.1601	evm.model.Chr10A.1601	protein_coding	5	19	18	500	0	31	2	13	0	1	1	0	132	0	5	0	80	16	0	0	0	5	0	0	0	0	14	247
PdeH.Chr10A.1636	evm.TU.Chr10A.1636	evm.model.Chr10A.1636	protein_coding	5	1	6	394	0	0	0	0	1	0	0	0	128	0	2	0	117	5	0	2	0	1	0	1	1	0	1	151
PdeH.Chr10A.1671	evm.TU.Chr10A.1671	evm.model.Chr10A.1671	protein_coding	5	4	7	262	0	6	0	0	0	0	0	0	98	0	4	0	9	7	0	0	0	1	0	1	0	0	3	150
PdeH.Chr10A.1682	evm.TU.Chr10A.1682	evm.model.Chr10A.1682	protein_coding	5	6	16	312	0	0	0	4	0	1	0	0	104	0	3	0	48	15	0	0	2	1	0	0	0	0	5	159
PdeH.Chr10A.1707	evm.TU.Chr10A.1707	evm.model.Chr10A.1707	protein_coding	5	2	6	271	0	0	0	0	0	0	0	0	92	0	2	0	11	6	0	0	0	1	0	2	1	0	2	168
PdeH.Chr10A.2225	evm.TU.Chr10A.2225	evm.model.Chr10A.2225	protein_coding	5	2	4	452	0	0	0	0	0	0	1	0	127	0	1	0	83	3	0	0	2	3	1	1	0	0	1	245
PdeH.Chr10A.246	evm.TU.Chr10A.246	evm.model.Chr10A.246	protein_coding	5	2	10	155	0	0	0	0	0	0	0	0	67	0	4	0	0	10	0	0	0	0	0	1	0	0	2	88
PdeH.Chr10A.2475	evm.TU.Chr10A.2475	evm.model.Chr10A.2475	protein_coding	5	2	14	419	0	0	0	0	0	0	0	0	127	0	5	0	12	14	0	0	0	2	0	1	0	0	0	282
PdeH.Chr10A.2483	evm.TU.Chr10A.2483	evm.model.Chr10A.2483	protein_coding	5	6	10	394	0	0	0	0	0	0	0	0	123	0	4	0	149	10	0	0	1	5	0	1	1	0	3	126
PdeH.Chr10A.2602	evm.TU.Chr10A.2602	evm.model.Chr10A.2602	protein_coding	5	9	14	409	0	0	0	0	0	1	0	1	147	0	4	0	109	12	0	0	0	7	0	1	0	0	4	158
PdeH.Chr10A.2627	evm.TU.Chr10A.2627	evm.model.Chr10A.2627	protein_coding	5	5	32	313	0	0	0	0	0	0	1	0	130	0	2	0	80	31	0	0	2	3	0	1	0	0	3	107
PdeH.Chr10A.390	evm.TU.Chr10A.390	evm.model.Chr10A.390	protein_coding	5	84	94	659	0	29	1	27	0	2	0	0	137	0	4	0	239	92	0	0	0	17	0	0	1	0	67	243
PdeH.Chr10A.390	evm.TU.Chr10A.390	evm.model.Chr10A.390.1.61460d1b	protein_coding	5	82	94	661	0	29	1	27	0	2	0	0	137	0	4	0	240	92	0	0	0	16	0	0	1	0	66	243
PdeH.Chr10A.390	evm.TU.Chr10A.390	evm.model.Chr10A.390.2.61460d1c	protein_coding	5	81	85	671	0	29	1	27	0	2	0	0	137	0	4	0	251	83	0	0	0	17	0	0	1	0	64	243
PdeH.Chr10A.390	evm.TU.Chr10A.390	evm.model.Chr10A.390.3.61460d1d	protein_coding	5	82	85	670	0	29	1	27	0	2	0	0	137	0	4	0	251	83	0	0	0	18	0	0	1	0	64	243
PdeH.Chr10A.44	evm.TU.Chr10A.44	evm.model.Chr10A.44	protein_coding	5	20	51	226	0	0	0	0	0	0	0	0	188	0	0	0	7	51	0	0	0	2	0	4	1	0	20	31
PdeH.Chr10A.480	evm.TU.Chr10A.480	evm.model.Chr10A.480	protein_coding	5	13	20	190	0	0	0	0	0	0	0	0	152	0	1	0	40	20	0	1	0	9	0	2	1	0	5	7
PdeH.Chr10A.541	evm.TU.Chr10A.541	evm.model.Chr10A.541	protein_coding	5	12	22	91	0	0	0	0	0	0	0	0	0	0	3	0	0	22	0	0	0	0	1	1	0	0	12	91
PdeH.Chr10A.562	evm.TU.Chr10A.562	evm.model.Chr10A.562	protein_coding	5	10	29	226	0	0	0	0	0	0	0	0	124	0	0	0	27	29	0	0	0	2	0	4	1	0	9	76
PdeH.Chr10A.578	evm.TU.Chr10A.578	evm.model.Chr10A.578	protein_coding	5	22	25	347	0	0	0	0	0	0	0	0	79	0	5	0	0	25	0	0	0	0	0	0	0	0	22	268
PdeH.Chr10A.579	evm.TU.Chr10A.579	evm.model.Chr10A.579	protein_coding	5	15	31	352	0	0	0	0	0	1	0	0	140	0	0	0	0	31	0	0	0	1	0	4	1	0	15	212
PdeH.Chr10A.597	evm.TU.Chr10A.597	evm.model.Chr10A.597	protein_coding	5	11	22	335	0	0	0	0	0	0	0	0	0	0	1	0	82	22	0	0	0	1	0	4	0	0	11	253
PdeH.Chr10A.598	evm.TU.Chr10A.598	evm.model.Chr10A.598	protein_coding	5	25	46	297	0	0	0	0	0	0	0	0	133	0	1	0	86	46	0	0	0	5	0	3	1	0	22	81
PdeH.Chr10A.746	evm.TU.Chr10A.746	evm.model.Chr10A.746	protein_coding	5	1	10	529	0	0	0	0	0	0	0	0	203	0	2	0	65	10	0	1	0	1	0	1	1	0	1	262
PdeH.Chr10A.757	evm.TU.Chr10A.757	evm.model.Chr10A.757	protein_coding	5	5	35	724	0	0	0	0	0	0	0	0	388	0	5	0	59	35	0	1	0	2	0	0	0	0	5	278
PdeH.Chr10A.787	evm.TU.Chr10A.787	evm.model.Chr10A.787	protein_coding	5	4	16	719	0	0	0	0	0	0	0	0	281	0	2	0	106	16	0	1	0	2	0	2	0	0	3	334
PdeH.Chr11A.1004	evm.TU.Chr11A.1004	evm.model.Chr11A.1004	protein_coding	5	20	59	551	0	0	0	0	0	0	0	0	195	0	0	0	67	59	0	1	0	3	0	3	1	0	19	291
PdeH.Chr11A.101	evm.TU.Chr11A.101	evm.model.Chr11A.101	protein_coding	5	6	18	179	0	0	0	0	0	0	0	0	166	0	3	0	12	18	0	1	0	1	0	1	0	0	5	3
PdeH.Chr11A.1069	evm.TU.Chr11A.1069	evm.model.Chr11A.1069	protein_coding	5	14	21	221	0	0	0	0	0	0	0	0	0	0	3	0	190	21	0	0	1	4	0	2	0	0	13	33
PdeH.Chr11A.1098	evm.TU.Chr11A.1098	evm.model.Chr11A.1098	protein_coding	5	1	5	389	0	0	0	0	0	0	0	0	130	0	4	0	8	5	0	0	1	0	0	0	0	0	1	252
PdeH.Chr11A.1107	evm.TU.Chr11A.1107	evm.model.Chr11A.1107	protein_coding	5	10	43	350	0	0	0	0	0	0	1	0	169	0	0	0	0	42	0	0	0	0	2	3	0	0	10	181
PdeH.Chr11A.1263	evm.TU.Chr11A.1263	evm.model.Chr11A.1263	protein_coding	5	7	9	453	0	0	0	0	0	0	1	0	228	0	2	0	0	8	0	0	0	0	0	3	0	0	7	225
PdeH.Chr11A.1451	evm.TU.Chr11A.1451	evm.model.Chr11A.1451	protein_coding	5	6	16	138	0	0	0	0	0	0	1	0	125	0	3	0	0	15	0	0	0	1	0	1	1	0	6	13
PdeH.Chr11A.150	evm.TU.Chr11A.150	evm.model.Chr11A.150	protein_coding	5	7	15	179	0	0	0	0	0	0	0	0	69	0	3	0	21	15	0	0	0	0	0	2	0	0	7	89
PdeH.Chr11A.1555	evm.TU.Chr11A.1555	evm.model.Chr11A.1555	protein_coding	5	43	43	463	0	0	0	0	1	0	1	0	120	0	5	0	89	41	0	0	0	1	0	0	0	0	42	255
PdeH.Chr11A.1610	evm.TU.Chr11A.1610	evm.model.Chr11A.1610	protein_coding	5	14	13	394	0	0	1	10	0	1	2	0	193	0	4	0	12	10	0	1	0	1	0	0	0	0	12	181
PdeH.Chr11A.208	evm.TU.Chr11A.208	evm.model.Chr11A.208	protein_coding	5	15	26	233	0	0	0	0	0	0	0	0	174	0	2	0	17	26	0	0	0	2	0	3	0	0	13	44
PdeH.Chr11A.298	evm.TU.Chr11A.298	evm.model.Chr11A.298	protein_coding	5	16	33	140	0	1	0	0	0	1	0	0	97	0	4	0	22	32	0	0	0	0	0	1	0	0	16	20
PdeH.Chr11A.42	evm.TU.Chr11A.42	evm.model.Chr11A.42	protein_coding	5	38	30	332	0	0	0	0	0	0	1	0	99	0	4	0	0	29	0	0	0	0	0	1	0	0	38	233
PdeH.Chr11A.483	evm.TU.Chr11A.483	evm.model.Chr11A.483	protein_coding	5	5	13	246	0	0	0	0	1	0	0	0	186	0	5	0	24	12	0	0	0	1	0	0	0	0	4	37
PdeH.Chr11A.564	evm.TU.Chr11A.564	evm.model.Chr11A.564	protein_coding	5	15	28	479	0	0	0	0	0	0	0	0	149	0	2	0	0	28	0	0	0	1	1	1	1	0	15	330
PdeH.Chr11A.577	evm.TU.Chr11A.577	evm.model.Chr11A.577	protein_coding	5	127	65	471	0	0	0	0	0	0	0	1	174	0	2	0	21	64	0	0	0	2	0	3	0	0	125	278
PdeH.Chr11A.682	evm.TU.Chr11A.682	evm.model.Chr11A.682	protein_coding	5	276	159	224	0	0	0	0	1	0	1	1	32	0	3	0	9	156	0	0	0	0	0	2	0	0	276	183
PdeH.Chr11A.785	evm.TU.Chr11A.785	evm.model.Chr11A.785	protein_coding	5	6	7	176	0	0	0	0	0	0	0	0	164	0	0	0	0	7	0	0	0	1	0	4	1	0	6	12
PdeH.Chr11A.788	evm.TU.Chr11A.788	evm.model.Chr11A.788	protein_coding	5	22	26	274	0	0	0	0	0	0	0	0	274	0	4	0	0	26	0	0	0	1	0	0	1	0	22	0
PdeH.Chr11A.789	evm.TU.Chr11A.789	evm.model.Chr11A.789	protein_coding	5	39	32	267	0	0	0	0	0	0	1	1	202	0	1	0	9	30	0	0	0	1	1	2	1	0	39	56
PdeH.Chr11A.808	evm.TU.Chr11A.808	evm.model.Chr11A.808	protein_coding	5	7	29	389	0	5	0	0	0	0	0	0	183	0	1	0	141	29	0	1	1	1	0	2	0	0	6	63
PdeH.Chr11A.813	evm.TU.Chr11A.813	evm.model.Chr11A.813	protein_coding	5	7	7	292	0	0	0	0	0	1	0	0	106	0	2	0	46	6	0	2	1	2	0	0	0	0	6	144
PdeH.Chr11A.873	evm.TU.Chr11A.873	evm.model.Chr11A.873	protein_coding	5	23	25	186	0	0	0	0	1	1	0	0	88	0	1	0	0	24	0	0	0	1	1	2	1	0	23	98
PdeH.Chr11A.962	evm.TU.Chr11A.962	evm.model.Chr11A.962	protein_coding	5	10	22	551	0	0	0	0	0	0	0	0	250	0	2	0	10	22	0	0	0	1	1	2	0	0	9	292
PdeH.Chr11A.966	evm.TU.Chr11A.966	evm.model.Chr11A.966	protein_coding	5	7	20	153	0	0	0	0	0	0	0	0	61	0	2	1	0	20	0	0	0	1	1	1	1	0	6	92
PdeH.Chr11A.99	evm.TU.Chr11A.99	evm.model.Chr11A.99	protein_coding	5	20	32	343	0	0	0	0	0	0	0	0	38	0	3	0	80	32	0	0	0	2	0	2	0	0	18	227
PdeH.Chr12A.1180	evm.TU.Chr12A.1180	evm.model.Chr12A.1180	protein_coding	5	8	13	398	0	0	0	0	0	0	0	0	145	0	4	0	8	13	0	0	1	3	0	0	0	0	6	248
PdeH.Chr12A.1238	evm.TU.Chr12A.1238	evm.model.Chr12A.1238	protein_coding	5	19	35	343	0	10	0	0	0	0	2	1	64	0	3	0	48	32	0	0	0	1	0	2	0	0	18	222
PdeH.Chr12A.217	evm.TU.Chr12A.217	evm.model.Chr12A.217	protein_coding	5	13	24	641	0	0	0	0	0	0	0	0	365	0	1	0	149	24	0	0	1	4	0	3	0	0	12	129
PdeH.Chr12A.230	evm.TU.Chr12A.230	evm.model.Chr12A.230	protein_coding	5	8	9	601	0	0	0	0	0	0	0	0	227	0	3	0	185	9	0	1	0	3	0	1	0	0	8	190
PdeH.Chr12A.27	evm.TU.Chr12A.27	evm.model.Chr12A.27	protein_coding	5	1	6	351	0	0	0	0	0	0	0	1	203	0	4	0	0	5	0	0	0	0	1	1	0	0	1	148
PdeH.Chr12A.360	evm.TU.Chr12A.360	evm.model.Chr12A.360	protein_coding	5	7	15	481	0	0	0	0	0	0	1	0	118	0	5	0	177	14	0	0	0	4	0	0	0	0	4	189
PdeH.Chr12A.364	evm.TU.Chr12A.364	evm.model.Chr12A.364	protein_coding	5	22	39	463	0	22	0	6	0	0	0	0	56	0	0	0	177	39	0	0	0	5	0	3	2	1	16	207
PdeH.Chr12A.364	evm.TU.Chr12A.364	evm.model.Chr12A.364.1.614608a3	protein_coding	5	20	37	467	0	50	0	6	0	0	0	0	56	0	0	0	153	37	0	0	0	5	0	3	2	1	14	207
PdeH.Chr12A.380	evm.TU.Chr12A.380	evm.model.Chr12A.380	protein_coding	5	8	7	368	0	24	0	0	0	0	0	0	236	0	0	0	31	7	0	0	0	0	0	2	3	1	7	77
PdeH.Chr12A.420	evm.TU.Chr12A.420	evm.model.Chr12A.420	protein_coding	5	14	41	382	0	0	0	0	0	0	0	0	92	0	1	0	45	41	0	0	0	4	0	3	1	0	12	247
PdeH.Chr12A.478	evm.TU.Chr12A.478	evm.model.Chr12A.478	protein_coding	5	26	46	377	0	0	0	0	0	0	0	0	234	0	1	0	129	46	0	2	0	12	0	2	0	0	18	24
PdeH.Chr12A.485	evm.TU.Chr12A.485	evm.model.Chr12A.485	protein_coding	5	34	63	153	0	0	0	0	0	0	0	0	91	0	3	0	21	63	0	0	0	1	0	2	0	0	33	42
PdeH.Chr12A.568	evm.TU.Chr12A.568	evm.model.Chr12A.568	protein_coding	5	24	42	311	0	0	0	0	0	1	0	0	58	0	4	0	56	41	0	0	0	3	0	0	1	0	23	198
PdeH.Chr12A.57	evm.TU.Chr12A.57	evm.model.Chr12A.57	protein_coding	5	62	26	353	0	0	0	0	0	0	0	0	166	0	0	0	13	26	0	0	1	6	1	2	1	1	59	177
PdeH.Chr12A.748	evm.TU.Chr12A.748	evm.model.Chr12A.748	protein_coding	5	7	12	579	0	0	0	0	1	0	0	0	239	0	2	0	0	11	0	0	0	1	0	2	1	0	7	340
PdeH.Chr12A.749	evm.TU.Chr12A.749	evm.model.Chr12A.749	protein_coding	5	5	28	655	0	0	0	0	0	1	0	0	273	0	1	0	28	27	0	1	1	3	0	1	1	0	4	357
PdeH.Chr12A.751	evm.TU.Chr12A.751	evm.model.Chr12A.751	protein_coding	5	8	9	750	0	0	0	0	0	0	1	0	372	0	2	0	6	8	0	0	0	2	2	1	0	1	6	373
PdeH.Chr12A.763	evm.TU.Chr12A.763	evm.model.Chr12A.763	protein_coding	5	6	20	620	0	0	0	0	0	0	0	0	298	0	1	0	0	20	0	0	0	2	1	1	2	0	6	322
PdeH.Chr12A.764	evm.TU.Chr12A.764	evm.model.Chr12A.764	protein_coding	5	23	94	661	0	0	0	0	0	1	0	0	257	0	1	0	26	93	0	1	0	6	0	3	0	0	18	384
PdeH.Chr12A.776	evm.TU.Chr12A.776	evm.model.Chr12A.776	protein_coding	5	20	46	659	0	0	0	0	0	0	0	1	308	0	1	0	83	45	0	1	1	4	0	3	0	0	17	273
PdeH.Chr12A.873	evm.TU.Chr12A.873	evm.model.Chr12A.873	protein_coding	5	12	53	556	0	0	0	0	0	0	0	0	195	0	0	0	135	53	0	1	0	2	0	4	0	0	11	228
PdeH.Chr12A.936	evm.TU.Chr12A.936	evm.model.Chr12A.936	protein_coding	5	10	12	529	0	0	0	0	0	0	0	0	347	0	4	0	25	12	0	1	0	1	0	0	0	0	9	159
PdeH.Chr13A.1046	evm.TU.Chr13A.1046	evm.model.Chr13A.1046	protein_coding	5	1	13	503	0	0	0	0	0	0	0	1	117	0	2	0	0	12	0	0	0	0	2	1	0	0	1	386
PdeH.Chr13A.1092	evm.TU.Chr13A.1092	evm.model.Chr13A.1092	protein_coding	5	12	27	282	0	0	0	0	0	0	0	0	248	0	1	0	39	27	0	2	2	3	0	0	1	0	11	0
PdeH.Chr13A.116	evm.TU.Chr13A.116	evm.model.Chr13A.116	protein_coding	5	30	36	688	0	0	0	0	0	1	0	0	178	0	1	0	230	35	0	0	1	4	0	3	0	0	28	283
PdeH.Chr13A.1215	evm.TU.Chr13A.1215	evm.model.Chr13A.1215	protein_coding	5	6	13	159	0	0	0	0	0	0	0	0	73	0	4	0	0	13	0	0	0	0	0	1	0	0	6	86
PdeH.Chr13A.126	evm.TU.Chr13A.126	evm.model.Chr13A.126	protein_coding	5	9	12	280	0	0	0	0	0	0	0	0	79	0	5	0	18	12	0	0	0	3	0	2	2	0	8	184
PdeH.Chr13A.1572	evm.TU.Chr13A.1572	evm.model.Chr13A.1572	protein_coding	5	4	10	406	0	0	0	0	0	0	0	0	235	0	4	0	85	10	0	0	0	1	0	1	0	0	3	87
PdeH.Chr13A.1605	evm.TU.Chr13A.1605	evm.model.Chr13A.1605	protein_coding	5	12	11	576	0	0	0	0	1	0	0	0	173	0	5	0	142	10	0	0	0	5	0	0	0	0	8	265
PdeH.Chr13A.1618	evm.TU.Chr13A.1618	evm.model.Chr13A.1618	protein_coding	5	22	10	421	0	0	0	0	0	0	1	0	76	0	4	0	118	9	0	0	0	1	0	1	0	0	21	228
PdeH.Chr13A.172	evm.TU.Chr13A.172	evm.model.Chr13A.172	protein_coding	5	6	10	535	0	0	0	0	0	0	0	0	256	0	2	0	0	10	0	0	0	1	1	1	1	0	6	279
PdeH.Chr13A.247	evm.TU.Chr13A.247	evm.model.Chr13A.247	protein_coding	5	4	24	146	0	0	0	0	0	0	0	0	19	0	4	0	10	24	0	0	0	4	0	1	2	0	3	118
PdeH.Chr13A.364	evm.TU.Chr13A.364	evm.model.Chr13A.364	protein_coding	5	6	13	65	0	0	0	0	0	0	1	1	47	0	5	0	0	11	0	0	0	0	0	0	0	0	6	18
PdeH.Chr13A.387	evm.TU.Chr13A.387	evm.model.Chr13A.387	protein_coding	5	19	42	173	0	0	0	0	0	0	1	0	40	0	5	0	12	41	0	0	0	2	0	0	0	0	17	123
PdeH.Chr13A.632	evm.TU.Chr13A.632	evm.model.Chr13A.632	protein_coding	5	7	18	462	0	0	0	0	0	0	0	0	110	0	5	0	117	18	0	0	0	2	0	0	0	0	7	235
PdeH.Chr13A.64	evm.TU.Chr13A.64	evm.model.Chr13A.64	protein_coding	5	18	12	285	0	7	0	4	0	0	1	0	123	0	5	0	33	11	0	0	0	2	0	0	0	0	16	120
PdeH.Chr13A.64	evm.TU.Chr13A.64	evm.model.Chr13A.64.1.614604ee	protein_coding	5	10	7	298	0	21	0	4	0	0	1	0	123	0	5	0	30	6	0	0	0	0	0	0	0	0	10	120
PdeH.Chr13A.64	evm.TU.Chr13A.64	evm.model.Chr13A.64.1.614604ee.1.6149476c	protein_coding	5	10	5	300	0	28	0	4	0	0	1	0	123	0	5	0	26	4	0	0	0	1	0	0	0	0	9	120
PdeH.Chr13A.64	evm.TU.Chr13A.64	evm.model.Chr13A.64.1.614604ee.2.6149476c	protein_coding	5	10	5	300	0	26	0	4	0	0	1	0	123	0	5	0	28	4	0	0	0	1	0	0	0	0	9	120
PdeH.Chr13A.756	evm.TU.Chr13A.756	evm.model.Chr13A.756	protein_coding	5	6	34	403	0	0	0	0	0	0	0	0	92	0	2	0	0	34	0	0	0	2	0	1	2	0	6	311
PdeH.Chr13A.763	evm.TU.Chr13A.763	evm.model.Chr13A.763	protein_coding	5	6	23	630	0	0	0	0	0	0	0	0	297	0	4	0	9	23	0	0	1	1	0	1	0	0	5	326
PdeH.Chr13A.818	evm.TU.Chr13A.818	evm.model.Chr13A.818	protein_coding	5	3	12	581	0	0	0	0	1	0	0	0	295	0	4	0	0	11	0	0	0	1	0	1	1	0	3	286
PdeH.Chr13A.826	evm.TU.Chr13A.826	evm.model.Chr13A.826	protein_coding	5	5	9	340	0	0	0	0	0	0	0	0	194	0	3	0	16	9	0	0	0	0	1	1	0	0	5	130
PdeH.Chr13A.85	evm.TU.Chr13A.85	evm.model.Chr13A.85	protein_coding	5	7	12	661	0	15	1	13	0	0	0	0	271	0	0	0	23	12	0	1	0	0	0	4	0	0	6	340
PdeH.Chr13A.866	evm.TU.Chr13A.866	evm.model.Chr13A.866	protein_coding	5	24	60	440	0	0	0	0	0	0	1	0	93	0	1	0	94	59	0	1	1	5	0	2	0	0	20	259
PdeH.Chr13A.882	evm.TU.Chr13A.882	evm.model.Chr13A.882	protein_coding	5	13	38	392	0	0	0	0	0	0	0	0	97	0	1	0	60	38	0	0	1	4	1	1	1	0	13	236
PdeH.Chr13A.894	evm.TU.Chr13A.894	evm.model.Chr13A.894	protein_coding	5	17	39	481	0	1	0	0	1	0	1	2	131	0	4	0	36	35	0	1	0	1	0	0	0	0	16	315
PdeH.Chr13A.911	evm.TU.Chr13A.911	evm.model.Chr13A.911	protein_coding	5	16	42	398	0	0	0	0	1	0	1	0	154	0	2	0	62	41	0	1	0	7	0	2	0	0	11	188
PdeH.Chr13A.951	evm.TU.Chr13A.951	evm.model.Chr13A.951	protein_coding	5	21	8	415	0	0	0	2	0	0	0	0	145	0	4	0	96	8	0	0	0	2	0	0	1	0	21	172
PdeH.Chr13A.953	evm.TU.Chr13A.953	evm.model.Chr13A.953	protein_coding	5	35	46	183	0	0	0	0	0	0	0	0	35	0	2	0	62	46	0	2	0	3	0	1	0	0	32	91
PdeH.Chr13A.965	evm.TU.Chr13A.965	evm.model.Chr13A.965	protein_coding	5	25	48	333	0	0	0	0	0	0	0	0	208	0	3	0	0	48	0	0	0	0	0	2	0	0	25	125
PdeH.Chr13A.982	evm.TU.Chr13A.982	evm.model.Chr13A.982	protein_coding	5	16	11	717	0	0	0	0	1	0	2	0	225	0	5	0	113	8	0	0	0	6	0	0	0	0	13	382
PdeH.Chr14A.1002	evm.TU.Chr14A.1002	evm.model.Chr14A.1002	protein_coding	5	9	30	687	0	0	0	0	0	0	0	0	454	0	3	0	0	30	0	0	0	1	0	1	1	0	9	233
PdeH.Chr14A.1044	evm.TU.Chr14A.1044	evm.model.Chr14A.1044	protein_coding	5	2	13	357	0	0	0	2	0	0	0	0	115	0	5	0	0	13	0	0	0	0	0	1	0	0	2	240
PdeH.Chr14A.1223	evm.TU.Chr14A.1223	evm.model.Chr14A.1223	protein_coding	5	9	7	299	0	0	0	0	0	0	0	0	168	0	4	0	104	7	0	0	0	5	0	0	1	1	6	29
PdeH.Chr14A.1233	evm.TU.Chr14A.1233	evm.model.Chr14A.1233	protein_coding	5	16	22	419	0	0	0	0	0	0	0	0	136	0	3	0	206	22	0	0	1	4	0	1	0	0	13	81
PdeH.Chr14A.134	evm.TU.Chr14A.134	evm.model.Chr14A.134	protein_coding	5	30	41	35	0	0	0	0	0	0	0	0	0	0	3	0	36	41	0	0	0	1	0	2	0	0	29	0
PdeH.Chr14A.14	evm.TU.Chr14A.14	evm.model.Chr14A.14	protein_coding	5	87	57	24	0	0	0	0	1	1	1	0	0	0	3	0	25	54	0	0	0	1	0	2	0	0	86	0
PdeH.Chr14A.1455	evm.TU.Chr14A.1455	evm.model.Chr14A.1455	protein_coding	5	13	18	387	0	0	5	26	0	0	0	0	143	0	3	0	113	18	0	0	0	6	0	0	2	0	5	108
PdeH.Chr14A.1562	evm.TU.Chr14A.1562	evm.model.Chr14A.1562	protein_coding	5	18	23	715	0	0	0	0	0	0	0	0	196	0	3	0	233	23	0	0	0	5	0	2	0	0	15	289
PdeH.Chr14A.1799	evm.TU.Chr14A.1799	evm.model.Chr14A.1799	protein_coding	5	31	40	464	0	0	0	0	1	1	0	0	168	0	4	0	255	38	0	0	1	11	0	0	0	0	23	50
PdeH.Chr14A.1834	evm.TU.Chr14A.1834	evm.model.Chr14A.1834	protein_coding	5	17	74	215	0	0	0	0	1	0	1	0	67	0	5	0	17	72	0	0	0	1	0	0	0	0	16	132
PdeH.Chr14A.1904	evm.TU.Chr14A.1904	evm.model.Chr14A.1904	protein_coding	5	9	18	329	0	0	0	0	0	0	0	0	143	0	2	0	54	18	0	0	1	1	1	1	0	0	9	133
PdeH.Chr14A.1916	evm.TU.Chr14A.1916	evm.model.Chr14A.1916	protein_coding	5	5	11	419	0	1	0	0	0	0	1	0	132	0	4	0	12	10	0	0	0	1	0	1	0	1	3	275
PdeH.Chr14A.1930	evm.TU.Chr14A.1930	evm.model.Chr14A.1930	protein_coding	5	2	2	66	0	0	0	0	0	0	0	0	6	0	5	0	0	2	0	0	0	0	0	0	0	0	2	60
PdeH.Chr14A.2059	evm.TU.Chr14A.2059	evm.model.Chr14A.2059	protein_coding	5	6	12	281	0	0	0	0	0	0	1	0	134	0	4	0	62	11	0	0	0	3	0	1	0	0	3	88
PdeH.Chr14A.2084	evm.TU.Chr14A.2084	evm.model.Chr14A.2084	protein_coding	5	9	9	369	0	0	0	0	0	0	0	0	93	0	4	0	76	9	0	1	0	1	0	0	0	0	8	202
PdeH.Chr14A.2104	evm.TU.Chr14A.2104	evm.model.Chr14A.2104	protein_coding	5	24	33	594	0	0	0	0	0	0	0	0	151	0	3	0	347	33	0	1	0	9	0	2	0	0	19	102
PdeH.Chr14A.233	evm.TU.Chr14A.233	evm.model.Chr14A.233	protein_coding	5	13	25	434	0	0	0	0	0	0	0	0	192	0	1	0	208	25	0	1	0	1	0	3	0	0	13	35
PdeH.Chr14A.2388	evm.TU.Chr14A.2388	evm.model.Chr14A.2388	protein_coding	5	1	7	223	0	0	1	4	0	0	0	0	92	0	4	0	0	7	0	0	0	0	1	0	0	0	0	127
PdeH.Chr14A.265	evm.TU.Chr14A.265	evm.model.Chr14A.265	protein_coding	5	3	14	610	0	0	0	0	0	0	0	0	259	0	3	0	5	14	0	1	0	1	1	1	0	0	3	347
PdeH.Chr14A.340	evm.TU.Chr14A.340	evm.model.Chr14A.340	protein_coding	5	9	10	424	0	0	0	0	1	0	0	0	278	0	3	0	10	9	0	0	0	2	1	1	0	0	7	138
PdeH.Chr14A.343	evm.TU.Chr14A.343	evm.model.Chr14A.343	protein_coding	5	4	11	444	0	0	0	0	0	0	0	0	138	0	4	0	17	11	0	0	0	2	0	0	1	0	4	289
PdeH.Chr14A.444	evm.TU.Chr14A.444	evm.model.Chr14A.444	protein_coding	5	9	42	433	0	0	0	0	1	0	0	0	77	0	2	0	35	41	0	1	0	2	0	2	0	0	8	323
PdeH.Chr14A.547	evm.TU.Chr14A.547	evm.model.Chr14A.547	protein_coding	5	10	28	365	0	0	0	0	0	0	0	0	25	0	4	0	31	28	0	1	0	0	0	0	0	0	10	310
PdeH.Chr14A.604	evm.TU.Chr14A.604	evm.model.Chr14A.604	protein_coding	5	5	11	42	0	0	0	0	0	0	0	0	42	0	2	0	3	11	0	1	0	4	0	3	0	0	3	0
PdeH.Chr14A.726	evm.TU.Chr14A.726	evm.model.Chr14A.726	protein_coding	5	21	21	309	0	0	0	0	0	0	0	0	137	0	1	0	16	21	0	0	0	2	0	3	1	0	20	157
PdeH.Chr14A.736	evm.TU.Chr14A.736	evm.model.Chr14A.736	protein_coding	5	24	48	300	0	0	0	0	0	0	0	0	126	0	3	0	0	48	0	0	0	0	0	2	0	0	24	174
PdeH.Chr14A.759	evm.TU.Chr14A.759	evm.model.Chr14A.759	protein_coding	5	17	34	515	0	0	0	0	0	0	0	0	277	0	3	0	0	34	0	0	0	1	0	1	1	0	17	238
PdeH.Chr14A.934	evm.TU.Chr14A.934	evm.model.Chr14A.934	protein_coding	5	22	51	286	0	0	0	0	0	0	0	0	71	0	1	0	220	51	0	1	0	5	0	3	0	0	18	0
PdeH.Chr14A.952	evm.TU.Chr14A.952	evm.model.Chr14A.952	protein_coding	5	7	9	283	0	0	0	0	0	0	1	0	112	0	3	0	5	8	0	0	0	2	0	1	1	0	6	167
PdeH.Chr15A.115	evm.TU.Chr15A.115	evm.model.Chr15A.115	protein_coding	5	64	53	239	0	3	0	0	0	0	0	0	76	0	0	0	0	53	0	0	0	0	0	5	0	0	64	160
PdeH.Chr15A.1269	evm.TU.Chr15A.1269	evm.model.Chr15A.1269	protein_coding	5	2	32	323	0	0	0	0	0	1	0	1	170	0	0	0	35	30	0	0	1	3	0	3	1	0	2	119
PdeH.Chr15A.1278	evm.TU.Chr15A.1278	evm.model.Chr15A.1278	protein_coding	5	14	18	89	0	0	0	0	0	0	0	0	65	0	1	0	4	18	0	0	1	1	0	3	0	0	14	21
PdeH.Chr15A.1411	evm.TU.Chr15A.1411	evm.model.Chr15A.1411	protein_coding	5	10	10	472	0	14	0	2	0	0	1	0	110	0	5	0	69	9	0	0	0	1	0	0	0	0	9	278
PdeH.Chr15A.1431	evm.TU.Chr15A.1431	evm.model.Chr15A.1431	protein_coding	5	21	42	416	0	0	0	0	0	1	0	0	148	0	0	0	29	41	0	1	0	3	0	2	2	0	21	240
PdeH.Chr15A.1504	evm.TU.Chr15A.1504	evm.model.Chr15A.1504	protein_coding	5	39	45	504	0	0	0	0	1	0	1	0	131	0	2	0	257	43	0	0	1	12	0	2	0	0	29	127
PdeH.Chr15A.1515	evm.TU.Chr15A.1515	evm.model.Chr15A.1515	protein_coding	5	2	4	406	0	26	0	2	0	1	0	0	104	0	5	0	10	3	0	0	0	3	0	0	0	0	1	265
PdeH.Chr15A.383	evm.TU.Chr15A.383	evm.model.Chr15A.383	protein_coding	5	13	50	270	0	0	0	0	0	0	0	0	232	0	1	0	27	50	0	0	1	3	1	2	0	0	11	14
PdeH.Chr15A.452	evm.TU.Chr15A.452	evm.model.Chr15A.452	protein_coding	5	16	29	552	0	0	0	0	0	0	0	0	271	0	1	0	72	29	0	0	0	3	1	3	0	0	13	212
PdeH.Chr15A.568	evm.TU.Chr15A.568	evm.model.Chr15A.568	protein_coding	5	26	42	145	0	0	0	0	0	0	0	0	0	0	4	0	69	42	0	1	0	4	0	0	0	0	25	78
PdeH.Chr15A.640	evm.TU.Chr15A.640	evm.model.Chr15A.640	protein_coding	5	17	26	236	0	0	0	0	0	0	0	0	0	0	4	0	132	26	0	0	1	4	0	0	0	0	14	108
PdeH.Chr15A.753	evm.TU.Chr15A.753	evm.model.Chr15A.753	protein_coding	5	27	55	424	0	0	0	0	0	1	0	0	111	0	0	0	58	54	0	0	1	5	1	3	0	0	24	259
PdeH.Chr15A.781	evm.TU.Chr15A.781	evm.model.Chr15A.781	protein_coding	5	11	11	88	0	0	0	0	0	1	1	0	55	0	5	0	33	9	0	0	0	1	0	0	0	0	11	0
PdeH.Chr15A.830	evm.TU.Chr15A.830	evm.model.Chr15A.830	protein_coding	5	5	11	328	0	0	0	0	0	0	1	0	66	0	2	0	36	10	0	0	0	1	0	3	0	0	4	227
PdeH.Chr15A.84	evm.TU.Chr15A.84	evm.model.Chr15A.84	protein_coding	5	3	5	177	0	0	0	0	0	0	0	0	52	0	5	0	16	5	0	0	0	1	0	0	0	0	2	110
PdeH.Chr15A.892	evm.TU.Chr15A.892	evm.model.Chr15A.892	protein_coding	5	2	4	388	0	0	0	0	0	1	0	0	242	0	4	0	14	3	0	0	1	4	0	1	0	0	0	135
PdeH.Chr16A.1091	evm.TU.Chr16A.1091	evm.model.Chr16A.1091	protein_coding	5	32	87	361	0	0	0	0	0	0	1	0	159	0	2	0	7	86	0	0	0	2	0	3	0	0	31	196
PdeH.Chr16A.1096	evm.TU.Chr16A.1096	evm.model.Chr16A.1096	protein_coding	5	28	37	236	0	0	0	0	0	0	1	0	43	0	3	0	43	36	0	1	0	5	0	2	0	0	24	155
PdeH.Chr16A.1145	evm.TU.Chr16A.1145	evm.model.Chr16A.1145	protein_coding	5	19	18	598	0	17	2	13	0	0	0	0	351	0	4	0	20	18	0	0	0	4	0	1	0	0	13	201
PdeH.Chr16A.1222	evm.TU.Chr16A.1222	evm.model.Chr16A.1222	protein_coding	5	14	23	408	0	0	0	0	0	0	0	0	310	0	1	0	19	23	0	0	1	3	0	3	0	0	12	82
PdeH.Chr16A.1260	evm.TU.Chr16A.1260	evm.model.Chr16A.1260	protein_coding	5	5	7	577	0	0	0	0	0	0	0	0	203	0	3	0	55	7	0	0	1	3	0	1	0	0	2	323
PdeH.Chr16A.127	evm.TU.Chr16A.127	evm.model.Chr16A.127	protein_coding	5	12	21	470	0	0	0	0	0	0	0	0	183	0	5	0	40	21	0	0	0	2	0	0	0	0	10	249
PdeH.Chr16A.1323	evm.TU.Chr16A.1323	evm.model.Chr16A.1323	protein_coding	5	1	3	400	0	0	0	0	0	0	1	0	202	0	3	0	47	2	0	0	0	0	0	3	0	0	1	151
PdeH.Chr16A.1358	evm.TU.Chr16A.1358	evm.model.Chr16A.1358	protein_coding	5	23	63	188	0	0	0	0	0	0	0	0	88	0	4	0	0	63	0	0	0	0	1	0	0	0	23	100
PdeH.Chr16A.1415	evm.TU.Chr16A.1415	evm.model.Chr16A.1415	protein_coding	5	6	15	280	0	0	0	0	0	0	0	1	18	0	4	0	9	14	0	0	0	1	0	1	0	0	6	253
PdeH.Chr16A.1554	evm.TU.Chr16A.1554	evm.model.Chr16A.1554	protein_coding	5	8	26	233	0	0	0	0	0	1	0	3	20	0	5	0	25	22	0	0	0	1	1	0	0	0	7	189
PdeH.Chr16A.205	evm.TU.Chr16A.205	evm.model.Chr16A.205	protein_coding	5	28	58	237	0	0	0	0	1	0	0	2	121	0	2	0	63	55	0	1	0	3	0	2	0	0	25	57
PdeH.Chr16A.383	evm.TU.Chr16A.383	evm.model.Chr16A.383	protein_coding	5	10	17	778	0	0	0	0	0	0	0	0	196	0	3	0	268	17	0	0	1	3	0	1	0	0	9	316
PdeH.Chr16A.390	evm.TU.Chr16A.390	evm.model.Chr16A.390	protein_coding	5	17	18	286	0	0	0	0	1	0	0	0	118	0	4	0	96	17	0	0	1	3	0	1	0	0	14	76
PdeH.Chr16A.617	evm.TU.Chr16A.617	evm.model.Chr16A.617	protein_coding	5	3	17	420	0	0	0	0	0	2	0	0	103	0	4	0	32	15	0	0	0	0	0	1	0	0	3	285
PdeH.Chr16A.631	evm.TU.Chr16A.631	evm.model.Chr16A.631.1.614606a3	protein_coding	5	17	18	454	0	17	0	2	0	0	2	0	204	0	4	0	96	16	0	0	0	4	0	1	0	0	15	137
PdeH.Chr16A.68	evm.TU.Chr16A.68	evm.model.Chr16A.68	protein_coding	5	45	100	282	0	0	1	6	0	0	0	1	159	0	3	0	2	99	0	0	0	3	0	2	1	0	42	117
PdeH.Chr16A.71	evm.TU.Chr16A.71	evm.model.Chr16A.71	protein_coding	5	5	13	691	0	0	0	0	0	0	0	0	345	0	2	0	150	13	0	0	1	2	0	3	0	0	4	198
PdeH.Chr16A.876	evm.TU.Chr16A.876	evm.model.Chr16A.876	protein_coding	5	5	19	410	0	0	0	0	0	0	0	0	161	0	3	0	54	19	0	1	0	0	0	1	0	0	5	196
PdeH.Chr16A.896	evm.TU.Chr16A.896	evm.model.Chr16A.896	protein_coding	5	64	59	134	0	0	0	0	0	0	0	0	111	0	0	0	23	59	0	1	0	5	0	3	1	1	60	4
PdeH.Chr16A.943	evm.TU.Chr16A.943	evm.model.Chr16A.943	protein_coding	5	15	31	484	0	0	0	0	0	0	0	0	180	0	2	0	57	31	0	0	0	2	0	3	0	0	14	248
PdeH.Chr16A.949	evm.TU.Chr16A.949	evm.model.Chr16A.949	protein_coding	5	14	26	274	0	0	0	0	0	0	0	0	91	0	2	0	40	26	0	1	0	6	0	1	1	1	10	147
PdeH.Chr16A.963	evm.TU.Chr16A.963	evm.model.Chr16A.963	protein_coding	5	7	7	205	0	0	0	0	1	0	0	0	75	0	2	0	3	7	0	0	0	2	0	2	1	0	6	128
PdeH.Chr16A.964	evm.TU.Chr16A.964	evm.model.Chr16A.964	protein_coding	5	13	34	212	0	0	0	0	0	0	0	0	44	0	2	0	17	34	0	1	0	2	1	2	0	0	12	153
PdeH.Chr16A.979	evm.TU.Chr16A.979	evm.model.Chr16A.979	protein_coding	5	7	14	304	0	0	0	0	0	0	0	0	226	0	1	0	0	14	0	0	0	2	0	3	1	1	6	78
PdeH.Chr17A.1016	evm.TU.Chr17A.1016	evm.model.Chr17A.1016	protein_coding	5	9	20	546	0	0	0	0	0	0	0	0	144	0	2	0	49	20	0	0	1	5	1	1	1	0	7	356
PdeH.Chr17A.1075	evm.TU.Chr17A.1075	evm.model.Chr17A.1075	protein_coding	5	17	41	514	0	0	0	0	0	0	0	1	217	0	3	0	0	40	0	0	0	1	0	1	1	0	17	297
PdeH.Chr17A.122	evm.TU.Chr17A.122	evm.model.Chr17A.122	protein_coding	5	45	152	107	0	0	0	4	0	0	0	2	41	0	2	0	37	150	0	0	0	1	0	3	0	0	45	25
PdeH.Chr17A.1223	evm.TU.Chr17A.1223	evm.model.Chr17A.1223	protein_coding	5	18	33	41	0	0	0	0	0	0	2	0	0	0	4	0	37	31	0	0	0	1	0	2	0	0	18	4
PdeH.Chr17A.1239	evm.TU.Chr17A.1239	evm.model.Chr17A.1239	protein_coding	5	8	13	447	0	0	0	0	0	0	0	1	121	0	4	0	193	12	0	0	0	5	0	1	0	0	5	136
PdeH.Chr17A.14	evm.TU.Chr17A.14	evm.model.Chr17A.14	protein_coding	5	28	31	341	0	4	0	0	0	0	0	1	112	0	1	0	79	30	0	2	1	3	0	1	0	0	25	152
PdeH.Chr17A.1420	evm.TU.Chr17A.1420	evm.model.Chr17A.1420	protein_coding	5	15	16	386	0	0	0	0	0	0	0	0	94	0	5	0	10	16	0	0	0	2	0	1	0	0	13	284
PdeH.Chr17A.1515	evm.TU.Chr17A.1515	evm.model.Chr17A.1515	protein_coding	5	17	9	476	0	67	0	9	0	0	0	0	225	0	4	0	41	9	0	1	0	0	0	0	0	0	17	135
PdeH.Chr17A.1515	evm.TU.Chr17A.1515	evm.model.Chr17A.1515.1.61461057	protein_coding	5	17	9	476	0	66	0	9	0	0	0	0	225	0	4	0	42	9	0	1	0	0	0	0	0	0	17	135
PdeH.Chr17A.1515	evm.TU.Chr17A.1515	evm.model.Chr17A.1515.2.61461057	protein_coding	5	17	9	476	0	65	0	9	0	0	0	0	225	0	4	0	43	9	0	1	0	0	0	0	0	0	17	135
PdeH.Chr17A.1590	evm.TU.Chr17A.1590	evm.model.Chr17A.1590	protein_coding	5	14	37	318	0	0	0	0	0	0	1	0	229	0	2	0	50	36	0	0	1	4	0	2	0	0	13	41
PdeH.Chr17A.1618	evm.TU.Chr17A.1618	evm.model.Chr17A.1618	protein_coding	5	85	154	24	0	3	0	0	0	1	3	1	0	0	1	1	18	149	0	0	0	2	1	3	0	1	82	4
PdeH.Chr17A.1660	evm.TU.Chr17A.1660	evm.model.Chr17A.1660	protein_coding	5	7	15	86	0	0	0	0	0	0	0	0	86	0	1	0	0	15	0	0	0	1	0	3	1	0	7	0
PdeH.Chr17A.167	evm.TU.Chr17A.167	evm.model.Chr17A.167	protein_coding	5	9	22	143	0	0	0	0	0	0	0	0	0	0	3	0	94	22	0	2	1	3	0	0	0	0	8	53
PdeH.Chr17A.1688	evm.TU.Chr17A.1688	evm.model.Chr17A.1688	protein_coding	5	6	17	219	0	1	0	0	0	0	2	0	76	0	5	0	21	15	0	0	0	0	0	0	0	0	6	121
PdeH.Chr17A.1713	evm.TU.Chr17A.1713	evm.model.Chr17A.1713	protein_coding	5	10	27	545	0	0	0	0	0	0	0	1	122	0	2	0	184	26	0	0	1	2	0	2	0	0	10	240
PdeH.Chr17A.238	evm.TU.Chr17A.238	evm.model.Chr17A.238	protein_coding	5	33	45	330	0	0	0	0	0	0	0	3	111	0	3	0	30	42	0	0	0	0	0	3	0	0	33	189
PdeH.Chr17A.248	evm.TU.Chr17A.248	evm.model.Chr17A.248	protein_coding	5	7	16	340	0	0	0	0	0	0	0	0	34	0	4	0	89	16	0	0	0	1	0	1	0	0	7	217
PdeH.Chr17A.432	evm.TU.Chr17A.432	evm.model.Chr17A.432	protein_coding	5	38	52	275	0	0	0	0	0	1	0	0	141	0	3	0	47	51	0	0	0	0	0	2	0	0	38	87
PdeH.Chr17A.435	evm.TU.Chr17A.435	evm.model.Chr17A.435	protein_coding	5	27	33	741	0	74	0	8	0	1	0	0	209	0	4	0	80	32	0	0	0	4	0	1	0	0	24	372
PdeH.Chr17A.435	evm.TU.Chr17A.435	evm.model.Chr17A.435.1.6146079a	protein_coding	5	26	33	742	0	123	0	8	0	1	0	0	209	0	4	0	32	32	0	0	0	4	0	1	0	0	23	372
PdeH.Chr17A.618	evm.TU.Chr17A.618	evm.model.Chr17A.618	protein_coding	5	6	18	520	0	0	0	0	0	0	0	0	213	0	3	0	104	18	0	1	0	1	0	0	1	0	6	204
PdeH.Chr17A.684	evm.TU.Chr17A.684	evm.model.Chr17A.684	protein_coding	5	17	24	536	0	0	0	0	0	0	0	0	111	0	4	0	134	24	0	1	0	3	0	1	0	0	15	294
PdeH.Chr17A.695	evm.TU.Chr17A.695	evm.model.Chr17A.695	protein_coding	5	60	73	110	0	0	0	0	0	0	0	0	0	0	0	0	34	73	0	1	1	4	0	3	0	0	57	81
PdeH.Chr17A.726	evm.TU.Chr17A.726	evm.model.Chr17A.726	protein_coding	5	11	16	390	0	0	0	0	0	0	0	0	182	0	3	0	58	16	0	1	0	5	1	0	0	0	10	152
PdeH.Chr17A.731	evm.TU.Chr17A.731	evm.model.Chr17A.731	protein_coding	5	26	33	73	0	0	0	0	1	0	0	0	0	0	0	0	0	32	0	0	0	0	2	3	0	0	26	73
PdeH.Chr17A.754	evm.TU.Chr17A.754	evm.model.Chr17A.754	protein_coding	5	53	61	32	0	0	0	0	0	0	0	0	0	0	2	0	32	61	0	0	0	0	0	3	0	0	53	0
PdeH.Chr17A.779	evm.TU.Chr17A.779	evm.model.Chr17A.779	protein_coding	5	13	18	594	0	0	0	0	0	0	0	0	303	0	1	0	174	18	0	2	0	4	0	2	0	0	12	120
PdeH.Chr17A.82	evm.TU.Chr17A.82	evm.model.Chr17A.82	protein_coding	5	37	46	490	0	6	0	3	0	0	1	2	167	0	4	0	298	43	1	0	0	2	0	1	0	0	36	15
PdeH.Chr17A.824	evm.TU.Chr17A.824	evm.model.Chr17A.824	protein_coding	5	0	12	483	0	0	0	0	0	0	1	0	161	0	3	0	59	11	0	0	0	0	0	2	0	0	0	263
PdeH.Chr17A.837	evm.TU.Chr17A.837	evm.model.Chr17A.837	protein_coding	5	12	25	280	0	0	0	0	0	0	0	0	14	0	0	0	48	25	0	1	1	4	1	2	0	0	9	223
PdeH.Chr17A.915	evm.TU.Chr17A.915	evm.model.Chr17A.915	protein_coding	5	19	57	332	0	0	0	0	0	0	0	0	19	0	1	0	48	57	0	1	0	3	0	3	0	0	17	268
PdeH.Chr17A.939	evm.TU.Chr17A.939	evm.model.Chr17A.939	protein_coding	5	34	81	233	0	0	0	0	0	1	0	1	130	0	0	0	58	79	0	0	0	4	1	3	1	0	32	47
PdeH.Chr17A.945	evm.TU.Chr17A.945	evm.model.Chr17A.945	protein_coding	5	12	20	610	0	0	0	0	0	0	0	2	227	0	3	0	0	19	0	0	0	1	0	2	1	0	12	383
PdeH.Chr17A.963	evm.TU.Chr17A.963	evm.model.Chr17A.963	protein_coding	5	22	31	675	0	0	0	0	0	0	0	1	126	0	0	0	305	30	0	3	1	7	0	1	0	0	18	252
PdeH.Chr18A.1018	evm.TU.Chr18A.1018	evm.model.Chr18A.1018	protein_coding	5	37	23	879	0	0	0	0	0	0	0	0	127	0	2	0	357	23	0	0	1	12	0	2	0	0	27	406
PdeH.Chr18A.1033	evm.TU.Chr18A.1033	evm.model.Chr18A.1033	protein_coding	5	9	23	295	0	0	0	0	0	0	0	0	119	0	4	0	4	23	0	0	0	2	0	0	1	0	8	173
PdeH.Chr18A.1101	evm.TU.Chr18A.1101	evm.model.Chr18A.1101	protein_coding	5	17	18	321	0	0	0	0	0	1	0	0	26	0	4	0	164	17	0	0	0	2	0	1	0	0	15	133
PdeH.Chr18A.1145	evm.TU.Chr18A.1145	evm.model.Chr18A.1145	protein_coding	5	8	10	545	0	0	0	0	0	0	1	0	189	0	3	0	154	9	0	1	0	3	0	1	0	0	6	205
PdeH.Chr18A.1185	evm.TU.Chr18A.1185	evm.model.Chr18A.1185	protein_coding	5	4	11	205	0	0	0	0	0	0	0	0	116	0	3	0	25	11	0	1	1	2	0	0	0	0	2	68
PdeH.Chr18A.1220	evm.TU.Chr18A.1220	evm.model.Chr18A.1220	protein_coding	5	21	26	551	0	0	0	0	0	0	0	0	263	0	4	0	255	26	0	0	0	4	0	1	0	0	18	36
PdeH.Chr18A.125	evm.TU.Chr18A.125	evm.model.Chr18A.125	protein_coding	5	21	30	488	0	0	0	0	0	0	0	0	123	0	3	0	227	30	0	1	1	5	0	1	1	0	18	143
PdeH.Chr18A.1460	evm.TU.Chr18A.1460	evm.model.Chr18A.1460	protein_coding	5	5	8	427	0	0	0	0	0	0	0	1	241	0	4	0	8	7	0	0	0	1	1	0	1	0	5	178
PdeH.Chr18A.1519	evm.TU.Chr18A.1519	evm.model.Chr18A.1519	protein_coding	5	4	12	119	0	0	0	0	0	1	0	0	101	0	3	0	5	11	0	0	1	2	0	0	1	0	3	15
PdeH.Chr18A.163	evm.TU.Chr18A.163	evm.model.Chr18A.163	protein_coding	5	43	34	532	0	0	1	19	0	0	0	1	335	0	5	0	179	33	0	0	0	13	0	0	0	0	31	10
PdeH.Chr18A.163	evm.TU.Chr18A.163	evm.model.Chr18A.163.1.614605b3	protein_coding	5	43	34	532	0	0	1	19	0	0	0	1	335	0	5	0	180	33	0	0	0	15	0	0	0	0	30	10
PdeH.Chr18A.307	evm.TU.Chr18A.307	evm.model.Chr18A.307	protein_coding	5	1	6	476	0	0	0	0	1	0	0	0	309	0	3	0	33	5	0	0	0	0	0	2	0	0	1	134
PdeH.Chr18A.313	evm.TU.Chr18A.313	evm.model.Chr18A.313	protein_coding	5	14	13	467	0	22	0	10	0	0	1	0	0	0	5	0	51	12	0	0	0	2	0	0	0	0	12	386
PdeH.Chr18A.343	evm.TU.Chr18A.343	evm.model.Chr18A.343	protein_coding	5	2	6	486	0	0	0	0	0	0	0	0	228	0	1	0	4	6	0	1	1	0	0	2	0	0	2	256
PdeH.Chr18A.392	evm.TU.Chr18A.392	evm.model.Chr18A.392	protein_coding	5	6	15	192	0	0	0	0	0	0	1	0	161	0	3	0	33	14	0	0	1	2	0	1	0	0	5	0
PdeH.Chr18A.566	evm.TU.Chr18A.566	evm.model.Chr18A.566	protein_coding	5	10	42	432	0	0	0	0	0	0	0	0	40	0	0	0	0	42	0	0	0	0	0	5	0	0	10	392
PdeH.Chr18A.577	evm.TU.Chr18A.577	evm.model.Chr18A.577	protein_coding	5	15	15	429	0	7	5	24	0	1	0	0	9	0	4	0	240	14	0	0	1	4	0	0	0	0	6	154
PdeH.Chr18A.6	evm.TU.Chr18A.6	evm.model.Chr18A.6	protein_coding	5	5	11	321	0	0	0	0	0	0	0	0	271	0	0	0	54	11	0	2	1	1	1	1	0	0	4	0
PdeH.Chr18A.663	evm.TU.Chr18A.663	evm.model.Chr18A.663	protein_coding	5	19	25	409	0	0	0	0	0	0	0	0	13	0	0	0	95	25	0	1	0	4	0	3	1	0	16	305
PdeH.Chr19A.1019	evm.TU.Chr19A.1019	evm.model.Chr19A.1019	protein_coding	5	15	30	272	0	0	0	0	0	0	0	0	135	0	3	0	5	30	0	0	0	3	1	1	0	0	14	133
PdeH.Chr19A.1101	evm.TU.Chr19A.1101	evm.model.Chr19A.1101	protein_coding	5	13	13	586	0	0	0	0	0	0	0	0	131	0	2	0	82	13	0	0	1	6	0	1	1	0	9	378
PdeH.Chr19A.1152	evm.TU.Chr19A.1152	evm.model.Chr19A.1152	protein_coding	5	2	8	324	0	0	0	0	0	0	2	0	130	0	4	0	0	6	0	0	0	0	1	1	0	0	2	194
PdeH.Chr19A.1157	evm.TU.Chr19A.1157	evm.model.Chr19A.1157	protein_coding	5	6	16	319	0	0	0	0	0	0	0	0	147	0	2	0	76	16	0	2	1	6	0	0	0	0	2	103
PdeH.Chr19A.1212	evm.TU.Chr19A.1212	evm.model.Chr19A.1212	protein_coding	5	1	7	508	0	0	0	0	0	0	0	0	135	0	2	0	65	7	0	0	0	1	0	2	1	0	1	308
PdeH.Chr19A.1235	evm.TU.Chr19A.1235	evm.model.Chr19A.1235	protein_coding	5	29	62	126	0	0	0	0	0	1	0	0	23	0	0	0	107	61	0	1	1	6	0	3	0	0	27	0
PdeH.Chr19A.1292	evm.TU.Chr19A.1292	evm.model.Chr19A.1292	protein_coding	5	13	9	407	0	22	0	1	0	0	0	0	167	0	5	0	0	9	0	0	0	0	0	0	0	0	13	217
PdeH.Chr19A.1389	evm.TU.Chr19A.1389	evm.model.Chr19A.1389	protein_coding	5	7	16	206	0	0	0	0	0	0	0	1	47	0	4	0	15	15	0	0	0	2	0	0	1	0	6	145
PdeH.Chr19A.1431	evm.TU.Chr19A.1431	evm.model.Chr19A.1431	protein_coding	5	11	16	438	0	0	0	0	0	0	1	0	216	0	3	0	23	15	0	0	0	1	0	1	1	0	11	199
PdeH.Chr19A.1440	evm.TU.Chr19A.1440	evm.model.Chr19A.1440	protein_coding	5	66	109	345	0	0	0	0	0	0	0	0	160	0	2	0	60	109	0	0	0	5	0	3	0	0	61	130
PdeH.Chr19A.15	evm.TU.Chr19A.15	evm.model.Chr19A.15	protein_coding	5	24	51	364	0	0	0	0	0	0	0	3	148	0	2	0	132	48	0	1	0	9	0	1	1	0	18	91
PdeH.Chr19A.1642	evm.TU.Chr19A.1642	evm.model.Chr19A.1642.1.61461782	protein_coding	5	35	79	250	0	61	0	0	0	1	1	0	113	0	1	0	79	77	0	0	0	4	0	3	1	0	32	0
PdeH.Chr19A.248	evm.TU.Chr19A.248	evm.model.Chr19A.248.1.61495027	protein_coding	5	12	24	487	0	6	1	2	1	0	0	0	159	0	5	0	12	23	0	0	0	0	0	0	0	0	11	308
PdeH.Chr19A.32	evm.TU.Chr19A.32	evm.model.Chr19A.32	protein_coding	5	9	8	332	0	0	0	0	0	0	0	0	180	0	5	0	6	8	0	0	0	0	0	0	0	0	9	146
PdeH.Chr19A.337	evm.TU.Chr19A.337	evm.model.Chr19A.337	protein_coding	5	25	23	420	0	0	0	0	0	1	0	0	187	0	5	0	114	22	0	0	0	3	0	0	0	0	22	122
PdeH.Chr19A.345	evm.TU.Chr19A.345	evm.model.Chr19A.345	protein_coding	5	5	11	219	0	0	0	0	0	0	1	0	207	0	4	0	7	10	0	1	0	1	0	1	0	0	5	6
PdeH.Chr19A.49	evm.TU.Chr19A.49	evm.model.Chr19A.49	protein_coding	5	28	28	189	0	0	0	0	0	0	0	0	88	0	1	0	3	28	0	0	0	0	0	4	0	0	28	98
PdeH.Chr19A.56	evm.TU.Chr19A.56	evm.model.Chr19A.56	protein_coding	5	6	14	529	0	0	0	0	1	0	0	0	238	0	4	0	0	13	0	0	0	1	0	1	1	0	6	291
PdeH.Chr19A.597	evm.TU.Chr19A.597	evm.model.Chr19A.597	protein_coding	5	42	33	89	0	0	0	0	0	0	0	0	6	0	1	0	85	33	0	0	1	3	0	3	0	0	41	0
PdeH.Chr19A.64	evm.TU.Chr19A.64	evm.model.Chr19A.64	protein_coding	5	48	72	902	0	0	0	0	0	2	0	0	229	0	2	0	299	71	0	0	0	1	0	3	0	0	47	375
PdeH.Chr19A.659	evm.TU.Chr19A.659	evm.model.Chr19A.659	protein_coding	5	12	20	414	0	0	0	0	0	0	0	0	146	0	5	0	187	20	0	0	0	3	0	0	0	0	10	83
PdeH.Chr19A.733	evm.TU.Chr19A.733	evm.model.Chr19A.733	protein_coding	5	29	34	393	0	0	0	0	0	0	0	0	273	0	2	0	0	34	0	0	0	0	1	2	0	0	29	120
PdeH.Chr19A.771	evm.TU.Chr19A.771	evm.model.Chr19A.771	protein_coding	5	11	20	774	0	14	1	17	0	1	1	0	469	0	5	0	36	18	0	0	0	4	0	0	0	0	6	242
PdeH.Chr19A.774	evm.TU.Chr19A.774	evm.model.Chr19A.774	protein_coding	5	11	7	587	0	0	0	0	0	0	1	1	431	0	3	0	18	6	0	1	0	2	0	1	0	0	9	141
PdeH.Chr19A.78	evm.TU.Chr19A.78	evm.model.Chr19A.78	protein_coding	5	7	7	474	0	0	0	0	0	0	0	0	294	0	4	0	18	7	0	0	0	2	0	0	1	1	6	162
PdeH.Chr01A.1051	evm.TU.Chr01A.1051	evm.model.Chr01A.1051	protein_coding	4	2	7	299	0	0	0	0	0	0	0	0	159	0	4	0	82	7	0	0	0	0	0	0	0	0	2	58
PdeH.Chr01A.1120	evm.TU.Chr01A.1120	evm.model.Chr01A.1120	protein_coding	4	5	12	301	0	0	0	0	1	0	0	0	95	0	2	0	48	11	0	0	2	2	0	0	0	0	3	162
PdeH.Chr01A.1144	evm.TU.Chr01A.1144	evm.model.Chr01A.1144	protein_coding	4	19	19	715	0	0	0	0	0	0	0	0	126	0	2	0	272	19	0	0	0	10	0	0	2	0	14	322
PdeH.Chr01A.1222	evm.TU.Chr01A.1222	evm.model.Chr01A.1222	protein_coding	4	4	15	519	0	17	0	12	0	0	1	0	404	0	4	0	27	14	0	0	0	0	0	0	0	0	4	59
PdeH.Chr01A.1232	evm.TU.Chr01A.1232	evm.model.Chr01A.1232	protein_coding	4	20	32	321	0	17	0	0	0	1	0	1	92	0	4	0	55	30	0	0	0	3	0	0	0	0	17	160
PdeH.Chr01A.1386	evm.TU.Chr01A.1386	evm.model.Chr01A.1386	protein_coding	4	6	7	352	0	0	0	0	0	0	0	0	89	0	4	0	17	7	0	0	0	1	0	0	0	0	5	247
PdeH.Chr01A.1433	evm.TU.Chr01A.1433	evm.model.Chr01A.1433	protein_coding	4	12	21	277	0	0	0	0	0	0	0	1	119	0	3	0	88	20	0	0	0	1	0	1	0	0	12	70
PdeH.Chr01A.1451	evm.TU.Chr01A.1451	evm.model.Chr01A.1451	protein_coding	4	12	13	475	0	0	0	0	0	0	0	1	244	0	2	0	148	12	0	1	1	6	0	0	0	0	10	87
PdeH.Chr01A.1466	evm.TU.Chr01A.1466	evm.model.Chr01A.1466	protein_coding	4	18	41	246	0	0	0	0	0	0	0	0	103	0	1	0	5	41	0	0	0	1	0	2	1	0	18	138
PdeH.Chr01A.1523	evm.TU.Chr01A.1523	evm.model.Chr01A.1523	protein_coding	4	11	35	336	0	0	0	0	0	0	0	0	185	0	2	0	16	35	0	0	0	2	0	1	1	0	10	136
PdeH.Chr01A.1529	evm.TU.Chr01A.1529	evm.model.Chr01A.1529	protein_coding	4	21	51	449	0	0	0	0	0	0	0	0	257	0	0	0	53	51	0	1	0	2	0	2	1	0	20	141
PdeH.Chr01A.153	evm.TU.Chr01A.153	evm.model.Chr01A.153	protein_coding	4	11	17	346	0	0	0	0	0	0	0	0	345	0	2	0	2	17	0	0	0	2	0	1	1	0	10	0
PdeH.Chr01A.156	evm.TU.Chr01A.156	evm.model.Chr01A.156	protein_coding	4	248	137	238	0	0	0	0	0	1	0	0	20	0	1	0	57	136	0	0	0	1	0	3	0	0	247	162
PdeH.Chr01A.1567	evm.TU.Chr01A.1567	evm.model.Chr01A.1567.1.614619b0	protein_coding	4	20	8	601	0	45	11	97	0	0	0	0	306	0	3	0	73	8	0	0	0	1	0	1	0	0	8	81
PdeH.Chr01A.158	evm.TU.Chr01A.158	evm.model.Chr01A.158	protein_coding	4	34	30	217	0	0	0	0	0	0	0	0	204	0	4	0	0	30	0	0	0	0	0	0	0	0	34	13
PdeH.Chr01A.1617	evm.TU.Chr01A.1617	evm.model.Chr01A.1617	protein_coding	4	20	63	468	0	0	0	0	0	0	0	0	248	0	0	0	205	63	0	0	1	4	0	2	1	0	19	17
PdeH.Chr01A.1690	evm.TU.Chr01A.1690	evm.model.Chr01A.1690	protein_coding	4	9	28	303	0	0	0	0	0	0	0	0	85	0	2	0	71	28	0	0	0	1	0	2	0	0	8	148
PdeH.Chr01A.1701	evm.TU.Chr01A.1701	evm.model.Chr01A.1701	protein_coding	4	14	10	268	0	2	1	4	0	0	0	0	143	0	2	0	18	10	1	0	0	1	1	1	0	0	12	101
PdeH.Chr01A.1803	evm.TU.Chr01A.1803	evm.model.Chr01A.1803	protein_coding	4	9	16	423	0	0	0	1	1	0	0	0	225	0	4	0	103	15	0	0	0	2	0	0	0	0	7	96
PdeH.Chr01A.1856	evm.TU.Chr01A.1856	evm.model.Chr01A.1856	protein_coding	4	25	38	704	0	0	0	0	0	0	0	0	327	0	4	1	59	38	0	0	0	9	0	0	0	0	17	325
PdeH.Chr01A.1873	evm.TU.Chr01A.1873	evm.model.Chr01A.1873	protein_coding	4	28	54	311	0	0	0	0	0	0	0	0	236	0	1	0	64	54	0	0	0	6	0	3	0	0	24	15
PdeH.Chr01A.1891	evm.TU.Chr01A.1891	evm.model.Chr01A.1891	protein_coding	4	20	47	667	0	0	0	0	0	0	0	0	300	0	2	0	70	47	0	0	0	3	0	2	0	0	20	297
PdeH.Chr01A.1982	evm.TU.Chr01A.1982	evm.model.Chr01A.1982	protein_coding	4	11	25	385	0	0	0	0	1	0	0	0	309	0	1	0	0	24	0	0	0	0	0	3	0	0	11	76
PdeH.Chr01A.1990	evm.TU.Chr01A.1990	evm.model.Chr01A.1990	protein_coding	4	26	75	240	0	0	0	0	0	1	0	0	113	0	1	0	62	74	0	0	1	6	0	2	0	0	20	72
PdeH.Chr01A.2001	evm.TU.Chr01A.2001	evm.model.Chr01A.2001	protein_coding	4	6	17	317	0	0	0	0	0	1	0	0	0	0	0	0	131	16	0	2	1	3	0	1	0	0	4	191
PdeH.Chr01A.2013	evm.TU.Chr01A.2013	evm.model.Chr01A.2013	protein_coding	4	20	32	478	0	0	0	0	0	0	0	0	175	0	1	0	35	32	0	0	0	3	0	2	1	0	18	270
PdeH.Chr01A.2015	evm.TU.Chr01A.2015	evm.model.Chr01A.2015	protein_coding	4	3	12	405	0	0	0	0	0	0	0	1	227	0	2	0	31	11	0	0	0	0	1	1	0	0	3	147
PdeH.Chr01A.2035	evm.TU.Chr01A.2035	evm.model.Chr01A.2035	protein_coding	4	13	26	507	0	0	0	0	0	0	0	0	375	0	0	0	60	26	0	2	0	2	0	2	0	0	11	76
PdeH.Chr01A.2049	evm.TU.Chr01A.2049	evm.model.Chr01A.2049	protein_coding	4	15	18	233	0	20	0	19	1	1	2	0	85	0	4	0	0	14	0	0	0	0	0	0	0	0	15	109
PdeH.Chr01A.2055	evm.TU.Chr01A.2055	evm.model.Chr01A.2055	protein_coding	4	18	39	413	0	0	0	0	0	0	0	1	108	0	0	0	28	38	0	1	0	2	0	3	0	0	17	279
PdeH.Chr01A.2056	evm.TU.Chr01A.2056	evm.model.Chr01A.2056	protein_coding	4	4	11	252	0	0	0	0	0	0	0	0	180	0	3	0	23	11	0	0	1	3	0	0	0	0	3	51
PdeH.Chr01A.2127	evm.TU.Chr01A.2127	evm.model.Chr01A.2127	protein_coding	4	1	5	422	0	0	0	0	0	0	0	0	270	0	2	0	4	5	0	0	0	0	0	2	0	0	1	148
PdeH.Chr01A.2151	evm.TU.Chr01A.2151	evm.model.Chr01A.2151	protein_coding	4	28	30	159	0	0	0	0	0	0	0	0	83	0	3	0	0	30	0	0	0	0	0	1	0	0	28	76
PdeH.Chr01A.2199	evm.TU.Chr01A.2199	evm.model.Chr01A.2199	protein_coding	4	20	34	639	0	0	0	0	0	0	0	1	279	0	1	0	120	33	0	0	0	1	0	3	0	0	20	240
PdeH.Chr01A.2256	evm.TU.Chr01A.2256	evm.model.Chr01A.2256	protein_coding	4	8	25	423	0	0	0	0	0	0	0	0	140	0	2	0	70	25	0	0	0	3	0	1	1	0	6	215
PdeH.Chr01A.2265	evm.TU.Chr01A.2265	evm.model.Chr01A.2265	protein_coding	4	4	9	213	0	0	0	0	0	0	0	0	18	0	3	0	21	9	0	1	1	3	0	0	0	0	2	178
PdeH.Chr01A.2372	evm.TU.Chr01A.2372	evm.model.Chr01A.2372	protein_coding	4	18	28	169	0	0	0	0	0	0	0	0	155	0	2	0	0	28	0	0	0	0	0	2	0	0	18	14
PdeH.Chr01A.2405	evm.TU.Chr01A.2405	evm.model.Chr01A.2405	protein_coding	4	128	67	155	0	0	0	0	0	0	0	0	96	0	0	0	9	67	0	0	0	0	0	4	0	0	128	50
PdeH.Chr01A.2425	evm.TU.Chr01A.2425	evm.model.Chr01A.2425	protein_coding	4	6	28	392	0	0	0	0	0	0	1	0	79	0	1	0	0	27	0	0	0	0	0	3	0	0	6	313
PdeH.Chr01A.2427	evm.TU.Chr01A.2427	evm.model.Chr01A.2427	protein_coding	4	4	16	263	0	0	0	0	0	0	0	2	113	0	3	0	0	14	0	0	0	0	0	1	0	0	4	150
PdeH.Chr01A.2443	evm.TU.Chr01A.2443	evm.model.Chr01A.2443	protein_coding	4	11	19	825	0	0	0	0	0	0	0	0	323	0	2	0	9	19	0	0	0	1	0	2	0	0	10	494
PdeH.Chr01A.2460	evm.TU.Chr01A.2460	evm.model.Chr01A.2460	protein_coding	4	2	9	81	0	0	0	0	0	1	1	0	11	0	3	0	5	7	0	0	1	0	0	0	0	0	2	66
PdeH.Chr01A.2517	evm.TU.Chr01A.2517	evm.model.Chr01A.2517	protein_coding	4	43	36	814	0	0	0	0	2	0	0	0	103	0	0	0	462	34	0	2	1	14	0	1	0	0	30	265
PdeH.Chr01A.2535	evm.TU.Chr01A.2535	evm.model.Chr01A.2535	protein_coding	4	7	11	580	0	0	0	0	0	0	1	0	313	0	2	0	0	10	0	0	0	1	1	0	1	0	7	267
PdeH.Chr01A.2559	evm.TU.Chr01A.2559	evm.model.Chr01A.2559	protein_coding	4	12	31	386	0	0	0	0	0	0	0	1	165	0	2	0	18	30	0	0	0	2	0	2	0	0	11	204
PdeH.Chr01A.2570	evm.TU.Chr01A.2570	evm.model.Chr01A.2570	protein_coding	4	29	30	538	0	0	0	0	0	0	0	0	117	0	1	0	29	30	0	0	0	0	2	1	0	0	29	392
PdeH.Chr01A.2626	evm.TU.Chr01A.2626	evm.model.Chr01A.2626	protein_coding	4	8	12	454	0	0	0	0	0	0	1	0	95	0	3	0	76	11	0	1	0	1	0	0	0	0	7	285
PdeH.Chr01A.2734	evm.TU.Chr01A.2734	evm.model.Chr01A.2734	protein_coding	4	6	8	598	0	0	0	0	1	0	0	0	447	0	2	0	58	7	0	0	0	3	0	1	1	0	6	93
PdeH.Chr01A.2745	evm.TU.Chr01A.2745	evm.model.Chr01A.2745	protein_coding	4	29	34	669	0	0	0	0	1	0	1	0	170	0	3	0	89	32	0	0	0	8	0	1	0	0	25	414
PdeH.Chr01A.2762	evm.TU.Chr01A.2762	evm.model.Chr01A.2762	protein_coding	4	2	21	266	0	0	0	0	0	0	0	0	0	0	1	0	12	21	0	0	0	0	1	2	0	0	2	254
PdeH.Chr01A.2786	evm.TU.Chr01A.2786	evm.model.Chr01A.2786	protein_coding	4	3	11	366	0	0	0	0	0	0	0	0	281	0	2	0	34	11	0	1	0	3	0	0	1	0	1	54
PdeH.Chr01A.2790	evm.TU.Chr01A.2790	evm.model.Chr01A.2790	protein_coding	4	7	21	337	0	0	0	0	2	0	0	1	214	0	4	0	0	18	0	0	0	0	0	0	0	0	7	123
PdeH.Chr01A.2791	evm.TU.Chr01A.2791	evm.model.Chr01A.2791	protein_coding	4	21	52	324	0	0	0	0	0	0	1	1	276	0	4	0	0	50	0	0	0	0	0	0	0	0	21	48
PdeH.Chr01A.2820	evm.TU.Chr01A.2820	evm.model.Chr01A.2820	protein_coding	4	3	8	432	0	0	0	0	0	0	2	0	121	0	4	1	44	6	0	0	0	0	0	0	0	0	2	267
PdeH.Chr01A.2903	evm.TU.Chr01A.2903	evm.model.Chr01A.2903	protein_coding	4	8	25	530	0	0	0	0	0	0	1	0	320	0	3	0	55	24	0	0	0	0	0	1	0	0	8	155
PdeH.Chr01A.2910	evm.TU.Chr01A.2910	evm.model.Chr01A.2910	protein_coding	4	4	4	518	0	0	0	0	0	0	0	0	119	0	3	0	125	4	0	0	0	0	0	1	0	0	4	274
PdeH.Chr01A.2925	evm.TU.Chr01A.2925	evm.model.Chr01A.2925	protein_coding	4	18	21	520	0	0	1	4	0	0	1	0	283	0	0	0	93	20	0	2	1	2	0	1	0	0	16	144
PdeH.Chr01A.2934	evm.TU.Chr01A.2934	evm.model.Chr01A.2934	protein_coding	4	6	8	315	0	0	0	0	0	0	1	0	182	0	2	0	54	7	0	1	0	5	0	1	0	0	3	83
PdeH.Chr01A.3001	evm.TU.Chr01A.3001	evm.model.Chr01A.3001	protein_coding	4	18	15	113	0	0	0	0	0	0	0	0	8	0	2	0	87	15	0	0	0	7	0	2	0	0	13	23
PdeH.Chr01A.3099	evm.TU.Chr01A.3099	evm.model.Chr01A.3099	protein_coding	4	31	48	468	0	0	0	0	0	0	0	0	263	0	1	0	88	48	0	0	1	5	1	1	0	0	27	122
PdeH.Chr01A.3111	evm.TU.Chr01A.3111	evm.model.Chr01A.3111	protein_coding	4	6	22	115	0	0	0	0	0	0	0	0	8	0	1	0	40	22	0	0	0	1	0	3	0	0	5	68
PdeH.Chr01A.3132	evm.TU.Chr01A.3132	evm.model.Chr01A.3132	protein_coding	4	18	22	476	0	0	0	0	0	0	0	0	158	0	4	0	203	22	0	0	0	8	0	0	0	0	14	119
PdeH.Chr01A.3169	evm.TU.Chr01A.3169	evm.model.Chr01A.3169	protein_coding	4	6	17	625	0	0	0	0	0	0	0	0	363	0	1	0	19	17	0	1	0	3	0	1	1	0	5	245
PdeH.Chr01A.3220	evm.TU.Chr01A.3220	evm.model.Chr01A.3220	protein_coding	4	3	3	444	0	0	0	0	0	0	0	0	121	0	3	0	23	3	0	0	0	1	0	2	0	0	3	300
PdeH.Chr01A.3307	evm.TU.Chr01A.3307	evm.model.Chr01A.3307	protein_coding	4	7	11	401	0	0	0	0	0	0	0	0	74	0	4	0	68	11	0	0	0	2	0	0	0	0	5	261
PdeH.Chr01A.3334	evm.TU.Chr01A.3334	evm.model.Chr01A.3334	protein_coding	4	8	33	708	0	0	0	0	0	0	0	0	391	0	2	0	98	33	0	1	1	4	0	0	0	0	6	223
PdeH.Chr01A.3346	evm.TU.Chr01A.3346	evm.model.Chr01A.3346	protein_coding	4	2	9	18	0	0	0	0	0	0	1	0	14	0	2	0	5	8	0	0	0	1	0	2	0	0	1	0
PdeH.Chr01A.3352	evm.TU.Chr01A.3352	evm.model.Chr01A.3352	protein_coding	4	8	8	303	0	0	0	0	0	0	0	0	140	0	2	0	67	8	0	1	0	4	0	1	0	0	6	99
PdeH.Chr01A.3441	evm.TU.Chr01A.3441	evm.model.Chr01A.3441	protein_coding	4	5	11	256	0	24	0	3	0	0	0	0	170	0	4	0	7	11	0	0	0	0	0	0	0	0	5	52
PdeH.Chr01A.3446	evm.TU.Chr01A.3446	evm.model.Chr01A.3446	protein_coding	4	40	55	183	0	0	0	0	0	0	0	1	41	0	2	0	96	54	0	0	0	6	0	2	0	0	36	50
PdeH.Chr01A.3482	evm.TU.Chr01A.3482	evm.model.Chr01A.3482	protein_coding	4	63	68	503	0	4	1	7	0	0	3	0	338	0	4	0	43	65	0	0	0	1	0	0	0	0	61	112
PdeH.Chr01A.3582	evm.TU.Chr01A.3582	evm.model.Chr01A.3582	protein_coding	4	6	2	197	0	0	0	0	0	0	0	0	6	0	4	0	59	2	0	0	0	0	0	0	0	0	6	132
PdeH.Chr01A.3595	evm.TU.Chr01A.3595	evm.model.Chr01A.3595	protein_coding	4	6	10	370	0	0	0	0	0	1	0	0	209	0	4	0	7	9	0	0	0	0	0	0	0	0	6	154
PdeH.Chr01A.3639	evm.TU.Chr01A.3639	evm.model.Chr01A.3639	protein_coding	4	54	40	249	0	0	0	0	0	0	0	1	80	0	2	0	0	39	0	0	0	1	0	1	1	0	54	169
PdeH.Chr01A.3735	evm.TU.Chr01A.3735	evm.model.Chr01A.3735	protein_coding	4	2	20	444	0	0	0	0	0	0	0	0	280	0	1	0	0	20	0	0	0	1	0	2	1	0	2	164
PdeH.Chr01A.3747	evm.TU.Chr01A.3747	evm.model.Chr01A.3747	protein_coding	4	7	19	558	0	0	0	0	0	0	0	0	356	0	2	0	35	19	0	0	0	2	0	2	0	0	5	169
PdeH.Chr01A.3756	evm.TU.Chr01A.3756	evm.model.Chr01A.3756	protein_coding	4	10	15	225	0	0	0	0	0	0	0	0	21	0	2	0	48	15	0	2	0	0	0	0	0	0	10	158
PdeH.Chr01A.3758	evm.TU.Chr01A.3758	evm.model.Chr01A.3758	protein_coding	4	10	8	503	0	0	0	0	1	0	0	0	107	0	3	0	125	7	0	0	0	1	0	1	0	0	9	272
PdeH.Chr01A.3825	evm.TU.Chr01A.3825	evm.model.Chr01A.3825	protein_coding	4	15	15	196	0	0	0	0	0	2	1	0	12	0	4	1	16	12	0	0	0	2	0	0	0	0	13	169
PdeH.Chr01A.3885	evm.TU.Chr01A.3885_evm.TU.Chr01A.3888	evm.model.Chr01A.3885_evm.model.Chr01A.3888	protein_coding	4	19	53	476	0	14	0	0	0	0	0	1	220	0	3	0	243	52	0	0	0	4	0	1	0	0	18	0
PdeH.Chr01A.3885	evm.TU.Chr01A.3885_evm.TU.Chr01A.3888	evm.model.Chr01A.3885_evm.model.Chr01A.3888.2.61492982	protein_coding	4	19	53	370	0	14	0	3	0	0	0	1	220	0	3	0	125	52	0	0	0	4	0	1	0	0	18	9
PdeH.Chr01A.3906	evm.TU.Chr01A.3906	evm.model.Chr01A.3906	protein_coding	4	12	18	613	0	0	0	0	0	0	0	1	504	0	3	0	0	17	0	0	0	1	0	0	1	0	12	109
PdeH.Chr01A.3907	evm.TU.Chr01A.3907	evm.model.Chr01A.3907	protein_coding	4	8	10	776	0	0	0	0	0	0	0	0	187	0	0	0	53	10	0	2	0	3	0	2	0	0	6	540
PdeH.Chr01A.3951	evm.TU.Chr01A.3951	evm.model.Chr01A.3951	protein_coding	4	12	23	353	0	0	0	0	0	0	0	1	119	0	1	0	159	22	0	0	1	6	1	1	0	0	8	80
PdeH.Chr01A.4020	evm.TU.Chr01A.4020	evm.model.Chr01A.4020	protein_coding	4	8	23	458	0	0	0	0	0	0	0	0	310	0	1	0	23	23	0	0	0	1	2	0	1	0	8	125
PdeH.Chr01A.4072	evm.TU.Chr01A.4072	evm.model.Chr01A.4072	protein_coding	4	3	18	523	0	0	0	0	0	0	0	0	247	0	0	0	67	18	0	1	0	2	2	0	1	0	2	211
PdeH.Chr01A.4218	evm.TU.Chr01A.4218	evm.model.Chr01A.4218	protein_coding	4	1	6	484	0	0	0	0	0	0	0	0	251	0	3	0	0	6	0	0	0	0	0	1	0	0	1	233
PdeH.Chr01A.4220	evm.TU.Chr01A.4220	evm.model.Chr01A.4220	protein_coding	4	10	23	244	0	0	0	0	0	0	0	0	173	0	1	0	33	23	0	1	0	0	0	2	0	0	10	39
PdeH.Chr01A.4221	evm.TU.Chr01A.4221	evm.model.Chr01A.4221	protein_coding	4	12	14	241	0	0	0	0	0	0	0	0	241	0	2	0	0	14	0	0	0	1	0	1	1	0	12	0
PdeH.Chr01A.4223	evm.TU.Chr01A.4223	evm.model.Chr01A.4223	protein_coding	4	36	89	231	0	0	0	0	0	0	0	0	0	0	2	0	150	89	0	0	0	9	0	2	0	0	29	88
PdeH.Chr01A.4287	evm.TU.Chr01A.4287	evm.model.Chr01A.4287	protein_coding	4	24	27	31	0	0	0	0	0	2	0	0	0	0	2	0	0	25	0	0	0	0	0	2	0	0	24	31
PdeH.Chr01A.4299	evm.TU.Chr01A.4299	evm.model.Chr01A.4299	protein_coding	4	20	43	108	0	0	0	0	0	1	0	1	0	0	1	0	42	41	0	0	1	2	0	2	0	0	19	68
PdeH.Chr01A.4389	evm.TU.Chr01A.4389	evm.model.Chr01A.4389	protein_coding	4	10	38	552	0	0	0	0	0	0	0	0	276	0	2	0	20	38	0	1	0	1	0	0	1	0	10	257
PdeH.Chr01A.4404	evm.TU.Chr01A.4404	evm.model.Chr01A.4404	protein_coding	4	6	14	492	0	0	0	0	0	0	0	1	254	0	3	0	63	13	0	0	1	0	0	0	0	0	6	176
PdeH.Chr01A.4437	evm.TU.Chr01A.4437	evm.model.Chr01A.4437	protein_coding	4	13	26	762	0	0	0	0	0	0	0	0	374	0	1	0	0	26	0	0	0	0	0	3	0	0	13	388
PdeH.Chr01A.4566	evm.TU.Chr01A.4566	evm.model.Chr01A.4566	protein_coding	4	52	57	233	0	0	0	0	0	0	0	1	74	0	1	0	49	56	0	1	0	3	0	2	0	0	50	113
PdeH.Chr01A.4615	evm.TU.Chr01A.4615	evm.model.Chr01A.4615	protein_coding	4	18	12	187	0	0	0	0	0	0	0	0	49	0	4	1	53	12	0	0	0	4	0	0	0	0	13	89
PdeH.Chr01A.4620	evm.TU.Chr01A.4620	evm.model.Chr01A.4620	protein_coding	4	5	13	488	0	0	0	0	0	0	0	0	183	0	0	0	59	13	0	1	1	2	0	1	1	0	5	248
PdeH.Chr01A.4660	evm.TU.Chr01A.4660	evm.model.Chr01A.4660	protein_coding	4	2	5	372	0	0	0	0	0	0	0	0	235	0	3	0	13	5	0	0	0	2	0	1	1	0	1	125
PdeH.Chr01A.4665	evm.TU.Chr01A.4665	evm.model.Chr01A.4665	protein_coding	4	11	20	457	0	0	0	0	0	0	0	0	334	0	2	0	0	20	0	0	0	2	0	1	2	0	11	123
PdeH.Chr01A.467	evm.TU.Chr01A.467	evm.model.Chr01A.467	protein_coding	4	5	15	151	0	0	0	0	0	0	0	1	31	0	3	0	58	14	0	1	0	1	0	0	0	0	4	64
PdeH.Chr01A.4692	evm.TU.Chr01A.4692	evm.model.Chr01A.4692	protein_coding	4	10	13	296	0	0	0	0	0	0	1	0	161	0	2	0	44	12	0	1	0	3	0	2	0	0	8	94
PdeH.Chr01A.4703	evm.TU.Chr01A.4703	evm.model.Chr01A.4703	protein_coding	4	62	69	205	0	0	0	0	0	1	0	0	96	0	1	0	115	68	0	0	3	6	0	0	0	0	59	0
PdeH.Chr01A.4726	evm.TU.Chr01A.4726	evm.model.Chr01A.4726	protein_coding	4	24	36	513	0	0	0	0	0	2	0	0	73	0	4	0	191	34	0	0	0	6	0	1	0	0	20	253
PdeH.Chr01A.4746	evm.TU.Chr01A.4746	evm.model.Chr01A.4746	protein_coding	4	15	17	299	0	0	0	0	0	0	0	1	101	0	1	0	5	16	0	0	1	1	0	1	1	0	15	194
PdeH.Chr01A.4861	evm.TU.Chr01A.4861	evm.model.Chr01A.4861	protein_coding	4	55	98	240	0	9	0	0	0	0	0	0	52	0	4	0	15	98	0	0	0	2	0	0	0	0	53	166
PdeH.Chr01A.4866	evm.TU.Chr01A.4866_evm.TU.Chr01A.4872	evm.model.Chr01A.4866_evm.model.Chr01A.4872	protein_coding	4	11	19	880	0	0	1	6	1	0	0	0	4	0	3	0	782	18	0	0	0	0	0	1	0	0	10	88
PdeH.Chr01A.4931	evm.TU.Chr01A.4931	evm.model.Chr01A.4931	protein_coding	4	12	37	296	0	0	0	0	0	0	0	0	225	0	2	0	42	37	0	0	0	4	1	1	0	0	8	33
PdeH.Chr01A.4943	evm.TU.Chr01A.4943	evm.model.Chr01A.4943	protein_coding	4	4	11	345	0	0	0	0	1	1	0	0	178	0	4	0	42	9	0	0	0	1	0	0	0	0	3	126
PdeH.Chr01A.4980	evm.TU.Chr01A.4980	evm.model.Chr01A.4980	protein_coding	4	9	14	335	0	0	0	0	0	0	1	0	96	0	4	0	64	13	0	0	0	1	0	0	0	0	8	176
PdeH.Chr01A.5121	evm.TU.Chr01A.5121	evm.model.Chr01A.5121	protein_coding	4	5	18	510	0	0	0	0	0	0	2	0	220	0	3	0	105	16	0	0	1	3	0	0	0	0	2	189
PdeH.Chr01A.5147	evm.TU.Chr01A.5147	evm.model.Chr01A.5147	protein_coding	4	10	18	388	0	8	0	4	0	0	2	2	187	0	4	0	39	14	0	0	0	1	0	0	0	0	10	150
PdeH.Chr01A.5151	evm.TU.Chr01A.5151	evm.model.Chr01A.5151	protein_coding	4	10	16	432	0	0	0	0	0	0	0	0	197	0	0	0	40	16	0	1	0	0	0	3	0	0	10	196
PdeH.Chr01A.650	evm.TU.Chr01A.650	evm.model.Chr01A.650	protein_coding	4	13	31	367	0	0	0	0	0	0	0	0	281	0	2	0	30	31	0	0	0	3	0	2	0	0	10	59
PdeH.Chr01A.656	evm.TU.Chr01A.656	evm.model.Chr01A.656	protein_coding	4	5	8	264	0	0	0	0	0	0	0	0	92	0	3	0	0	8	0	0	0	1	0	0	1	0	5	172
PdeH.Chr01A.681	evm.TU.Chr01A.681	evm.model.Chr01A.681	protein_coding	4	5	3	273	0	0	0	0	0	0	0	0	184	0	3	0	38	3	0	0	0	1	0	1	0	0	4	52
PdeH.Chr01A.724	evm.TU.Chr01A.724	evm.model.Chr01A.724	protein_coding	4	8	29	276	0	10	0	1	0	0	1	0	145	0	4	0	2	28	0	0	0	0	0	0	0	0	8	118
PdeH.Chr01A.732	evm.TU.Chr01A.732	evm.model.Chr01A.732	protein_coding	4	5	21	185	0	0	0	6	1	0	2	0	102	0	3	0	14	18	0	0	0	1	0	2	1	0	5	63
PdeH.Chr01A.764	evm.TU.Chr01A.764	evm.model.Chr01A.764.1.6146166c.1.61492640	protein_coding	4	5	19	603	0	17	1	5	0	0	0	0	217	0	3	0	92	19	0	0	0	2	0	2	0	0	2	274
PdeH.Chr01A.790	evm.TU.Chr01A.790	evm.model.Chr01A.790	protein_coding	4	3	9	641	0	0	0	0	0	0	0	0	187	0	0	0	141	9	0	1	1	1	0	2	0	0	3	315
PdeH.Chr01A.813	evm.TU.Chr01A.813	evm.model.Chr01A.813	protein_coding	4	3	15	296	0	0	0	0	0	0	0	0	102	0	2	0	15	15	0	0	2	1	0	0	0	0	2	182
PdeH.Chr01A.883	evm.TU.Chr01A.883	evm.model.Chr01A.883	protein_coding	4	50	44	532	0	0	0	0	1	0	0	0	160	0	2	0	260	43	0	0	0	10	0	2	0	0	41	121
PdeH.Chr01A.913	evm.TU.Chr01A.913	evm.model.Chr01A.913	protein_coding	4	3	10	313	0	0	0	0	0	0	0	0	210	0	2	0	12	10	0	0	0	2	1	1	0	0	1	93
PdeH.Chr01A.921	evm.TU.Chr01A.921	evm.model.Chr01A.921.1.61461745	protein_coding	4	38	71	401	0	18	4	32	0	0	1	0	134	0	3	0	148	70	0	0	0	3	0	0	1	0	32	71
PdeH.Chr02A.1048	evm.TU.Chr02A.1048	evm.model.Chr02A.1048	protein_coding	4	6	11	428	0	0	0	0	0	0	0	0	150	0	3	0	49	11	0	1	0	0	0	0	0	0	6	230
PdeH.Chr02A.111	evm.TU.Chr02A.111	evm.model.Chr02A.111	protein_coding	4	9	16	362	0	0	0	0	0	0	0	0	134	0	3	0	0	16	0	0	0	0	0	1	0	0	9	228
PdeH.Chr02A.1147	evm.TU.Chr02A.1147	evm.model.Chr02A.1147	protein_coding	4	4	10	413	0	0	0	0	0	1	0	1	92	0	2	0	9	9	0	0	0	4	0	1	2	0	3	313
PdeH.Chr02A.1257	evm.TU.Chr02A.1257	evm.model.Chr02A.1257	protein_coding	4	55	46	329	0	0	0	0	0	0	0	0	66	0	0	0	66	46	0	1	1	7	0	1	1	0	52	202
PdeH.Chr02A.127	evm.TU.Chr02A.127	evm.model.Chr02A.127	protein_coding	4	22	33	578	0	0	0	0	0	0	0	0	178	0	0	0	20	33	0	0	0	4	0	4	0	0	20	382
PdeH.Chr02A.1286	evm.TU.Chr02A.1286	evm.model.Chr02A.1286	protein_coding	4	11	21	303	0	0	0	0	0	0	0	0	39	0	2	0	20	21	0	0	0	3	0	2	0	1	8	246
PdeH.Chr02A.1302	evm.TU.Chr02A.1302	evm.model.Chr02A.1302	protein_coding	4	14	19	489	0	0	0	0	0	0	0	0	151	0	2	0	271	19	0	1	0	3	0	1	0	0	12	70
PdeH.Chr02A.1319	evm.TU.Chr02A.1319	evm.model.Chr02A.1319	protein_coding	4	0	6	134	0	0	0	0	0	0	0	0	121	0	4	0	13	6	0	0	0	0	0	0	0	0	0	0
PdeH.Chr02A.1402	evm.TU.Chr02A.1402	evm.model.Chr02A.1402	protein_coding	4	8	14	526	0	0	0	0	1	0	1	0	202	0	2	0	116	12	0	1	0	2	0	1	0	0	6	211
PdeH.Chr02A.1421	evm.TU.Chr02A.1421	evm.model.Chr02A.1421	protein_coding	4	3	4	313	0	0	0	0	0	0	0	0	166	0	3	0	26	4	0	0	0	0	0	1	0	0	3	121
PdeH.Chr02A.1424	evm.TU.Chr02A.1424	evm.model.Chr02A.1424.1.614614e7	protein_coding	4	17	23	356	0	84	0	9	0	0	0	2	61	0	4	0	28	21	0	0	0	0	0	0	0	0	17	174
PdeH.Chr02A.1424	evm.TU.Chr02A.1424	evm.model.Chr02A.1424.2.614614e7	protein_coding	4	16	23	357	0	84	0	10	0	0	0	2	61	0	4	0	28	21	0	0	0	0	0	0	0	0	16	174
PdeH.Chr02A.1424	evm.TU.Chr02A.1424	evm.model.Chr02A.1424.3.614614e8	protein_coding	4	17	23	338	0	84	0	7	0	0	0	2	61	0	4	0	22	21	0	0	0	0	0	0	0	0	17	164
PdeH.Chr02A.1483	evm.TU.Chr02A.1483	evm.model.Chr02A.1483	protein_coding	4	4	9	204	0	0	0	0	0	0	0	0	95	0	3	1	6	9	0	0	0	1	0	1	0	0	2	104
PdeH.Chr02A.1508	evm.TU.Chr02A.1508	evm.model.Chr02A.1508	protein_coding	4	13	22	435	0	0	0	0	0	1	2	0	176	0	1	0	113	20	0	1	0	3	0	1	1	0	13	147
PdeH.Chr02A.1541	evm.TU.Chr02A.1541	evm.model.Chr02A.1541	protein_coding	4	5	10	314	0	0	0	0	2	2	0	0	92	0	2	0	112	6	0	0	0	0	0	2	0	0	5	110
PdeH.Chr02A.1553	evm.TU.Chr02A.1553	evm.model.Chr02A.1553	protein_coding	4	1	17	302	0	0	0	0	0	1	0	0	132	0	2	0	14	16	0	0	0	1	0	1	1	0	1	156
PdeH.Chr02A.1614	evm.TU.Chr02A.1614	evm.model.Chr02A.1614	protein_coding	4	23	24	423	0	20	2	18	0	0	0	0	187	0	3	0	75	24	0	0	0	2	0	1	0	0	19	125
PdeH.Chr02A.1682	evm.TU.Chr02A.1682	evm.model.Chr02A.1682	protein_coding	4	4	4	277	0	0	0	0	0	0	0	0	143	0	2	0	34	4	0	1	1	0	0	0	0	0	4	102
PdeH.Chr02A.1692	evm.TU.Chr02A.1692	evm.model.Chr02A.1692	protein_coding	4	4	7	426	0	11	0	5	0	0	0	0	202	0	4	0	0	7	0	0	0	0	0	0	0	0	4	208
PdeH.Chr02A.1742	evm.TU.Chr02A.1742	evm.model.Chr02A.1742	protein_coding	4	9	6	264	0	0	0	0	0	0	0	0	114	0	2	0	22	6	0	0	1	3	0	1	0	0	7	131
PdeH.Chr02A.181	evm.TU.Chr02A.181	evm.model.Chr02A.181.3.61460d13	protein_coding	4	9	10	390	0	3	0	4	0	0	0	0	132	0	3	0	107	10	0	0	0	6	0	1	0	0	4	148
PdeH.Chr02A.1814	evm.TU.Chr02A.1814	evm.model.Chr02A.1814	protein_coding	4	8	12	441	0	12	0	0	0	0	0	0	122	0	4	0	0	12	0	0	0	0	0	0	0	0	8	307
PdeH.Chr02A.1886	evm.TU.Chr02A.1886	evm.model.Chr02A.1886	protein_coding	4	9	7	352	0	12	2	8	0	0	1	0	168	0	4	0	3	6	0	0	0	1	0	0	0	0	6	161
PdeH.Chr02A.1912	evm.TU.Chr02A.1912	evm.model.Chr02A.1912	protein_coding	4	28	25	414	0	2	0	4	2	2	0	0	287	0	4	0	89	21	0	0	0	5	0	0	0	0	24	36
PdeH.Chr02A.193	evm.TU.Chr02A.193	evm.model.Chr02A.193	protein_coding	4	23	28	681	0	48	0	0	0	0	0	1	287	0	4	0	62	27	0	0	0	1	0	0	0	0	22	285
PdeH.Chr02A.2034	evm.TU.Chr02A.2034	evm.model.Chr02A.2034	protein_coding	4	10	5	450	0	5	5	20	1	1	0	0	182	0	2	0	6	3	0	0	0	0	0	0	2	0	5	237
PdeH.Chr02A.2083	evm.TU.Chr02A.2083	evm.model.Chr02A.2083	protein_coding	4	6	8	607	0	9	0	1	0	0	0	2	240	0	4	0	19	6	0	0	0	0	0	0	0	0	6	338
PdeH.Chr02A.2083	evm.TU.Chr02A.2083	evm.model.Chr02A.2083.1.61461865	protein_coding	4	6	8	607	0	10	0	1	0	0	0	2	240	0	4	0	18	6	0	0	0	0	0	0	0	0	6	338
PdeH.Chr02A.2148	evm.TU.Chr02A.2148	evm.model.Chr02A.2148	protein_coding	4	31	53	743	0	0	0	0	0	0	1	0	248	0	3	0	268	52	0	0	0	3	0	1	0	0	28	230
PdeH.Chr02A.2187	evm.TU.Chr02A.2187	evm.model.Chr02A.2187	protein_coding	4	4	10	237	0	0	0	0	1	0	0	0	80	0	3	0	27	9	0	0	0	0	1	0	0	0	4	130
PdeH.Chr02A.2224	evm.TU.Chr02A.2224	evm.model.Chr02A.2224	protein_coding	4	10	18	471	0	0	0	0	0	1	0	0	162	0	3	0	201	17	0	0	1	2	0	0	0	0	8	111
PdeH.Chr02A.2268	evm.TU.Chr02A.2268	evm.model.Chr02A.2268	protein_coding	4	56	49	756	0	0	0	0	0	1	0	0	326	0	4	0	298	48	0	0	0	6	0	0	2	0	52	136
PdeH.Chr02A.2287	evm.TU.Chr02A.2287	evm.model.Chr02A.2287	protein_coding	4	8	12	470	0	0	0	0	0	0	0	0	111	0	2	0	262	12	0	1	1	4	0	0	0	0	4	103
PdeH.Chr02A.2312	evm.TU.Chr02A.2312	evm.model.Chr02A.2312	protein_coding	4	31	55	544	0	3	0	6	1	1	0	0	213	0	4	0	197	53	0	0	0	8	0	0	0	0	28	128
PdeH.Chr02A.2331	evm.TU.Chr02A.2331	evm.model.Chr02A.2331	protein_coding	4	16	9	518	0	0	0	3	0	0	0	0	144	0	1	0	65	9	1	2	0	4	0	1	0	0	12	311
PdeH.Chr02A.2347	evm.TU.Chr02A.2347	evm.model.Chr02A.2347	protein_coding	4	29	11	473	0	12	4	25	0	0	2	0	168	0	4	0	203	9	0	0	0	4	0	0	0	0	21	69
PdeH.Chr02A.2468	evm.TU.Chr02A.2468	evm.model.Chr02A.2468	protein_coding	4	24	18	516	0	0	0	0	0	0	0	0	127	0	1	0	156	18	0	0	0	9	0	2	1	0	18	239
PdeH.Chr02A.248	evm.TU.Chr02A.248	evm.model.Chr02A.248	protein_coding	4	22	28	463	0	24	0	3	0	0	0	0	153	0	1	0	201	28	0	0	1	4	0	2	0	0	18	87
PdeH.Chr02A.248	evm.TU.Chr02A.248	evm.model.Chr02A.248.1.61460e11	protein_coding	4	22	28	463	0	26	0	3	0	0	0	0	153	0	1	0	199	28	0	0	1	4	0	2	0	0	18	87
PdeH.Chr02A.248	evm.TU.Chr02A.248	evm.model.Chr02A.248.2.61460e13	protein_coding	4	18	22	457	0	14	0	3	0	0	0	0	177	0	1	0	181	22	0	0	1	4	0	2	0	0	14	87
PdeH.Chr02A.2521	evm.TU.Chr02A.2521	evm.model.Chr02A.2521	protein_coding	4	2	11	260	0	0	0	0	0	1	0	0	151	0	2	0	14	10	0	0	1	1	0	1	0	0	2	96
PdeH.Chr02A.2616	evm.TU.Chr02A.2616	evm.model.Chr02A.2616	protein_coding	4	25	37	680	0	114	0	0	0	0	0	0	318	0	3	0	139	37	0	0	0	9	0	1	0	0	17	117
PdeH.Chr02A.263	evm.TU.Chr02A.263	evm.model.Chr02A.263	protein_coding	4	3	7	244	0	0	0	0	0	0	1	0	54	0	2	0	28	6	0	0	0	1	0	1	1	0	3	162
PdeH.Chr02A.2650	evm.TU.Chr02A.2650	evm.model.Chr02A.2650	protein_coding	4	16	16	400	0	0	0	0	0	0	0	0	93	0	4	0	136	16	0	0	0	9	0	0	0	0	7	180
PdeH.Chr02A.2664	evm.TU.Chr02A.2664	evm.model.Chr02A.2664	protein_coding	4	12	23	360	0	0	0	0	1	0	1	0	91	0	3	0	25	21	0	0	1	4	0	0	0	0	9	248
PdeH.Chr02A.2679	evm.TU.Chr02A.2679	evm.model.Chr02A.2679	protein_coding	4	57	39	648	0	0	0	0	0	0	1	0	88	0	1	0	404	38	0	2	0	9	0	1	0	0	51	164
PdeH.Chr02A.2683	evm.TU.Chr02A.2683	evm.model.Chr02A.2683	protein_coding	4	8	6	507	0	6	0	0	0	0	0	1	227	0	2	0	24	6	0	0	0	1	1	1	0	0	7	250
PdeH.Chr02A.28	evm.TU.Chr02A.28	evm.model.Chr02A.28.5.61460b21	protein_coding	4	12	40	387	0	22	1	7	0	0	0	0	155	0	3	0	49	40	0	1	0	1	0	0	0	0	10	155
PdeH.Chr02A.314	evm.TU.Chr02A.314	evm.model.Chr02A.314	protein_coding	4	61	43	159	0	0	0	0	0	0	0	0	159	0	2	0	0	43	0	0	0	1	0	1	1	0	61	0
PdeH.Chr02A.351	evm.TU.Chr02A.351	evm.model.Chr02A.351	protein_coding	4	14	29	245	0	0	0	0	0	0	0	1	205	0	2	0	8	28	0	0	0	2	0	2	0	0	12	34
PdeH.Chr02A.379	evm.TU.Chr02A.379	evm.model.Chr02A.379	protein_coding	4	13	23	750	0	0	0	0	0	0	0	0	291	0	1	0	135	23	0	0	0	4	2	1	0	0	9	328
PdeH.Chr02A.382	evm.TU.Chr02A.382	evm.model.Chr02A.382	protein_coding	4	12	22	417	0	0	0	0	0	0	0	0	4	0	2	0	168	22	0	0	0	1	0	1	1	0	12	245
PdeH.Chr02A.412	evm.TU.Chr02A.412	evm.model.Chr02A.412	protein_coding	4	1	2	465	0	0	0	0	0	0	0	0	308	0	4	0	16	2	0	0	0	0	0	0	0	0	1	141
PdeH.Chr02A.421	evm.TU.Chr02A.421	evm.model.Chr02A.421	protein_coding	4	12	17	380	0	0	0	0	0	1	0	0	164	0	2	0	48	16	0	0	0	2	0	2	0	0	11	169
PdeH.Chr02A.470	evm.TU.Chr02A.470	evm.model.Chr02A.470	protein_coding	4	6	13	493	0	0	0	0	0	0	0	0	293	0	1	0	124	13	0	1	0	3	0	2	0	0	3	80
PdeH.Chr02A.479	evm.TU.Chr02A.479	evm.model.Chr02A.479	protein_coding	4	9	38	409	0	0	0	0	0	0	1	0	242	0	1	0	25	37	0	1	0	0	0	2	0	0	9	143
PdeH.Chr02A.536	evm.TU.Chr02A.536	evm.model.Chr02A.536	protein_coding	4	125	85	541	0	0	0	0	0	0	0	0	308	0	1	0	45	85	0	0	0	5	0	3	0	0	122	191
PdeH.Chr02A.574	evm.TU.Chr02A.574	evm.model.Chr02A.574	protein_coding	4	6	20	338	0	0	0	0	0	1	2	0	196	0	4	0	143	17	0	0	0	3	0	0	1	0	5	0
PdeH.Chr02A.810	evm.TU.Chr02A.810	evm.model.Chr02A.810	protein_coding	4	12	20	116	0	0	0	0	0	0	0	0	77	0	2	0	3	20	0	0	1	1	0	1	0	0	11	38
PdeH.Chr02A.859	evm.TU.Chr02A.859	evm.model.Chr02A.859	protein_coding	4	4	12	352	0	0	0	0	0	0	0	0	24	0	1	0	44	12	0	1	1	1	0	1	0	0	3	287
PdeH.Chr02A.881	evm.TU.Chr02A.881	evm.model.Chr02A.881	protein_coding	4	32	41	514	0	0	0	0	0	0	0	0	228	0	4	0	36	41	0	0	0	1	0	0	0	0	32	250
PdeH.Chr02A.894	evm.TU.Chr02A.894	evm.model.Chr02A.894	protein_coding	4	25	64	312	0	0	0	0	0	0	0	0	32	0	2	0	240	64	0	0	0	1	0	2	0	0	25	40
PdeH.Chr02A.961	evm.TU.Chr02A.961	evm.model.Chr02A.961	protein_coding	4	7	9	612	0	14	0	3	1	0	0	0	233	0	4	0	39	8	0	0	0	1	0	1	0	0	6	324
PdeH.Chr03A.1024	evm.TU.Chr03A.1024	evm.model.Chr03A.1024	protein_coding	4	12	22	650	0	0	0	0	0	0	0	0	193	0	1	0	0	22	0	0	0	0	0	3	0	0	12	457
PdeH.Chr03A.1086	evm.TU.Chr03A.1086	evm.model.Chr03A.1086	protein_coding	4	8	26	424	0	0	0	0	0	0	0	0	110	0	3	0	91	26	0	1	0	6	0	1	0	0	3	229
PdeH.Chr03A.1115	evm.TU.Chr03A.1115	evm.model.Chr03A.1115	protein_coding	4	6	11	468	0	0	0	0	1	0	0	0	222	0	3	0	46	10	0	0	0	2	1	1	0	0	5	201
PdeH.Chr03A.1152	evm.TU.Chr03A.1152	evm.model.Chr03A.1152	protein_coding	4	21	30	332	0	73	0	0	0	0	0	0	117	0	4	0	52	30	0	0	0	4	0	0	0	0	18	93
PdeH.Chr03A.1202	evm.TU.Chr03A.1202	evm.model.Chr03A.1202	protein_coding	4	0	10	246	0	0	0	0	0	0	0	1	168	0	3	0	0	9	0	0	0	1	0	1	1	0	0	78
PdeH.Chr03A.1297	evm.TU.Chr03A.1297	evm.model.Chr03A.1297	protein_coding	4	9	24	198	0	0	0	0	0	0	0	0	87	0	0	0	11	24	0	1	0	3	0	3	0	0	6	104
PdeH.Chr03A.140	evm.TU.Chr03A.140	evm.model.Chr03A.140	protein_coding	4	8	7	240	0	3	0	1	0	1	0	1	230	0	4	0	0	5	0	0	0	0	0	0	0	0	8	6
PdeH.Chr03A.1415	evm.TU.Chr03A.1415	evm.model.Chr03A.1415	protein_coding	4	9	15	300	0	0	0	0	0	1	0	0	108	0	1	0	56	14	0	0	0	2	2	1	0	0	7	138
PdeH.Chr03A.1462	evm.TU.Chr03A.1462	evm.model.Chr03A.1462	protein_coding	4	13	12	298	0	0	0	0	0	0	1	0	121	0	1	0	30	11	0	1	0	5	0	2	0	0	8	153
PdeH.Chr03A.1512	evm.TU.Chr03A.1512	evm.model.Chr03A.1512	protein_coding	4	22	10	286	0	0	0	0	0	0	0	0	49	0	4	0	140	10	0	0	0	4	0	0	0	1	18	100
PdeH.Chr03A.1533	evm.TU.Chr03A.1533	evm.model.Chr03A.1533	protein_coding	4	6	9	53	0	9	0	0	0	0	1	0	0	0	2	0	11	8	0	0	0	3	0	2	0	0	3	34
PdeH.Chr03A.1560	evm.TU.Chr03A.1560	evm.model.Chr03A.1560	protein_coding	4	5	25	390	0	0	0	0	2	0	5	0	165	0	4	0	0	18	0	0	0	0	0	0	0	0	5	225
PdeH.Chr03A.1572	evm.TU.Chr03A.1572	evm.model.Chr03A.1572	protein_coding	4	5	8	390	0	0	0	0	0	1	0	0	213	0	2	0	11	7	0	0	1	1	1	1	0	0	4	168
PdeH.Chr03A.1657	evm.TU.Chr03A.1657	evm.model.Chr03A.1657	protein_coding	4	36	23	433	0	3	0	0	0	0	0	0	164	0	2	0	6	23	0	0	0	2	0	2	0	0	34	260
PdeH.Chr03A.1660	evm.TU.Chr03A.1660	evm.model.Chr03A.1660	protein_coding	4	40	36	360	0	0	0	0	0	0	0	0	246	0	3	0	0	36	0	0	0	1	0	0	1	0	40	114
PdeH.Chr03A.1666	evm.TU.Chr03A.1666	evm.model.Chr03A.1666	protein_coding	4	3	4	413	0	0	0	0	0	0	0	3	155	0	3	0	10	1	0	0	0	2	1	1	0	0	2	249
PdeH.Chr03A.1745	evm.TU.Chr03A.1745	evm.model.Chr03A.1745	protein_coding	4	5	10	271	0	0	0	0	0	0	0	0	129	0	4	0	0	10	0	0	0	0	0	0	0	0	5	142
PdeH.Chr03A.1804	evm.TU.Chr03A.1804	evm.model.Chr03A.1804	protein_coding	4	4	8	363	0	0	0	0	0	1	0	0	227	0	1	0	54	8	0	0	0	3	0	3	0	0	2	84
PdeH.Chr03A.1848	evm.TU.Chr03A.1848	evm.model.Chr03A.1848	protein_coding	4	3	2	355	0	0	0	0	0	0	0	0	104	0	4	0	127	2	0	1	0	2	0	0	0	0	2	126
PdeH.Chr03A.1927	evm.TU.Chr03A.1927	evm.model.Chr03A.1927.1.61492faa	protein_coding	4	6	7	321	0	89	0	5	0	0	0	0	115	0	2	0	15	7	0	0	0	1	0	2	1	0	5	98
PdeH.Chr03A.1966	evm.TU.Chr03A.1966	evm.model.Chr03A.1966	protein_coding	4	10	25	153	0	0	0	0	0	0	0	0	96	0	2	0	0	25	0	0	0	0	0	2	0	0	10	57
PdeH.Chr03A.200	evm.TU.Chr03A.200	evm.model.Chr03A.200	protein_coding	4	19	8	666	0	25	0	0	0	0	0	0	266	0	4	0	246	8	0	0	0	4	0	0	0	0	15	133
PdeH.Chr03A.200	evm.TU.Chr03A.200	evm.model.Chr03A.200.1.61460a9a	protein_coding	4	17	8	668	0	25	0	0	0	0	0	0	266	0	4	0	246	8	0	0	0	2	0	0	0	0	15	133
PdeH.Chr03A.200	evm.TU.Chr03A.200	evm.model.Chr03A.200.3.61460a9b	protein_coding	4	11	8	386	0	9	0	0	0	0	0	0	112	0	4	0	134	8	0	0	0	2	0	0	0	0	9	133
PdeH.Chr03A.2026	evm.TU.Chr03A.2026	evm.model.Chr03A.2026	protein_coding	4	5	11	525	0	0	0	1	0	1	0	2	209	0	4	0	71	8	0	0	0	2	0	0	0	0	3	246
PdeH.Chr03A.2026	evm.TU.Chr03A.2026	evm.model.Chr03A.2026.1.61461855	protein_coding	4	6	10	540	0	26	2	11	0	1	0	2	185	0	4	0	73	7	0	0	0	1	0	0	0	0	3	246
PdeH.Chr03A.2103	evm.TU.Chr03A.2103	evm.model.Chr03A.2103	protein_coding	4	13	36	284	0	0	0	0	0	0	0	0	78	0	3	0	9	36	0	0	0	5	1	0	0	0	10	200
PdeH.Chr03A.2174	evm.TU.Chr03A.2174	evm.model.Chr03A.2174	protein_coding	4	10	31	125	0	0	0	0	0	0	1	0	0	0	2	0	10	30	0	1	0	0	0	1	0	0	10	116
PdeH.Chr03A.2193	evm.TU.Chr03A.2193	evm.model.Chr03A.2193	protein_coding	4	9	17	27	0	0	0	0	0	0	0	1	1	0	0	0	31	16	0	1	2	2	0	1	0	0	7	0
PdeH.Chr03A.2226	evm.TU.Chr03A.2226	evm.model.Chr03A.2226	protein_coding	4	14	33	290	0	0	0	0	0	0	0	0	80	0	2	0	1	33	0	0	0	2	0	1	1	0	14	209
PdeH.Chr03A.2293	evm.TU.Chr03A.2293	evm.model.Chr03A.2293	protein_coding	4	12	26	405	0	0	0	0	1	0	0	1	154	0	3	0	96	24	0	0	1	6	0	0	0	1	9	158
PdeH.Chr03A.2342	evm.TU.Chr03A.2342	evm.model.Chr03A.2342	protein_coding	4	45	19	632	0	0	0	0	0	0	0	0	203	0	4	0	213	19	0	0	0	3	0	0	0	0	43	218
PdeH.Chr03A.238	evm.TU.Chr03A.238	evm.model.Chr03A.238	protein_coding	4	6	11	421	0	0	0	0	0	0	0	0	214	0	3	0	35	11	0	0	1	3	0	0	0	0	3	176
PdeH.Chr03A.313	evm.TU.Chr03A.313	evm.model.Chr03A.313	protein_coding	4	5	19	302	0	0	0	0	0	0	0	0	264	0	3	0	1	19	0	0	0	2	0	0	1	0	4	38
PdeH.Chr03A.314	evm.TU.Chr03A.314	evm.model.Chr03A.314	protein_coding	4	26	35	638	0	12	0	2	0	0	0	2	116	0	2	0	211	33	0	1	0	4	0	1	0	0	23	301
PdeH.Chr03A.314	evm.TU.Chr03A.314	evm.model.Chr03A.314.1.61460c20	protein_coding	4	23	35	641	0	22	0	2	0	0	0	2	116	0	2	0	204	33	0	1	0	4	0	1	0	0	20	301
PdeH.Chr03A.323	evm.TU.Chr03A.323	evm.model.Chr03A.323	protein_coding	4	5	9	283	0	0	0	0	0	0	0	0	58	0	2	0	0	9	0	0	0	0	0	2	0	0	5	225
PdeH.Chr03A.339	evm.TU.Chr03A.339	evm.model.Chr03A.339	protein_coding	4	2	10	518	0	0	0	0	0	0	0	1	400	0	2	0	14	9	0	0	0	1	0	2	1	0	2	104
PdeH.Chr03A.395	evm.TU.Chr03A.395	evm.model.Chr03A.395	protein_coding	4	9	20	526	0	8	5	35	0	0	0	0	228	0	2	0	0	20	0	0	0	0	1	1	0	0	4	255
PdeH.Chr03A.428	evm.TU.Chr03A.428	evm.model.Chr03A.428	protein_coding	4	17	33	183	0	0	0	0	1	0	0	0	2	0	1	0	28	32	0	0	0	1	0	3	0	0	16	154
PdeH.Chr03A.462	evm.TU.Chr03A.462	evm.model.Chr03A.462	protein_coding	4	12	30	534	0	0	0	0	0	0	0	0	165	0	0	0	51	30	0	0	0	1	0	3	1	0	12	318
PdeH.Chr03A.607	evm.TU.Chr03A.607	evm.model.Chr03A.607	protein_coding	4	1	9	318	0	0	0	0	1	0	1	0	75	0	2	0	65	7	0	0	2	2	0	0	0	0	1	180
PdeH.Chr03A.608	evm.TU.Chr03A.608	evm.model.Chr03A.608	protein_coding	4	7	15	296	0	0	0	0	0	1	0	1	89	0	4	0	34	13	0	0	0	1	0	0	0	0	7	173
PdeH.Chr03A.609	evm.TU.Chr03A.609	evm.model.Chr03A.609	protein_coding	4	11	19	217	0	0	0	0	0	0	0	0	38	0	1	0	30	19	0	1	1	1	0	1	0	0	10	152
PdeH.Chr03A.622	evm.TU.Chr03A.622	evm.model.Chr03A.622	protein_coding	4	10	8	148	0	0	0	0	0	0	0	0	7	0	1	0	8	8	0	0	0	0	0	3	0	0	10	133
PdeH.Chr03A.671	evm.TU.Chr03A.671	evm.model.Chr03A.671	protein_coding	4	11	23	16	0	0	0	0	0	0	0	0	4	0	1	0	6	23	0	0	0	1	0	3	0	0	11	6
PdeH.Chr03A.716	evm.TU.Chr03A.716	evm.model.Chr03A.716	protein_coding	4	21	27	149	0	0	0	0	0	0	0	0	137	0	3	0	13	27	0	1	0	1	0	0	1	0	21	0
PdeH.Chr03A.749	evm.TU.Chr03A.749	evm.model.Chr03A.749	protein_coding	4	9	13	411	0	12	0	1	0	0	0	0	236	0	4	0	24	13	0	0	0	0	0	0	0	0	9	138
PdeH.Chr03A.80	evm.TU.Chr03A.80	evm.model.Chr03A.80	protein_coding	4	17	8	592	0	10	0	4	0	0	0	0	337	0	3	0	139	8	0	1	0	6	0	0	0	0	11	109
PdeH.Chr03A.824	evm.TU.Chr03A.824	evm.model.Chr03A.824	protein_coding	4	5	10	535	0	0	0	0	0	2	0	0	139	0	2	0	56	8	0	0	1	3	2	0	1	0	4	342
PdeH.Chr03A.923	evm.TU.Chr03A.923	evm.model.Chr03A.923	protein_coding	4	29	24	730	0	0	0	0	0	0	0	0	295	0	0	1	184	24	0	0	0	7	0	3	1	0	22	257
PdeH.Chr03A.951	evm.TU.Chr03A.951	evm.model.Chr03A.951.2.61461087	protein_coding	4	4	15	313	0	5	1	58	1	0	0	0	175	0	4	0	63	14	0	0	0	0	0	0	0	0	3	12
PdeH.Chr04A.1072	evm.TU.Chr04A.1072	evm.model.Chr04A.1072	protein_coding	4	10	11	449	0	0	0	0	0	0	0	0	194	0	1	0	0	11	0	0	0	1	0	2	1	0	10	255
PdeH.Chr04A.1132	evm.TU.Chr04A.1132	evm.model.Chr04A.1132	protein_coding	4	3	4	405	0	0	0	0	0	0	1	0	242	0	1	0	0	4	0	0	0	0	0	3	0	0	3	163
PdeH.Chr04A.1161	evm.TU.Chr04A.1161	evm.model.Chr04A.1161	protein_coding	4	3	15	438	0	0	0	0	0	0	0	0	375	0	4	0	16	15	0	0	0	1	0	0	0	0	2	48
PdeH.Chr04A.1207	evm.TU.Chr04A.1207	evm.model.Chr04A.1207	protein_coding	4	12	25	242	0	0	0	0	0	0	0	0	74	0	3	0	65	25	0	0	0	4	1	1	0	0	9	106
PdeH.Chr04A.1229	evm.TU.Chr04A.1229	evm.model.Chr04A.1229	protein_coding	4	17	27	288	0	0	0	0	0	0	0	0	21	0	3	0	0	27	0	0	0	0	0	1	0	0	17	267
PdeH.Chr04A.1255	evm.TU.Chr04A.1255	evm.model.Chr04A.1255	protein_coding	4	12	13	326	0	0	0	0	0	0	0	0	194	0	1	0	67	13	0	1	0	1	0	2	1	0	12	66
PdeH.Chr04A.1265	evm.TU.Chr04A.1265	evm.model.Chr04A.1265	protein_coding	4	11	28	436	0	0	0	0	0	0	0	0	301	0	3	0	59	28	0	0	1	8	0	0	1	0	6	82
PdeH.Chr04A.1267	evm.TU.Chr04A.1267	evm.model.Chr04A.1267	protein_coding	4	3	15	122	0	6	0	24	0	0	1	0	8	0	4	0	71	14	0	0	0	0	0	1	0	0	3	13
PdeH.Chr04A.1306	evm.TU.Chr04A.1306	evm.model.Chr04A.1306	protein_coding	4	9	11	232	0	0	0	0	0	0	0	0	58	0	3	0	71	11	0	0	0	0	0	1	0	0	9	103
PdeH.Chr04A.1334	evm.TU.Chr04A.1334	evm.model.Chr04A.1334	protein_coding	4	56	56	303	0	0	0	0	0	1	0	0	168	0	1	0	139	56	0	0	2	3	0	1	0	0	54	0
PdeH.Chr04A.1382	evm.TU.Chr04A.1382	evm.model.Chr04A.1382	protein_coding	4	15	15	350	0	0	0	0	0	0	0	0	58	0	2	0	0	15	0	0	0	0	0	2	0	0	15	292
PdeH.Chr04A.1482	evm.TU.Chr04A.1482	evm.model.Chr04A.1482	protein_coding	4	6	27	530	0	0	0	0	0	0	0	0	271	0	0	0	125	27	0	1	0	2	0	3	0	0	4	137
[truncated: 42,212 more rows]
