# Supplementary material for: Haplotype-resolved genome assembly of poplar line NL895 provides a valuable tree genomic resource
Source: For Res (Fayettev). 2024 Apr 23;4:e015. doi: 10.48130/forres-0024-0013 (PMC11524272; doi:10.48130/forres-0024-0013)
Supplement: Supplementary file 1 — Supplementary data to this article can be found online. [file forres-0024-0013-S1.zip › 10.48130_forres-0024-0013-Suppl-TableS9.xlsx]

## Sheet: S9
Table S9. Heterozygous variants in NL895 and 88 poplar lines
Poplar lines	Heterozygous variants	Heterozygousity
SRR13324497	1315099	0.00348194
SRR13324501	1449755	0.00383846
SRR13324510	1509122	0.00399565
SRR13324551	1550265	0.00410458
SRR13324499	1572595	0.0041637
SRR13324558	1596510	0.00422702
SRR13324520	1603950	0.00424672
SRR13324522	1638822	0.00433905
SRR13324567	1655678	0.00438368
SRR13324580	1691775	0.00447925
SRR13324536	1751369	0.00463703
SRR13324546	1759799	0.00465935
SRR13324552	1825596	0.00483356
SRR13324550	1842014	0.00487703
SRR13324535	1857527	0.0049181
SRR13324524	1893389	0.00501305
SRR13324523	1899823	0.00503009
SRR13324566	1899908	0.00503031
SRR13324505	1946476	0.00515361
SRR13324582	1996017	0.00528478
SRR13324525	2000463	0.00529655
SRR13324515	2025699	0.00536337
SRR13324537	2050045	0.00542783
SRR13324553	2075296	0.00549468
SRR13324543	2076601	0.00549814
SRR13324529	2077011	0.00549922
SRR13324548	2083171	0.00551553
SRR13324573	2095852	0.00554911
SRR13324575	2106842	0.00557821
SRR13324565	2121354	0.00561663
SRR13324577	2137450	0.00565925
SRR13324518	2140838	0.00566822
SRR13324549	2152627	0.00569943
SRR13324576	2158957	0.00571619
SRR13324571	2165632	0.00573386
SRR13324538	2168685	0.00574195
SRR13324533	2192667	0.00580544
SRR13324506	2219262	0.00587586
SRR13324542	2224834	0.00589061
SRR13324554	2225220	0.00589163
SRR13324528	2232123	0.00590991
SRR13324530	2237007	0.00592284
SRR13324544	2259738	0.00598302
SRR13324526	2262888	0.00599136
SRR13324539	2279734	0.00603597
SRR13324512	2287815	0.00605736
SRR13324507	2306887	0.00610786
SRR13324557	2396852	0.00634605
SRR13324564	2414001	0.00639146
SRR13324555	2518979	0.00666941
SRR13324545	2534138	0.00670954
SRR13324517	2556452	0.00676862
SRR13324574	2594264	0.00686873
SRR13324502	2609514	0.00690911
SRR13324541	2622239	0.0069428
SRR13324540	2645743	0.00700503
SRR13324561	2646598	0.0070073
SRR13324534	2662540	0.00704951
SRR13324504	2723762	0.0072116
SRR13324519	2724589	0.00721379
SRR13324556	2736321	0.00724485
SRR13324562	2763847	0.00731773
SRR13324496	2773693	0.0073438
SRR13324503	2779592	0.00735942
SRR13324570	2779614	0.00735948
SRR13324579	2799069	0.00741099
SRR13324572	2878509	0.00762132
SRR13324569	2987962	0.00791111
SRR13324583	2994150	0.0079275
SRR13324511	3090317	0.00818212
SRR13324531	3164377	0.0083782
SRR13324568	3218781	0.00852225
SRR13324527	3234259	0.00856323
SRR13324521	3340755	0.00884519
SRR13324514	4389550	0.011622
SRR13324513	4601335	0.0121828
SRR13324578	4932167	0.0130587
SRR13324516	5017366	0.0132843
SRR13324509	5126757	0.0135739
SRR13324532	5275691	0.0139682
SRR13324547	5445660	0.0144183
SRR13324500	5549707	0.0146937
SRR13324560	6180993	0.0163652
SRR13324498	6709553	0.0177646
SRR13324508	6845557	0.0181247
SRR13324559	6969924	0.018454
SRR13324563	7032786	0.0186204
SRR13324581	8338955	0.0220787
NL895_1	10535490	0.0278944
